# Supplementary material for: C1 CAGE detects transcription start sites and enhancer activity at single-cell resolution
Source: Nat Commun. 2019 Jan 21;10:360. doi: 10.1038/s41467-018-08126-5 (PMC6341120; doi:10.1038/s41467-018-08126-5)
Supplement: Supplementary file 4 — Supplementary Data 1 [file 41467_2018_8126_MOESM4_ESM.xlsx]

## Sheet: Sheet1
C1 CAGE detects transcription start sites and enhancer activity at single-cell resolution
Kouno et al.
Supplementary Data: FISH probes

## Sheet: chr10 eRNA
chr10 eRNA
Sense
Overhang for readout 3	Targeting sequence	Overhang for readout 3
cccatgatcgtccgatctggtcggatttgt	tttccaaaatactgctacca	cccatgatcgtccgatctggtcggatttgt	Probe1	cccatgatcgtccgatctggtcggatttgttttccaaaatactgctaccacccatgatcgtccgatctggtcggatttgt
cccatgatcgtccgatctggtcggatttgt	ccgaacaatgacaggcgtta	cccatgatcgtccgatctggtcggatttgt	Probe2	cccatgatcgtccgatctggtcggatttgtccgaacaatgacaggcgttacccatgatcgtccgatctggtcggatttgt
cccatgatcgtccgatctggtcggatttgt	cactgctgtcatcagtagaa	cccatgatcgtccgatctggtcggatttgt	Probe3	cccatgatcgtccgatctggtcggatttgtcactgctgtcatcagtagaacccatgatcgtccgatctggtcggatttgt
cccatgatcgtccgatctggtcggatttgt	ttctcactttcaaagcatgt	cccatgatcgtccgatctggtcggatttgt	Probe4	cccatgatcgtccgatctggtcggatttgtttctcactttcaaagcatgtcccatgatcgtccgatctggtcggatttgt
cccatgatcgtccgatctggtcggatttgt	ctgaggtccaaaatcctttt	cccatgatcgtccgatctggtcggatttgt	Probe5	cccatgatcgtccgatctggtcggatttgtctgaggtccaaaatccttttcccatgatcgtccgatctggtcggatttgt
cccatgatcgtccgatctggtcggatttgt	aactccaagaaccattcaga	cccatgatcgtccgatctggtcggatttgt	Probe6	cccatgatcgtccgatctggtcggatttgtaactccaagaaccattcagacccatgatcgtccgatctggtcggatttgt
cccatgatcgtccgatctggtcggatttgt	accaaaacattacctcatct	cccatgatcgtccgatctggtcggatttgt	Probe7	cccatgatcgtccgatctggtcggatttgtaccaaaacattacctcatctcccatgatcgtccgatctggtcggatttgt
cccatgatcgtccgatctggtcggatttgt	ctaaggacagcaggtctgac	cccatgatcgtccgatctggtcggatttgt	Probe8	cccatgatcgtccgatctggtcggatttgtctaaggacagcaggtctgaccccatgatcgtccgatctggtcggatttgt
cccatgatcgtccgatctggtcggatttgt	ttaaaaacctcccgggcaag	cccatgatcgtccgatctggtcggatttgt	Probe9	cccatgatcgtccgatctggtcggatttgtttaaaaacctcccgggcaagcccatgatcgtccgatctggtcggatttgt
cccatgatcgtccgatctggtcggatttgt	tgatttgtgctaacacaggc	cccatgatcgtccgatctggtcggatttgt	Probe10	cccatgatcgtccgatctggtcggatttgttgatttgtgctaacacaggccccatgatcgtccgatctggtcggatttgt
cccatgatcgtccgatctggtcggatttgt	ctctgctcgtcatcaggaaa	cccatgatcgtccgatctggtcggatttgt	Probe11	cccatgatcgtccgatctggtcggatttgtctctgctcgtcatcaggaaacccatgatcgtccgatctggtcggatttgt
cccatgatcgtccgatctggtcggatttgt	gcgttctttaagaccagatc	cccatgatcgtccgatctggtcggatttgt	Probe12	cccatgatcgtccgatctggtcggatttgtgcgttctttaagaccagatccccatgatcgtccgatctggtcggatttgt
cccatgatcgtccgatctggtcggatttgt	attcaaaaaagtcccagggt	cccatgatcgtccgatctggtcggatttgt	Probe13	cccatgatcgtccgatctggtcggatttgtattcaaaaaagtcccagggtcccatgatcgtccgatctggtcggatttgt
cccatgatcgtccgatctggtcggatttgt	tctgagaaccctggtatatg	cccatgatcgtccgatctggtcggatttgt	Probe14	cccatgatcgtccgatctggtcggatttgttctgagaaccctggtatatgcccatgatcgtccgatctggtcggatttgt
cccatgatcgtccgatctggtcggatttgt	taccttcttgcctgtataat	cccatgatcgtccgatctggtcggatttgt	Probe15	cccatgatcgtccgatctggtcggatttgttaccttcttgcctgtataatcccatgatcgtccgatctggtcggatttgt
cccatgatcgtccgatctggtcggatttgt	tgacctatttatctgtgtcc	cccatgatcgtccgatctggtcggatttgt	Probe16	cccatgatcgtccgatctggtcggatttgttgacctatttatctgtgtcccccatgatcgtccgatctggtcggatttgt
cccatgatcgtccgatctggtcggatttgt	tccctgtgacgtcagtaata	cccatgatcgtccgatctggtcggatttgt	Probe17	cccatgatcgtccgatctggtcggatttgttccctgtgacgtcagtaatacccatgatcgtccgatctggtcggatttgt
cccatgatcgtccgatctggtcggatttgt	atctctgcgcggttaatctg	cccatgatcgtccgatctggtcggatttgt	Probe18	cccatgatcgtccgatctggtcggatttgtatctctgcgcggttaatctgcccatgatcgtccgatctggtcggatttgt
cccatgatcgtccgatctggtcggatttgt	tactttatgtttcatcaccc	cccatgatcgtccgatctggtcggatttgt	Probe19	cccatgatcgtccgatctggtcggatttgttactttatgtttcatcaccccccatgatcgtccgatctggtcggatttgt
cccatgatcgtccgatctggtcggatttgt	tctacatagatccttcagga	cccatgatcgtccgatctggtcggatttgt	Probe20	cccatgatcgtccgatctggtcggatttgttctacatagatccttcaggacccatgatcgtccgatctggtcggatttgt
cccatgatcgtccgatctggtcggatttgt	tggctcatggatcatctatt	cccatgatcgtccgatctggtcggatttgt	Probe21	cccatgatcgtccgatctggtcggatttgttggctcatggatcatctattcccatgatcgtccgatctggtcggatttgt
cccatgatcgtccgatctggtcggatttgt	agtccttttattccctaatt	cccatgatcgtccgatctggtcggatttgt	Probe22	cccatgatcgtccgatctggtcggatttgtagtccttttattccctaattcccatgatcgtccgatctggtcggatttgt
cccatgatcgtccgatctggtcggatttgt	aagtaagggtctgagtctgc	cccatgatcgtccgatctggtcggatttgt	Probe23	cccatgatcgtccgatctggtcggatttgtaagtaagggtctgagtctgccccatgatcgtccgatctggtcggatttgt
cccatgatcgtccgatctggtcggatttgt	gaattagggctggaatccac	cccatgatcgtccgatctggtcggatttgt	Probe24	cccatgatcgtccgatctggtcggatttgtgaattagggctggaatccaccccatgatcgtccgatctggtcggatttgt
cccatgatcgtccgatctggtcggatttgt	gaaaagagaagcccccaagg	cccatgatcgtccgatctggtcggatttgt	Probe25	cccatgatcgtccgatctggtcggatttgtgaaaagagaagcccccaaggcccatgatcgtccgatctggtcggatttgt
cccatgatcgtccgatctggtcggatttgt	tggcttaaccagttaggtta	cccatgatcgtccgatctggtcggatttgt	Probe26	cccatgatcgtccgatctggtcggatttgttggcttaaccagttaggttacccatgatcgtccgatctggtcggatttgt
cccatgatcgtccgatctggtcggatttgt	actaaggtatttcacagctt	cccatgatcgtccgatctggtcggatttgt	Probe27	cccatgatcgtccgatctggtcggatttgtactaaggtatttcacagcttcccatgatcgtccgatctggtcggatttgt
cccatgatcgtccgatctggtcggatttgt	ggtaataatggctcttcacc	cccatgatcgtccgatctggtcggatttgt	Probe28	cccatgatcgtccgatctggtcggatttgtggtaataatggctcttcacccccatgatcgtccgatctggtcggatttgt
cccatgatcgtccgatctggtcggatttgt	gctcacagcaaagctttttg	cccatgatcgtccgatctggtcggatttgt	Probe29	cccatgatcgtccgatctggtcggatttgtgctcacagcaaagctttttgcccatgatcgtccgatctggtcggatttgt
cccatgatcgtccgatctggtcggatttgt	agtctcaggaaatgtctggg	cccatgatcgtccgatctggtcggatttgt	Probe30	cccatgatcgtccgatctggtcggatttgtagtctcaggaaatgtctgggcccatgatcgtccgatctggtcggatttgt
cccatgatcgtccgatctggtcggatttgt	aggaaattccccttagtgag	cccatgatcgtccgatctggtcggatttgt	Probe31	cccatgatcgtccgatctggtcggatttgtaggaaattccccttagtgagcccatgatcgtccgatctggtcggatttgt
cccatgatcgtccgatctggtcggatttgt	taaccccagacactgacgtg	cccatgatcgtccgatctggtcggatttgt	Probe32	cccatgatcgtccgatctggtcggatttgttaaccccagacactgacgtgcccatgatcgtccgatctggtcggatttgt
cccatgatcgtccgatctggtcggatttgt	ccagagcagcggtgatagta	cccatgatcgtccgatctggtcggatttgt	Probe33	cccatgatcgtccgatctggtcggatttgtccagagcagcggtgatagtacccatgatcgtccgatctggtcggatttgt
cccatgatcgtccgatctggtcggatttgt	tggaggaagctgtgactcag	cccatgatcgtccgatctggtcggatttgt	Probe34	cccatgatcgtccgatctggtcggatttgttggaggaagctgtgactcagcccatgatcgtccgatctggtcggatttgt
cccatgatcgtccgatctggtcggatttgt	aaactagtttgtgtctgggg	cccatgatcgtccgatctggtcggatttgt	Probe35	cccatgatcgtccgatctggtcggatttgtaaactagtttgtgtctggggcccatgatcgtccgatctggtcggatttgt
cccatgatcgtccgatctggtcggatttgt	gaggaacggaatgccttgag	cccatgatcgtccgatctggtcggatttgt	Probe36	cccatgatcgtccgatctggtcggatttgtgaggaacggaatgccttgagcccatgatcgtccgatctggtcggatttgt
cccatgatcgtccgatctggtcggatttgt	taacatgaggggctggaacg	cccatgatcgtccgatctggtcggatttgt	Probe37	cccatgatcgtccgatctggtcggatttgttaacatgaggggctggaacgcccatgatcgtccgatctggtcggatttgt
cccatgatcgtccgatctggtcggatttgt	cccatgtgatgaattaggtg	cccatgatcgtccgatctggtcggatttgt	Probe38	cccatgatcgtccgatctggtcggatttgtcccatgtgatgaattaggtgcccatgatcgtccgatctggtcggatttgt
cccatgatcgtccgatctggtcggatttgt	cagagtgcctttgtacacaa	cccatgatcgtccgatctggtcggatttgt	Probe39	cccatgatcgtccgatctggtcggatttgtcagagtgcctttgtacacaacccatgatcgtccgatctggtcggatttgt
cccatgatcgtccgatctggtcggatttgt	cccctgaggttaagaacaat	cccatgatcgtccgatctggtcggatttgt	Probe40	cccatgatcgtccgatctggtcggatttgtcccctgaggttaagaacaatcccatgatcgtccgatctggtcggatttgt
cccatgatcgtccgatctggtcggatttgt	aaggatctcctgatttggtt	cccatgatcgtccgatctggtcggatttgt	Probe41	cccatgatcgtccgatctggtcggatttgtaaggatctcctgatttggttcccatgatcgtccgatctggtcggatttgt
cccatgatcgtccgatctggtcggatttgt	atggagagatcaatgtgcca	cccatgatcgtccgatctggtcggatttgt	Probe42	cccatgatcgtccgatctggtcggatttgtatggagagatcaatgtgccacccatgatcgtccgatctggtcggatttgt
cccatgatcgtccgatctggtcggatttgt	tggtcttatgtctgggtaac	cccatgatcgtccgatctggtcggatttgt	Probe43	cccatgatcgtccgatctggtcggatttgttggtcttatgtctgggtaaccccatgatcgtccgatctggtcggatttgt
cccatgatcgtccgatctggtcggatttgt	aactcagcatttcagattgc	cccatgatcgtccgatctggtcggatttgt	Probe44	cccatgatcgtccgatctggtcggatttgtaactcagcatttcagattgccccatgatcgtccgatctggtcggatttgt
Antisense
Overhang for readout 4	Targeting sequence	Overhang for readout 4		Total sequence
aacgagacggtcaatcgcgctgcatacttg	tcttttttacatcaggagca	aacgagacggtcaatcgcgctgcatacttg	Probe1	aacgagacggtcaatcgcgctgcatacttgtcttttttacatcaggagcaaacgagacggtcaatcgcgctgcatacttg
aacgagacggtcaatcgcgctgcatacttg	cagacataagaccagaggcg	aacgagacggtcaatcgcgctgcatacttg	Probe2	aacgagacggtcaatcgcgctgcatacttgcagacataagaccagaggcgaacgagacggtcaatcgcgctgcatacttg
aacgagacggtcaatcgcgctgcatacttg	acttatcttcatgtcatagt	aacgagacggtcaatcgcgctgcatacttg	Probe3	aacgagacggtcaatcgcgctgcatacttgacttatcttcatgtcatagtaacgagacggtcaatcgcgctgcatacttg
aacgagacggtcaatcgcgctgcatacttg	gcacattgatctctccataa	aacgagacggtcaatcgcgctgcatacttg	Probe4	aacgagacggtcaatcgcgctgcatacttggcacattgatctctccataaaacgagacggtcaatcgcgctgcatacttg
aacgagacggtcaatcgcgctgcatacttg	agacagggagctgaggacag	aacgagacggtcaatcgcgctgcatacttg	Probe5	aacgagacggtcaatcgcgctgcatacttgagacagggagctgaggacagaacgagacggtcaatcgcgctgcatacttg
aacgagacggtcaatcgcgctgcatacttg	aatcaggagatccttacctg	aacgagacggtcaatcgcgctgcatacttg	Probe6	aacgagacggtcaatcgcgctgcatacttgaatcaggagatccttacctgaacgagacggtcaatcgcgctgcatacttg
aacgagacggtcaatcgcgctgcatacttg	cattgttcttaacctcaggg	aacgagacggtcaatcgcgctgcatacttg	Probe7	aacgagacggtcaatcgcgctgcatacttgcattgttcttaacctcagggaacgagacggtcaatcgcgctgcatacttg
aacgagacggtcaatcgcgctgcatacttg	tctgctactcactgaggata	aacgagacggtcaatcgcgctgcatacttg	Probe8	aacgagacggtcaatcgcgctgcatacttgtctgctactcactgaggataaacgagacggtcaatcgcgctgcatacttg
aacgagacggtcaatcgcgctgcatacttg	cacatgggcattgtgtacaa	aacgagacggtcaatcgcgctgcatacttg	Probe9	aacgagacggtcaatcgcgctgcatacttgcacatgggcattgtgtacaaaacgagacggtcaatcgcgctgcatacttg
aacgagacggtcaatcgcgctgcatacttg	cctcatgttattaactcacc	aacgagacggtcaatcgcgctgcatacttg	Probe10	aacgagacggtcaatcgcgctgcatacttgcctcatgttattaactcaccaacgagacggtcaatcgcgctgcatacttg
aacgagacggtcaatcgcgctgcatacttg	aaacttctcaaggcattccg	aacgagacggtcaatcgcgctgcatacttg	Probe11	aacgagacggtcaatcgcgctgcatacttgaaacttctcaaggcattccgaacgagacggtcaatcgcgctgcatacttg
aacgagacggtcaatcgcgctgcatacttg	ccccagacacaaactagttt	aacgagacggtcaatcgcgctgcatacttg	Probe12	aacgagacggtcaatcgcgctgcatacttgccccagacacaaactagtttaacgagacggtcaatcgcgctgcatacttg
aacgagacggtcaatcgcgctgcatacttg	tgggactgagtcacagcttc	aacgagacggtcaatcgcgctgcatacttg	Probe13	aacgagacggtcaatcgcgctgcatacttgtgggactgagtcacagcttcaacgagacggtcaatcgcgctgcatacttg
aacgagacggtcaatcgcgctgcatacttg	tgtctggggttagttactat	aacgagacggtcaatcgcgctgcatacttg	Probe14	aacgagacggtcaatcgcgctgcatacttgtgtctggggttagttactataacgagacggtcaatcgcgctgcatacttg
aacgagacggtcaatcgcgctgcatacttg	aaaacggagcctggcacgtc	aacgagacggtcaatcgcgctgcatacttg	Probe15	aacgagacggtcaatcgcgctgcatacttgaaaacggagcctggcacgtcaacgagacggtcaatcgcgctgcatacttg
aacgagacggtcaatcgcgctgcatacttg	ctcactaaggggaatttcct	aacgagacggtcaatcgcgctgcatacttg	Probe16	aacgagacggtcaatcgcgctgcatacttgctcactaaggggaatttcctaacgagacggtcaatcgcgctgcatacttg
aacgagacggtcaatcgcgctgcatacttg	ccagacatttcctgagactc	aacgagacggtcaatcgcgctgcatacttg	Probe17	aacgagacggtcaatcgcgctgcatacttgccagacatttcctgagactcaacgagacggtcaatcgcgctgcatacttg
aacgagacggtcaatcgcgctgcatacttg	aaaaagctttgctgtgagct	aacgagacggtcaatcgcgctgcatacttg	Probe18	aacgagacggtcaatcgcgctgcatacttgaaaaagctttgctgtgagctaacgagacggtcaatcgcgctgcatacttg
aacgagacggtcaatcgcgctgcatacttg	gccattattaccagattatt	aacgagacggtcaatcgcgctgcatacttg	Probe19	aacgagacggtcaatcgcgctgcatacttggccattattaccagattattaacgagacggtcaatcgcgctgcatacttg
aacgagacggtcaatcgcgctgcatacttg	ataccttagttacttggtga	aacgagacggtcaatcgcgctgcatacttg	Probe20	aacgagacggtcaatcgcgctgcatacttgataccttagttacttggtgaaacgagacggtcaatcgcgctgcatacttg
aacgagacggtcaatcgcgctgcatacttg	gttaagccaggaaagctgtg	aacgagacggtcaatcgcgctgcatacttg	Probe21	aacgagacggtcaatcgcgctgcatacttggttaagccaggaaagctgtgaacgagacggtcaatcgcgctgcatacttg
aacgagacggtcaatcgcgctgcatacttg	cttctcttttccttaaccta	aacgagacggtcaatcgcgctgcatacttg	Probe22	aacgagacggtcaatcgcgctgcatacttgcttctcttttccttaacctaaacgagacggtcaatcgcgctgcatacttg
aacgagacggtcaatcgcgctgcatacttg	agtggattccagccctaatt	aacgagacggtcaatcgcgctgcatacttg	Probe23	aacgagacggtcaatcgcgctgcatacttgagtggattccagccctaattaacgagacggtcaatcgcgctgcatacttg
aacgagacggtcaatcgcgctgcatacttg	cagactcagacccttactta	aacgagacggtcaatcgcgctgcatacttg	Probe24	aacgagacggtcaatcgcgctgcatacttgcagactcagacccttacttaaacgagacggtcaatcgcgctgcatacttg
aacgagacggtcaatcgcgctgcatacttg	gggaataaaaggactccagt	aacgagacggtcaatcgcgctgcatacttg	Probe25	aacgagacggtcaatcgcgctgcatacttggggaataaaaggactccagtaacgagacggtcaatcgcgctgcatacttg
aacgagacggtcaatcgcgctgcatacttg	atagatgatccatgagccac	aacgagacggtcaatcgcgctgcatacttg	Probe26	aacgagacggtcaatcgcgctgcatacttgatagatgatccatgagccacaacgagacggtcaatcgcgctgcatacttg
aacgagacggtcaatcgcgctgcatacttg	tcctgaaggatctatgtaga	aacgagacggtcaatcgcgctgcatacttg	Probe27	aacgagacggtcaatcgcgctgcatacttgtcctgaaggatctatgtagaaacgagacggtcaatcgcgctgcatacttg
aacgagacggtcaatcgcgctgcatacttg	agattaaccgcgcagagatg	aacgagacggtcaatcgcgctgcatacttg	Probe28	aacgagacggtcaatcgcgctgcatacttgagattaaccgcgcagagatgaacgagacggtcaatcgcgctgcatacttg
aacgagacggtcaatcgcgctgcatacttg	tactgacgtcacagggaact	aacgagacggtcaatcgcgctgcatacttg	Probe29	aacgagacggtcaatcgcgctgcatacttgtactgacgtcacagggaactaacgagacggtcaatcgcgctgcatacttg
aacgagacggtcaatcgcgctgcatacttg	cccgggacacagataaatag	aacgagacggtcaatcgcgctgcatacttg	Probe30	aacgagacggtcaatcgcgctgcatacttgcccgggacacagataaatagaacgagacggtcaatcgcgctgcatacttg
aacgagacggtcaatcgcgctgcatacttg	gtgttctttcctttaaacct	aacgagacggtcaatcgcgctgcatacttg	Probe31	aacgagacggtcaatcgcgctgcatacttggtgttctttcctttaaacctaacgagacggtcaatcgcgctgcatacttg
aacgagacggtcaatcgcgctgcatacttg	atataccagggttctcagag	aacgagacggtcaatcgcgctgcatacttg	Probe32	aacgagacggtcaatcgcgctgcatacttgatataccagggttctcagagaacgagacggtcaatcgcgctgcatacttg
aacgagacggtcaatcgcgctgcatacttg	acttttttgaattagccggc	aacgagacggtcaatcgcgctgcatacttg	Probe33	aacgagacggtcaatcgcgctgcatacttgacttttttgaattagccggcaacgagacggtcaatcgcgctgcatacttg
aacgagacggtcaatcgcgctgcatacttg	gatctggtcttaaagaacgc	aacgagacggtcaatcgcgctgcatacttg	Probe34	aacgagacggtcaatcgcgctgcatacttggatctggtcttaaagaacgcaacgagacggtcaatcgcgctgcatacttg
aacgagacggtcaatcgcgctgcatacttg	ttcctgatgacgagcagaga	aacgagacggtcaatcgcgctgcatacttg	Probe35	aacgagacggtcaatcgcgctgcatacttgttcctgatgacgagcagagaaacgagacggtcaatcgcgctgcatacttg
aacgagacggtcaatcgcgctgcatacttg	cctgtgttagcacaaatcat	aacgagacggtcaatcgcgctgcatacttg	Probe36	aacgagacggtcaatcgcgctgcatacttgcctgtgttagcacaaatcataacgagacggtcaatcgcgctgcatacttg
aacgagacggtcaatcgcgctgcatacttg	ccgggaggtttttaacggaa	aacgagacggtcaatcgcgctgcatacttg	Probe37	aacgagacggtcaatcgcgctgcatacttgccgggaggtttttaacggaaaacgagacggtcaatcgcgctgcatacttg
aacgagacggtcaatcgcgctgcatacttg	ctgctgtccttagctaactt	aacgagacggtcaatcgcgctgcatacttg	Probe38	aacgagacggtcaatcgcgctgcatacttgctgctgtccttagctaacttaacgagacggtcaatcgcgctgcatacttg
aacgagacggtcaatcgcgctgcatacttg	gttttggttaactcataggt	aacgagacggtcaatcgcgctgcatacttg	Probe39	aacgagacggtcaatcgcgctgcatacttggttttggttaactcataggtaacgagacggtcaatcgcgctgcatacttg
aacgagacggtcaatcgcgctgcatacttg	tcttggagttctttgcagat	aacgagacggtcaatcgcgctgcatacttg	Probe40	aacgagacggtcaatcgcgctgcatacttgtcttggagttctttgcagataacgagacggtcaatcgcgctgcatacttg
aacgagacggtcaatcgcgctgcatacttg	tggacctcaggatctgaatg	aacgagacggtcaatcgcgctgcatacttg	Probe41	aacgagacggtcaatcgcgctgcatacttgtggacctcaggatctgaatgaacgagacggtcaatcgcgctgcatacttg
aacgagacggtcaatcgcgctgcatacttg	cttgtacatgctttgaaagt	aacgagacggtcaatcgcgctgcatacttg	Probe42	aacgagacggtcaatcgcgctgcatacttgcttgtacatgctttgaaagtaacgagacggtcaatcgcgctgcatacttg
aacgagacggtcaatcgcgctgcatacttg	acattgcctttttctactga	aacgagacggtcaatcgcgctgcatacttg	Probe43	aacgagacggtcaatcgcgctgcatacttgacattgcctttttctactgaaacgagacggtcaatcgcgctgcatacttg
aacgagacggtcaatcgcgctgcatacttg	tgttaacgcctgtcattgtt	aacgagacggtcaatcgcgctgcatacttg	Probe44	aacgagacggtcaatcgcgctgcatacttgtgttaacgcctgtcattgttaacgagacggtcaatcgcgctgcatacttg
aacgagacggtcaatcgcgctgcatacttg	tggtagcagtattttggaaa	aacgagacggtcaatcgcgctgcatacttg	Probe45	aacgagacggtcaatcgcgctgcatacttgtggtagcagtattttggaaaaacgagacggtcaatcgcgctgcatacttg

## Sheet: chr17 eRNA
chr17 eRNA
Sense
Overhang for readout 3	Targeting sequence	Overhang for readout 3			Total sequence
cccatgatcgtccgatctggtcggatttgt	caaccaaccagttatcggag	cccatgatcgtccgatctggtcggatttgt		Probe1	cccatgatcgtccgatctggtcggatttgtcaaccaaccagttatcggagcccatgatcgtccgatctggtcggatttgt
cccatgatcgtccgatctggtcggatttgt	gtcaaaaatgcttgggggga	cccatgatcgtccgatctggtcggatttgt		Probe2	cccatgatcgtccgatctggtcggatttgtgtcaaaaatgcttggggggacccatgatcgtccgatctggtcggatttgt
cccatgatcgtccgatctggtcggatttgt	agacggagaaaacctcagcc	cccatgatcgtccgatctggtcggatttgt		Probe3	cccatgatcgtccgatctggtcggatttgtagacggagaaaacctcagcccccatgatcgtccgatctggtcggatttgt
cccatgatcgtccgatctggtcggatttgt	agcctggttggaggaagaac	cccatgatcgtccgatctggtcggatttgt		Probe4	cccatgatcgtccgatctggtcggatttgtagcctggttggaggaagaaccccatgatcgtccgatctggtcggatttgt
cccatgatcgtccgatctggtcggatttgt	aggaaagcagaagggatccg	cccatgatcgtccgatctggtcggatttgt		Probe5	cccatgatcgtccgatctggtcggatttgtaggaaagcagaagggatccgcccatgatcgtccgatctggtcggatttgt
cccatgatcgtccgatctggtcggatttgt	tttgcacagctgcattcact	cccatgatcgtccgatctggtcggatttgt		Probe6	cccatgatcgtccgatctggtcggatttgttttgcacagctgcattcactcccatgatcgtccgatctggtcggatttgt
cccatgatcgtccgatctggtcggatttgt	caattcaacgcagggcagtc	cccatgatcgtccgatctggtcggatttgt		Probe7	cccatgatcgtccgatctggtcggatttgtcaattcaacgcagggcagtccccatgatcgtccgatctggtcggatttgt
cccatgatcgtccgatctggtcggatttgt	aaactggggctcctatggtc	cccatgatcgtccgatctggtcggatttgt		Probe8	cccatgatcgtccgatctggtcggatttgtaaactggggctcctatggtccccatgatcgtccgatctggtcggatttgt
cccatgatcgtccgatctggtcggatttgt	tggatttagagtcccatgga	cccatgatcgtccgatctggtcggatttgt		Probe9	cccatgatcgtccgatctggtcggatttgttggatttagagtcccatggacccatgatcgtccgatctggtcggatttgt
cccatgatcgtccgatctggtcggatttgt	caaaaaatgactccacccct	cccatgatcgtccgatctggtcggatttgt		Probe10	cccatgatcgtccgatctggtcggatttgtcaaaaaatgactccacccctcccatgatcgtccgatctggtcggatttgt
cccatgatcgtccgatctggtcggatttgt	aatacagagtggcagctgac	cccatgatcgtccgatctggtcggatttgt		Probe11	cccatgatcgtccgatctggtcggatttgtaatacagagtggcagctgaccccatgatcgtccgatctggtcggatttgt
cccatgatcgtccgatctggtcggatttgt	catgatcagatgctttcctg	cccatgatcgtccgatctggtcggatttgt		Probe12	cccatgatcgtccgatctggtcggatttgtcatgatcagatgctttcctgcccatgatcgtccgatctggtcggatttgt
cccatgatcgtccgatctggtcggatttgt	tttcaatggacattacccta	cccatgatcgtccgatctggtcggatttgt		Probe13	cccatgatcgtccgatctggtcggatttgttttcaatggacattaccctacccatgatcgtccgatctggtcggatttgt
cccatgatcgtccgatctggtcggatttgt	atgagccggtaggatcagga	cccatgatcgtccgatctggtcggatttgt		Probe14	cccatgatcgtccgatctggtcggatttgtatgagccggtaggatcaggacccatgatcgtccgatctggtcggatttgt
cccatgatcgtccgatctggtcggatttgt	cactgggaatgtgcggaatg	cccatgatcgtccgatctggtcggatttgt		Probe15	cccatgatcgtccgatctggtcggatttgtcactgggaatgtgcggaatgcccatgatcgtccgatctggtcggatttgt
cccatgatcgtccgatctggtcggatttgt	cacaggatgtcagaggcaag	cccatgatcgtccgatctggtcggatttgt		Probe16	cccatgatcgtccgatctggtcggatttgtcacaggatgtcagaggcaagcccatgatcgtccgatctggtcggatttgt
cccatgatcgtccgatctggtcggatttgt	gggtagggatgaagcaaacc	cccatgatcgtccgatctggtcggatttgt		Probe17	cccatgatcgtccgatctggtcggatttgtgggtagggatgaagcaaacccccatgatcgtccgatctggtcggatttgt
cccatgatcgtccgatctggtcggatttgt	tagacagggggtccaaggtg	cccatgatcgtccgatctggtcggatttgt		Probe18	cccatgatcgtccgatctggtcggatttgttagacagggggtccaaggtgcccatgatcgtccgatctggtcggatttgt
cccatgatcgtccgatctggtcggatttgt	agaaaagggaagacagccct	cccatgatcgtccgatctggtcggatttgt		Probe19	cccatgatcgtccgatctggtcggatttgtagaaaagggaagacagccctcccatgatcgtccgatctggtcggatttgt
cccatgatcgtccgatctggtcggatttgt	ccaattctcaccacagactc	cccatgatcgtccgatctggtcggatttgt		Probe20	cccatgatcgtccgatctggtcggatttgtccaattctcaccacagactccccatgatcgtccgatctggtcggatttgt
cccatgatcgtccgatctggtcggatttgt	ctgtctaggacaggaacagt	cccatgatcgtccgatctggtcggatttgt		Probe21	cccatgatcgtccgatctggtcggatttgtctgtctaggacaggaacagtcccatgatcgtccgatctggtcggatttgt
cccatgatcgtccgatctggtcggatttgt	agagctgtggccataccaaa	cccatgatcgtccgatctggtcggatttgt		Probe22	cccatgatcgtccgatctggtcggatttgtagagctgtggccataccaaacccatgatcgtccgatctggtcggatttgt
cccatgatcgtccgatctggtcggatttgt	ctggatgcacaaggagatgg	cccatgatcgtccgatctggtcggatttgt		Probe23	cccatgatcgtccgatctggtcggatttgtctggatgcacaaggagatggcccatgatcgtccgatctggtcggatttgt
cccatgatcgtccgatctggtcggatttgt	tgggaggagcttagatatca	cccatgatcgtccgatctggtcggatttgt		Probe24	cccatgatcgtccgatctggtcggatttgttgggaggagcttagatatcacccatgatcgtccgatctggtcggatttgt
cccatgatcgtccgatctggtcggatttgt	catggagacctggaccattg	cccatgatcgtccgatctggtcggatttgt		Probe25	cccatgatcgtccgatctggtcggatttgtcatggagacctggaccattgcccatgatcgtccgatctggtcggatttgt
cccatgatcgtccgatctggtcggatttgt	tggaaggaggatttggggag	cccatgatcgtccgatctggtcggatttgt		Probe26	cccatgatcgtccgatctggtcggatttgttggaaggaggatttggggagcccatgatcgtccgatctggtcggatttgt
cccatgatcgtccgatctggtcggatttgt	agctgaccctcaaatctagt	cccatgatcgtccgatctggtcggatttgt		Probe27	cccatgatcgtccgatctggtcggatttgtagctgaccctcaaatctagtcccatgatcgtccgatctggtcggatttgt
cccatgatcgtccgatctggtcggatttgt	cccacagatgtgcgtaaaga	cccatgatcgtccgatctggtcggatttgt		Probe28	cccatgatcgtccgatctggtcggatttgtcccacagatgtgcgtaaagacccatgatcgtccgatctggtcggatttgt
cccatgatcgtccgatctggtcggatttgt	tttgtgcaggtactggactc	cccatgatcgtccgatctggtcggatttgt		Probe29	cccatgatcgtccgatctggtcggatttgttttgtgcaggtactggactccccatgatcgtccgatctggtcggatttgt
cccatgatcgtccgatctggtcggatttgt	ggtatttcaggaacgggaca	cccatgatcgtccgatctggtcggatttgt		Probe30	cccatgatcgtccgatctggtcggatttgtggtatttcaggaacgggacacccatgatcgtccgatctggtcggatttgt
cccatgatcgtccgatctggtcggatttgt	cagaacatctgtctggtctg	cccatgatcgtccgatctggtcggatttgt		Probe31	cccatgatcgtccgatctggtcggatttgtcagaacatctgtctggtctgcccatgatcgtccgatctggtcggatttgt
cccatgatcgtccgatctggtcggatttgt	tctatgtcctccatcagaac	cccatgatcgtccgatctggtcggatttgt		Probe32	cccatgatcgtccgatctggtcggatttgttctatgtcctccatcagaaccccatgatcgtccgatctggtcggatttgt
cccatgatcgtccgatctggtcggatttgt	ttgtctccaaaggggaacac	cccatgatcgtccgatctggtcggatttgt		Probe33	cccatgatcgtccgatctggtcggatttgtttgtctccaaaggggaacaccccatgatcgtccgatctggtcggatttgt
Antisense
Overhang for readout 4	Targeting sequence	Overhang for readout 4			Total sequence
aacgagacggtcaatcgcgctgcatacttg	tcagctgccactctgtattg	aacgagacggtcaatcgcgctgcatacttg		Probe1	aacgagacggtcaatcgcgctgcatacttgtcagctgccactctgtattgaacgagacggtcaatcgcgctgcatacttg
aacgagacggtcaatcgcgctgcatacttg	aggggtggagtcattttttg	aacgagacggtcaatcgcgctgcatacttg		Probe2	aacgagacggtcaatcgcgctgcatacttgaggggtggagtcattttttgaacgagacggtcaatcgcgctgcatacttg
aacgagacggtcaatcgcgctgcatacttg	tgctccatgggactctaaat	aacgagacggtcaatcgcgctgcatacttg		Probe3	aacgagacggtcaatcgcgctgcatacttgtgctccatgggactctaaataacgagacggtcaatcgcgctgcatacttg
aacgagacggtcaatcgcgctgcatacttg	tgcagtgaggaccataggag	aacgagacggtcaatcgcgctgcatacttg		Probe4	aacgagacggtcaatcgcgctgcatacttgtgcagtgaggaccataggagaacgagacggtcaatcgcgctgcatacttg
aacgagacggtcaatcgcgctgcatacttg	ctgcgttgaattggtggagc	aacgagacggtcaatcgcgctgcatacttg		Probe5	aacgagacggtcaatcgcgctgcatacttgctgcgttgaattggtggagcaacgagacggtcaatcgcgctgcatacttg
aacgagacggtcaatcgcgctgcatacttg	ggatgctgcaggacacagag	aacgagacggtcaatcgcgctgcatacttg		Probe6	aacgagacggtcaatcgcgctgcatacttgggatgctgcaggacacagagaacgagacggtcaatcgcgctgcatacttg
aacgagacggtcaatcgcgctgcatacttg	cacgagcatctatgggaggg	aacgagacggtcaatcgcgctgcatacttg		Probe7	aacgagacggtcaatcgcgctgcatacttgcacgagcatctatgggagggaacgagacggtcaatcgcgctgcatacttg
aacgagacggtcaatcgcgctgcatacttg	aatgcagctgtgcaaagagg	aacgagacggtcaatcgcgctgcatacttg		Probe8	aacgagacggtcaatcgcgctgcatacttgaatgcagctgtgcaaagaggaacgagacggtcaatcgcgctgcatacttg
aacgagacggtcaatcgcgctgcatacttg	aaccaggctcaacctcaaac	aacgagacggtcaatcgcgctgcatacttg		Probe9	aacgagacggtcaatcgcgctgcatacttgaaccaggctcaacctcaaacaacgagacggtcaatcgcgctgcatacttg
aacgagacggtcaatcgcgctgcatacttg	ttttctccgtctctgttctt	aacgagacggtcaatcgcgctgcatacttg		Probe10	aacgagacggtcaatcgcgctgcatacttgttttctccgtctctgttcttaacgagacggtcaatcgcgctgcatacttg
aacgagacggtcaatcgcgctgcatacttg	agaagaggtggctgttgtgg	aacgagacggtcaatcgcgctgcatacttg		Probe11	aacgagacggtcaatcgcgctgcatacttgagaagaggtggctgttgtggaacgagacggtcaatcgcgctgcatacttg
aacgagacggtcaatcgcgctgcatacttg	gaggaggaaccaaaactggc	aacgagacggtcaatcgcgctgcatacttg		Probe12	aacgagacggtcaatcgcgctgcatacttggaggaggaaccaaaactggcaacgagacggtcaatcgcgctgcatacttg
aacgagacggtcaatcgcgctgcatacttg	ttttgactcatttgtgccag	aacgagacggtcaatcgcgctgcatacttg		Probe13	aacgagacggtcaatcgcgctgcatacttgttttgactcatttgtgccagaacgagacggtcaatcgcgctgcatacttg
aacgagacggtcaatcgcgctgcatacttg	ccgataactggttggttgat	aacgagacggtcaatcgcgctgcatacttg		Probe14	aacgagacggtcaatcgcgctgcatacttgccgataactggttggttgataacgagacggtcaatcgcgctgcatacttg
aacgagacggtcaatcgcgctgcatacttg	atttctgaaggattggctgc	aacgagacggtcaatcgcgctgcatacttg		Probe15	aacgagacggtcaatcgcgctgcatacttgatttctgaaggattggctgcaacgagacggtcaatcgcgctgcatacttg
aacgagacggtcaatcgcgctgcatacttg	cctaagagggttttcaaaca	aacgagacggtcaatcgcgctgcatacttg		Probe16	aacgagacggtcaatcgcgctgcatacttgcctaagagggttttcaaacaaacgagacggtcaatcgcgctgcatacttg
aacgagacggtcaatcgcgctgcatacttg	caggcgaggaaggaatctct	aacgagacggtcaatcgcgctgcatacttg		Probe17	aacgagacggtcaatcgcgctgcatacttgcaggcgaggaaggaatctctaacgagacggtcaatcgcgctgcatacttg
aacgagacggtcaatcgcgctgcatacttg	acgtaggagtttccaaaggg	aacgagacggtcaatcgcgctgcatacttg		Probe18	aacgagacggtcaatcgcgctgcatacttgacgtaggagtttccaaagggaacgagacggtcaatcgcgctgcatacttg
aacgagacggtcaatcgcgctgcatacttg	acgaaaacaaaggtcagggc	aacgagacggtcaatcgcgctgcatacttg		Probe19	aacgagacggtcaatcgcgctgcatacttgacgaaaacaaaggtcagggcaacgagacggtcaatcgcgctgcatacttg
aacgagacggtcaatcgcgctgcatacttg	tctgcctggaggacaaaaga	aacgagacggtcaatcgcgctgcatacttg		Probe20	aacgagacggtcaatcgcgctgcatacttgtctgcctggaggacaaaagaaacgagacggtcaatcgcgctgcatacttg
aacgagacggtcaatcgcgctgcatacttg	aggacagacagaattcctgc	aacgagacggtcaatcgcgctgcatacttg		Probe21	aacgagacggtcaatcgcgctgcatacttgaggacagacagaattcctgcaacgagacggtcaatcgcgctgcatacttg
aacgagacggtcaatcgcgctgcatacttg	gaagtcggggaagagacagg	aacgagacggtcaatcgcgctgcatacttg		Probe22	aacgagacggtcaatcgcgctgcatacttggaagtcggggaagagacaggaacgagacggtcaatcgcgctgcatacttg
aacgagacggtcaatcgcgctgcatacttg	ctgagacaaaccaaccgact	aacgagacggtcaatcgcgctgcatacttg		Probe23	aacgagacggtcaatcgcgctgcatacttgctgagacaaaccaaccgactaacgagacggtcaatcgcgctgcatacttg
aacgagacggtcaatcgcgctgcatacttg	agaagcaggagtgaaggacc	aacgagacggtcaatcgcgctgcatacttg		Probe24	aacgagacggtcaatcgcgctgcatacttgagaagcaggagtgaaggaccaacgagacggtcaatcgcgctgcatacttg
aacgagacggtcaatcgcgctgcatacttg	gctctaaatggcagagtgtg	aacgagacggtcaatcgcgctgcatacttg		Probe25	aacgagacggtcaatcgcgctgcatacttggctctaaatggcagagtgtgaacgagacggtcaatcgcgctgcatacttg
aacgagacggtcaatcgcgctgcatacttg	ttagagctgttgtgttcact	aacgagacggtcaatcgcgctgcatacttg		Probe26	aacgagacggtcaatcgcgctgcatacttgttagagctgttgtgttcactaacgagacggtcaatcgcgctgcatacttg
aacgagacggtcaatcgcgctgcatacttg	gagtgagggcagctatgaag	aacgagacggtcaatcgcgctgcatacttg		Probe27	aacgagacggtcaatcgcgctgcatacttggagtgagggcagctatgaagaacgagacggtcaatcgcgctgcatacttg
aacgagacggtcaatcgcgctgcatacttg	ggctagagagcaggacaagg	aacgagacggtcaatcgcgctgcatacttg		Probe28	aacgagacggtcaatcgcgctgcatacttgggctagagagcaggacaaggaacgagacggtcaatcgcgctgcatacttg
aacgagacggtcaatcgcgctgcatacttg	gaaagccaccatgtgtttta	aacgagacggtcaatcgcgctgcatacttg		Probe29	aacgagacggtcaatcgcgctgcatacttggaaagccaccatgtgttttaaacgagacggtcaatcgcgctgcatacttg
aacgagacggtcaatcgcgctgcatacttg	ccttacagggacacaaagta	aacgagacggtcaatcgcgctgcatacttg		Probe30	aacgagacggtcaatcgcgctgcatacttgccttacagggacacaaagtaaacgagacggtcaatcgcgctgcatacttg
aacgagacggtcaatcgcgctgcatacttg	ggataggcaaccagtgatct	aacgagacggtcaatcgcgctgcatacttg		Probe31	aacgagacggtcaatcgcgctgcatacttgggataggcaaccagtgatctaacgagacggtcaatcgcgctgcatacttg
aacgagacggtcaatcgcgctgcatacttg	aggaagggggaatggatgtc	aacgagacggtcaatcgcgctgcatacttg		Probe32	aacgagacggtcaatcgcgctgcatacttgaggaagggggaatggatgtcaacgagacggtcaatcgcgctgcatacttg
aacgagacggtcaatcgcgctgcatacttg	cacatgaaagtggggttcta	aacgagacggtcaatcgcgctgcatacttg		Probe33	aacgagacggtcaatcgcgctgcatacttgcacatgaaagtggggttctaaacgagacggtcaatcgcgctgcatacttg
aacgagacggtcaatcgcgctgcatacttg	tgtgatcaatcatgggcttc	aacgagacggtcaatcgcgctgcatacttg		Probe34	aacgagacggtcaatcgcgctgcatacttgtgtgatcaatcatgggcttcaacgagacggtcaatcgcgctgcatacttg
aacgagacggtcaatcgcgctgcatacttg	agcaggggagaaagagtcac	aacgagacggtcaatcgcgctgcatacttg		Probe35	aacgagacggtcaatcgcgctgcatacttgagcaggggagaaagagtcacaacgagacggtcaatcgcgctgcatacttg

## Sheet: chr20 eRNA
chr20 eRNA
Sense
Overhang for readout 3	Targeting sequence	Overhang for readout 3		Total sequence
cccatgatcgtccgatctggtcggatttgt	ccaaagcctttaaacaccga	cccatgatcgtccgatctggtcggatttgt	Probe1	cccatgatcgtccgatctggtcggatttgtccaaagcctttaaacaccgacccatgatcgtccgatctggtcggatttgt
cccatgatcgtccgatctggtcggatttgt	cctcacaaaaccctactgat	cccatgatcgtccgatctggtcggatttgt	Probe2	cccatgatcgtccgatctggtcggatttgtcctcacaaaaccctactgatcccatgatcgtccgatctggtcggatttgt
cccatgatcgtccgatctggtcggatttgt	gccttatacctgatctaaga	cccatgatcgtccgatctggtcggatttgt	Probe3	cccatgatcgtccgatctggtcggatttgtgccttatacctgatctaagacccatgatcgtccgatctggtcggatttgt
cccatgatcgtccgatctggtcggatttgt	acccttttagaggagataca	cccatgatcgtccgatctggtcggatttgt	Probe4	cccatgatcgtccgatctggtcggatttgtacccttttagaggagatacacccatgatcgtccgatctggtcggatttgt
cccatgatcgtccgatctggtcggatttgt	tcaaagcacatgggtacctc	cccatgatcgtccgatctggtcggatttgt	Probe5	cccatgatcgtccgatctggtcggatttgttcaaagcacatgggtacctccccatgatcgtccgatctggtcggatttgt
cccatgatcgtccgatctggtcggatttgt	tataaactggggcagacctt	cccatgatcgtccgatctggtcggatttgt	Probe6	cccatgatcgtccgatctggtcggatttgttataaactggggcagaccttcccatgatcgtccgatctggtcggatttgt
cccatgatcgtccgatctggtcggatttgt	agcacaggcctaacttagaa	cccatgatcgtccgatctggtcggatttgt	Probe7	cccatgatcgtccgatctggtcggatttgtagcacaggcctaacttagaacccatgatcgtccgatctggtcggatttgt
cccatgatcgtccgatctggtcggatttgt	tagcctgtttacaggacacg	cccatgatcgtccgatctggtcggatttgt	Probe8	cccatgatcgtccgatctggtcggatttgttagcctgtttacaggacacgcccatgatcgtccgatctggtcggatttgt
cccatgatcgtccgatctggtcggatttgt	caggtcaccattagtggtag	cccatgatcgtccgatctggtcggatttgt	Probe9	cccatgatcgtccgatctggtcggatttgtcaggtcaccattagtggtagcccatgatcgtccgatctggtcggatttgt
cccatgatcgtccgatctggtcggatttgt	taccatgcaggcaaaaccaa	cccatgatcgtccgatctggtcggatttgt	Probe10	cccatgatcgtccgatctggtcggatttgttaccatgcaggcaaaaccaacccatgatcgtccgatctggtcggatttgt
cccatgatcgtccgatctggtcggatttgt	tggggaccgaggcaattcat	cccatgatcgtccgatctggtcggatttgt	Probe11	cccatgatcgtccgatctggtcggatttgttggggaccgaggcaattcatcccatgatcgtccgatctggtcggatttgt
cccatgatcgtccgatctggtcggatttgt	cagggaacaaagctgctcag	cccatgatcgtccgatctggtcggatttgt	Probe12	cccatgatcgtccgatctggtcggatttgtcagggaacaaagctgctcagcccatgatcgtccgatctggtcggatttgt
cccatgatcgtccgatctggtcggatttgt	caaagaaagccagggcagtc	cccatgatcgtccgatctggtcggatttgt	Probe13	cccatgatcgtccgatctggtcggatttgtcaaagaaagccagggcagtccccatgatcgtccgatctggtcggatttgt
cccatgatcgtccgatctggtcggatttgt	tcaaacacagacaggaggca	cccatgatcgtccgatctggtcggatttgt	Probe14	cccatgatcgtccgatctggtcggatttgttcaaacacagacaggaggcacccatgatcgtccgatctggtcggatttgt
cccatgatcgtccgatctggtcggatttgt	agagctcaaggcggtgattt	cccatgatcgtccgatctggtcggatttgt	Probe15	cccatgatcgtccgatctggtcggatttgtagagctcaaggcggtgatttcccatgatcgtccgatctggtcggatttgt
Antisense
Overhang for readout 4	Targeting sequence	Overhang for readout 4		Total sequence
aacgagacggtcaatcgcgctgcatacttg	catgtgctttgaggaaggtc	aacgagacggtcaatcgcgctgcatacttg	Probe1	aacgagacggtcaatcgcgctgcatacttgcatgtgctttgaggaaggtcaacgagacggtcaatcgcgctgcatacttg
aacgagacggtcaatcgcgctgcatacttg	taaaagggtgtgagctccac	aacgagacggtcaatcgcgctgcatacttg	Probe2	aacgagacggtcaatcgcgctgcatacttgtaaaagggtgtgagctccacaacgagacggtcaatcgcgctgcatacttg
aacgagacggtcaatcgcgctgcatacttg	atcctggcttttattgtatc	aacgagacggtcaatcgcgctgcatacttg	Probe3	aacgagacggtcaatcgcgctgcatacttgatcctggcttttattgtatcaacgagacggtcaatcgcgctgcatacttg
aacgagacggtcaatcgcgctgcatacttg	atgggcaggtggttcaacat	aacgagacggtcaatcgcgctgcatacttg	Probe4	aacgagacggtcaatcgcgctgcatacttgatgggcaggtggttcaacataacgagacggtcaatcgcgctgcatacttg
aacgagacggtcaatcgcgctgcatacttg	tataaggcaggagggaagcg	aacgagacggtcaatcgcgctgcatacttg	Probe5	aacgagacggtcaatcgcgctgcatacttgtataaggcaggagggaagcgaacgagacggtcaatcgcgctgcatacttg
aacgagacggtcaatcgcgctgcatacttg	gtgtttaaaggctttgggtc	aacgagacggtcaatcgcgctgcatacttg	Probe6	aacgagacggtcaatcgcgctgcatacttggtgtttaaaggctttgggtcaacgagacggtcaatcgcgctgcatacttg
aacgagacggtcaatcgcgctgcatacttg	tgcgtgggttttaaatccac	aacgagacggtcaatcgcgctgcatacttg	Probe7	aacgagacggtcaatcgcgctgcatacttgtgcgtgggttttaaatccacaacgagacggtcaatcgcgctgcatacttg
aacgagacggtcaatcgcgctgcatacttg	ttggatacaagtgctggtgg	aacgagacggtcaatcgcgctgcatacttg	Probe8	aacgagacggtcaatcgcgctgcatacttgttggatacaagtgctggtggaacgagacggtcaatcgcgctgcatacttg
aacgagacggtcaatcgcgctgcatacttg	aagtttggattccgggagaa	aacgagacggtcaatcgcgctgcatacttg	Probe9	aacgagacggtcaatcgcgctgcatacttgaagtttggattccgggagaaaacgagacggtcaatcgcgctgcatacttg
aacgagacggtcaatcgcgctgcatacttg	aaatgacacagctaaccggc	aacgagacggtcaatcgcgctgcatacttg	Probe10	aacgagacggtcaatcgcgctgcatacttgaaatgacacagctaaccggcaacgagacggtcaatcgcgctgcatacttg
aacgagacggtcaatcgcgctgcatacttg	cagacaggctgacgtcatgg	aacgagacggtcaatcgcgctgcatacttg	Probe11	aacgagacggtcaatcgcgctgcatacttgcagacaggctgacgtcatggaacgagacggtcaatcgcgctgcatacttg
aacgagacggtcaatcgcgctgcatacttg	tttaacagcggccaagacac	aacgagacggtcaatcgcgctgcatacttg	Probe12	aacgagacggtcaatcgcgctgcatacttgtttaacagcggccaagacacaacgagacggtcaatcgcgctgcatacttg
aacgagacggtcaatcgcgctgcatacttg	tctgaagcacctctcaagtc	aacgagacggtcaatcgcgctgcatacttg	Probe13	aacgagacggtcaatcgcgctgcatacttgtctgaagcacctctcaagtcaacgagacggtcaatcgcgctgcatacttg
aacgagacggtcaatcgcgctgcatacttg	agctggcttcaaaggcaatg	aacgagacggtcaatcgcgctgcatacttg	Probe14	aacgagacggtcaatcgcgctgcatacttgagctggcttcaaaggcaatgaacgagacggtcaatcgcgctgcatacttg
aacgagacggtcaatcgcgctgcatacttg	tgaatctgtcgtcagtttgg	aacgagacggtcaatcgcgctgcatacttg	Probe15	aacgagacggtcaatcgcgctgcatacttgtgaatctgtcgtcagtttggaacgagacggtcaatcgcgctgcatacttg
aacgagacggtcaatcgcgctgcatacttg	agaggaacagggcacgacgg	aacgagacggtcaatcgcgctgcatacttg	Probe16	aacgagacggtcaatcgcgctgcatacttgagaggaacagggcacgacggaacgagacggtcaatcgcgctgcatacttg
aacgagacggtcaatcgcgctgcatacttg	caggaaggcactgtgggaac	aacgagacggtcaatcgcgctgcatacttg	Probe17	aacgagacggtcaatcgcgctgcatacttgcaggaaggcactgtgggaacaacgagacggtcaatcgcgctgcatacttg

## Sheet: KLF6
KLF6 intron
Overhang for readout 1	Targeting sequence	Overhang for readout 1		Total sequence
gatccgattggaaccgtcccaagcgttgcg	agagagcaccgggtctgaac	gatccgattggaaccgtcccaagcgttgcg	Probe1	gatccgattggaaccgtcccaagcgttgcgagagagcaccgggtctgaacgatccgattggaaccgtcccaagcgttgcg
gatccgattggaaccgtcccaagcgttgcg	aagttggtccccatgacaag	gatccgattggaaccgtcccaagcgttgcg	Probe2	gatccgattggaaccgtcccaagcgttgcgaagttggtccccatgacaaggatccgattggaaccgtcccaagcgttgcg
gatccgattggaaccgtcccaagcgttgcg	tctaggggaaatgttaggca	gatccgattggaaccgtcccaagcgttgcg	Probe3	gatccgattggaaccgtcccaagcgttgcgtctaggggaaatgttaggcagatccgattggaaccgtcccaagcgttgcg
gatccgattggaaccgtcccaagcgttgcg	gcagggaagacaaataaggc	gatccgattggaaccgtcccaagcgttgcg	Probe4	gatccgattggaaccgtcccaagcgttgcggcagggaagacaaataaggcgatccgattggaaccgtcccaagcgttgcg
gatccgattggaaccgtcccaagcgttgcg	agactgacaagtcactgggg	gatccgattggaaccgtcccaagcgttgcg	Probe5	gatccgattggaaccgtcccaagcgttgcgagactgacaagtcactgggggatccgattggaaccgtcccaagcgttgcg
gatccgattggaaccgtcccaagcgttgcg	acttgaagcagtttggacgg	gatccgattggaaccgtcccaagcgttgcg	Probe6	gatccgattggaaccgtcccaagcgttgcgacttgaagcagtttggacgggatccgattggaaccgtcccaagcgttgcg
gatccgattggaaccgtcccaagcgttgcg	aggtccttctttccaaacta	gatccgattggaaccgtcccaagcgttgcg	Probe7	gatccgattggaaccgtcccaagcgttgcgaggtccttctttccaaactagatccgattggaaccgtcccaagcgttgcg
gatccgattggaaccgtcccaagcgttgcg	ccagttctacgacaatgtcg	gatccgattggaaccgtcccaagcgttgcg	Probe8	gatccgattggaaccgtcccaagcgttgcgccagttctacgacaatgtcggatccgattggaaccgtcccaagcgttgcg
gatccgattggaaccgtcccaagcgttgcg	cgatgctacctataagcacg	gatccgattggaaccgtcccaagcgttgcg	Probe9	gatccgattggaaccgtcccaagcgttgcgcgatgctacctataagcacggatccgattggaaccgtcccaagcgttgcg
gatccgattggaaccgtcccaagcgttgcg	gacaatgggaggagtgtcag	gatccgattggaaccgtcccaagcgttgcg	Probe10	gatccgattggaaccgtcccaagcgttgcggacaatgggaggagtgtcaggatccgattggaaccgtcccaagcgttgcg
gatccgattggaaccgtcccaagcgttgcg	agacaacagtaaaccctcct	gatccgattggaaccgtcccaagcgttgcg	Probe11	gatccgattggaaccgtcccaagcgttgcgagacaacagtaaaccctcctgatccgattggaaccgtcccaagcgttgcg
gatccgattggaaccgtcccaagcgttgcg	tctggcaattcactttgtga	gatccgattggaaccgtcccaagcgttgcg	Probe12	gatccgattggaaccgtcccaagcgttgcgtctggcaattcactttgtgagatccgattggaaccgtcccaagcgttgcg
gatccgattggaaccgtcccaagcgttgcg	ttaaagctttcgaggcttgg	gatccgattggaaccgtcccaagcgttgcg	Probe13	gatccgattggaaccgtcccaagcgttgcgttaaagctttcgaggcttgggatccgattggaaccgtcccaagcgttgcg
gatccgattggaaccgtcccaagcgttgcg	aacaccctgcatttcatctt	gatccgattggaaccgtcccaagcgttgcg	Probe14	gatccgattggaaccgtcccaagcgttgcgaacaccctgcatttcatcttgatccgattggaaccgtcccaagcgttgcg
gatccgattggaaccgtcccaagcgttgcg	attaagcaggcgtgtgaagg	gatccgattggaaccgtcccaagcgttgcg	Probe15	gatccgattggaaccgtcccaagcgttgcgattaagcaggcgtgtgaagggatccgattggaaccgtcccaagcgttgcg
gatccgattggaaccgtcccaagcgttgcg	atttcaatcacgtcctaggg	gatccgattggaaccgtcccaagcgttgcg	Probe16	gatccgattggaaccgtcccaagcgttgcgatttcaatcacgtcctaggggatccgattggaaccgtcccaagcgttgcg
gatccgattggaaccgtcccaagcgttgcg	aacgcccgaaggaaactact	gatccgattggaaccgtcccaagcgttgcg	Probe17	gatccgattggaaccgtcccaagcgttgcgaacgcccgaaggaaactactgatccgattggaaccgtcccaagcgttgcg
gatccgattggaaccgtcccaagcgttgcg	taaaagcctccaaaggcgac	gatccgattggaaccgtcccaagcgttgcg	Probe18	gatccgattggaaccgtcccaagcgttgcgtaaaagcctccaaaggcgacgatccgattggaaccgtcccaagcgttgcg
gatccgattggaaccgtcccaagcgttgcg	ctgaacgaagctctcggaga	gatccgattggaaccgtcccaagcgttgcg	Probe19	gatccgattggaaccgtcccaagcgttgcgctgaacgaagctctcggagagatccgattggaaccgtcccaagcgttgcg
gatccgattggaaccgtcccaagcgttgcg	atctccattacgctgatgag	gatccgattggaaccgtcccaagcgttgcg	Probe20	gatccgattggaaccgtcccaagcgttgcgatctccattacgctgatgaggatccgattggaaccgtcccaagcgttgcg
gatccgattggaaccgtcccaagcgttgcg	ctttaataatccggccaatt	gatccgattggaaccgtcccaagcgttgcg	Probe21	gatccgattggaaccgtcccaagcgttgcgctttaataatccggccaattgatccgattggaaccgtcccaagcgttgcg
gatccgattggaaccgtcccaagcgttgcg	gttctgaagagaggcagcag	gatccgattggaaccgtcccaagcgttgcg	Probe22	gatccgattggaaccgtcccaagcgttgcggttctgaagagaggcagcaggatccgattggaaccgtcccaagcgttgcg
gatccgattggaaccgtcccaagcgttgcg	caggcgtctgagttacaatg	gatccgattggaaccgtcccaagcgttgcg	Probe23	gatccgattggaaccgtcccaagcgttgcgcaggcgtctgagttacaatggatccgattggaaccgtcccaagcgttgcg
gatccgattggaaccgtcccaagcgttgcg	tggtgagcacgtcatttttc	gatccgattggaaccgtcccaagcgttgcg	Probe24	gatccgattggaaccgtcccaagcgttgcgtggtgagcacgtcatttttcgatccgattggaaccgtcccaagcgttgcg
gatccgattggaaccgtcccaagcgttgcg	gcatgtccatataaggttgt	gatccgattggaaccgtcccaagcgttgcg	Probe25	gatccgattggaaccgtcccaagcgttgcggcatgtccatataaggttgtgatccgattggaaccgtcccaagcgttgcg
gatccgattggaaccgtcccaagcgttgcg	attttcacgaggatcagctg	gatccgattggaaccgtcccaagcgttgcg	Probe26	gatccgattggaaccgtcccaagcgttgcgattttcacgaggatcagctggatccgattggaaccgtcccaagcgttgcg
gatccgattggaaccgtcccaagcgttgcg	ggattaaattatgtctgccc	gatccgattggaaccgtcccaagcgttgcg	Probe27	gatccgattggaaccgtcccaagcgttgcgggattaaattatgtctgcccgatccgattggaaccgtcccaagcgttgcg
gatccgattggaaccgtcccaagcgttgcg	caagaagctacaactgccga	gatccgattggaaccgtcccaagcgttgcg	Probe28	gatccgattggaaccgtcccaagcgttgcgcaagaagctacaactgccgagatccgattggaaccgtcccaagcgttgcg
gatccgattggaaccgtcccaagcgttgcg	atgcagtgtggcatggacag	gatccgattggaaccgtcccaagcgttgcg	Probe29	gatccgattggaaccgtcccaagcgttgcgatgcagtgtggcatggacaggatccgattggaaccgtcccaagcgttgcg
gatccgattggaaccgtcccaagcgttgcg	taaggacccagctcaaatgg	gatccgattggaaccgtcccaagcgttgcg	Probe30	gatccgattggaaccgtcccaagcgttgcgtaaggacccagctcaaatgggatccgattggaaccgtcccaagcgttgcg
gatccgattggaaccgtcccaagcgttgcg	tgaaattctcatcagcagcc	gatccgattggaaccgtcccaagcgttgcg	Probe31	gatccgattggaaccgtcccaagcgttgcgtgaaattctcatcagcagccgatccgattggaaccgtcccaagcgttgcg
gatccgattggaaccgtcccaagcgttgcg	acaactgcatgagtcatcac	gatccgattggaaccgtcccaagcgttgcg	Probe32	gatccgattggaaccgtcccaagcgttgcgacaactgcatgagtcatcacgatccgattggaaccgtcccaagcgttgcg
gatccgattggaaccgtcccaagcgttgcg	actttatctactggccaaga	gatccgattggaaccgtcccaagcgttgcg	Probe33	gatccgattggaaccgtcccaagcgttgcgactttatctactggccaagagatccgattggaaccgtcccaagcgttgcg
gatccgattggaaccgtcccaagcgttgcg	gggagtcccacaatgaacaa	gatccgattggaaccgtcccaagcgttgcg	Probe34	gatccgattggaaccgtcccaagcgttgcggggagtcccacaatgaacaagatccgattggaaccgtcccaagcgttgcg
gatccgattggaaccgtcccaagcgttgcg	gggtgcaaggggaaattact	gatccgattggaaccgtcccaagcgttgcg	Probe35	gatccgattggaaccgtcccaagcgttgcggggtgcaaggggaaattactgatccgattggaaccgtcccaagcgttgcg
gatccgattggaaccgtcccaagcgttgcg	ccttgcatgacacagaactt	gatccgattggaaccgtcccaagcgttgcg	Probe36	gatccgattggaaccgtcccaagcgttgcgccttgcatgacacagaacttgatccgattggaaccgtcccaagcgttgcg
gatccgattggaaccgtcccaagcgttgcg	atgttttcacagaatgccgt	gatccgattggaaccgtcccaagcgttgcg	Probe37	gatccgattggaaccgtcccaagcgttgcgatgttttcacagaatgccgtgatccgattggaaccgtcccaagcgttgcg
gatccgattggaaccgtcccaagcgttgcg	gtattcaggggcatcgaatg	gatccgattggaaccgtcccaagcgttgcg	Probe38	gatccgattggaaccgtcccaagcgttgcggtattcaggggcatcgaatggatccgattggaaccgtcccaagcgttgcg
gatccgattggaaccgtcccaagcgttgcg	aaagactgcacggcacacag	gatccgattggaaccgtcccaagcgttgcg	Probe39	gatccgattggaaccgtcccaagcgttgcgaaagactgcacggcacacaggatccgattggaaccgtcccaagcgttgcg
gatccgattggaaccgtcccaagcgttgcg	cacagatacccacacaggac	gatccgattggaaccgtcccaagcgttgcg	Probe40	gatccgattggaaccgtcccaagcgttgcgcacagatacccacacaggacgatccgattggaaccgtcccaagcgttgcg
gatccgattggaaccgtcccaagcgttgcg	tgttttaaggaaagccccag	gatccgattggaaccgtcccaagcgttgcg	Probe41	gatccgattggaaccgtcccaagcgttgcgtgttttaaggaaagccccaggatccgattggaaccgtcccaagcgttgcg
gatccgattggaaccgtcccaagcgttgcg	ccaacaggttcaaccagatt	gatccgattggaaccgtcccaagcgttgcg	Probe42	gatccgattggaaccgtcccaagcgttgcgccaacaggttcaaccagattgatccgattggaaccgtcccaagcgttgcg
gatccgattggaaccgtcccaagcgttgcg	aagggccacaatgagtgatg	gatccgattggaaccgtcccaagcgttgcg	Probe43	gatccgattggaaccgtcccaagcgttgcgaagggccacaatgagtgatggatccgattggaaccgtcccaagcgttgcg
gatccgattggaaccgtcccaagcgttgcg	cagaggaaaagtcggagggt	gatccgattggaaccgtcccaagcgttgcg	Probe44	gatccgattggaaccgtcccaagcgttgcgcagaggaaaagtcggagggtgatccgattggaaccgtcccaagcgttgcg
gatccgattggaaccgtcccaagcgttgcg	gtgtccttacggaagttaga	gatccgattggaaccgtcccaagcgttgcg	Probe45	gatccgattggaaccgtcccaagcgttgcggtgtccttacggaagttagagatccgattggaaccgtcccaagcgttgcg
gatccgattggaaccgtcccaagcgttgcg	ctacaggggcaaaacctttt	gatccgattggaaccgtcccaagcgttgcg	Probe46	gatccgattggaaccgtcccaagcgttgcgctacaggggcaaaaccttttgatccgattggaaccgtcccaagcgttgcg
gatccgattggaaccgtcccaagcgttgcg	ggacagataacattgctgcc	gatccgattggaaccgtcccaagcgttgcg	Probe47	gatccgattggaaccgtcccaagcgttgcgggacagataacattgctgccgatccgattggaaccgtcccaagcgttgcg
gatccgattggaaccgtcccaagcgttgcg	aaccagagaaggcacgtgat	gatccgattggaaccgtcccaagcgttgcg	Probe48	gatccgattggaaccgtcccaagcgttgcgaaccagagaaggcacgtgatgatccgattggaaccgtcccaagcgttgcg

## Sheet: PMEPA1
PMEPA1 intron
Overhang for readout 1	Targeting sequence	Overhang for readout 1		Total sequence
gatccgattggaaccgtcccaagcgttgcg	atcttctgaggagcacaagg	gatccgattggaaccgtcccaagcgttgcg	Probe1	gatccgattggaaccgtcccaagcgttgcgatcttctgaggagcacaagggatccgattggaaccgtcccaagcgttgcg
gatccgattggaaccgtcccaagcgttgcg	tgctctggaacaaagagcgt	gatccgattggaaccgtcccaagcgttgcg	Probe2	gatccgattggaaccgtcccaagcgttgcgtgctctggaacaaagagcgtgatccgattggaaccgtcccaagcgttgcg
gatccgattggaaccgtcccaagcgttgcg	ccgcccaaagttgataaaga	gatccgattggaaccgtcccaagcgttgcg	Probe3	gatccgattggaaccgtcccaagcgttgcgccgcccaaagttgataaagagatccgattggaaccgtcccaagcgttgcg
gatccgattggaaccgtcccaagcgttgcg	tggacacgctcaagaaaggc	gatccgattggaaccgtcccaagcgttgcg	Probe4	gatccgattggaaccgtcccaagcgttgcgtggacacgctcaagaaaggcgatccgattggaaccgtcccaagcgttgcg
gatccgattggaaccgtcccaagcgttgcg	gacacagacactggcacaat	gatccgattggaaccgtcccaagcgttgcg	Probe5	gatccgattggaaccgtcccaagcgttgcggacacagacactggcacaatgatccgattggaaccgtcccaagcgttgcg
gatccgattggaaccgtcccaagcgttgcg	agaggctatttataggtgcg	gatccgattggaaccgtcccaagcgttgcg	Probe6	gatccgattggaaccgtcccaagcgttgcgagaggctatttataggtgcggatccgattggaaccgtcccaagcgttgcg
gatccgattggaaccgtcccaagcgttgcg	ctttgtaaccatggtctcag	gatccgattggaaccgtcccaagcgttgcg	Probe7	gatccgattggaaccgtcccaagcgttgcgctttgtaaccatggtctcaggatccgattggaaccgtcccaagcgttgcg
gatccgattggaaccgtcccaagcgttgcg	acaaacagccccaaactttg	gatccgattggaaccgtcccaagcgttgcg	Probe8	gatccgattggaaccgtcccaagcgttgcgacaaacagccccaaactttggatccgattggaaccgtcccaagcgttgcg
gatccgattggaaccgtcccaagcgttgcg	agcgacaaggttcaaaaccc	gatccgattggaaccgtcccaagcgttgcg	Probe9	gatccgattggaaccgtcccaagcgttgcgagcgacaaggttcaaaacccgatccgattggaaccgtcccaagcgttgcg
gatccgattggaaccgtcccaagcgttgcg	tgcaggaggtagagacttac	gatccgattggaaccgtcccaagcgttgcg	Probe10	gatccgattggaaccgtcccaagcgttgcgtgcaggaggtagagacttacgatccgattggaaccgtcccaagcgttgcg
gatccgattggaaccgtcccaagcgttgcg	tcaaccaaatgtccacctag	gatccgattggaaccgtcccaagcgttgcg	Probe11	gatccgattggaaccgtcccaagcgttgcgtcaaccaaatgtccacctaggatccgattggaaccgtcccaagcgttgcg
gatccgattggaaccgtcccaagcgttgcg	aggtgtaggctagaagctag	gatccgattggaaccgtcccaagcgttgcg	Probe12	gatccgattggaaccgtcccaagcgttgcgaggtgtaggctagaagctaggatccgattggaaccgtcccaagcgttgcg
gatccgattggaaccgtcccaagcgttgcg	caaaaggtccccgaaaaggt	gatccgattggaaccgtcccaagcgttgcg	Probe13	gatccgattggaaccgtcccaagcgttgcgcaaaaggtccccgaaaaggtgatccgattggaaccgtcccaagcgttgcg
gatccgattggaaccgtcccaagcgttgcg	tgcggacacttgcttatgag	gatccgattggaaccgtcccaagcgttgcg	Probe14	gatccgattggaaccgtcccaagcgttgcgtgcggacacttgcttatgaggatccgattggaaccgtcccaagcgttgcg
gatccgattggaaccgtcccaagcgttgcg	tgaagctcactgtataggct	gatccgattggaaccgtcccaagcgttgcg	Probe15	gatccgattggaaccgtcccaagcgttgcgtgaagctcactgtataggctgatccgattggaaccgtcccaagcgttgcg
gatccgattggaaccgtcccaagcgttgcg	ccaaacgtgtgcgaacgtat	gatccgattggaaccgtcccaagcgttgcg	Probe16	gatccgattggaaccgtcccaagcgttgcgccaaacgtgtgcgaacgtatgatccgattggaaccgtcccaagcgttgcg
gatccgattggaaccgtcccaagcgttgcg	cagcaatccatctaaggcaa	gatccgattggaaccgtcccaagcgttgcg	Probe17	gatccgattggaaccgtcccaagcgttgcgcagcaatccatctaaggcaagatccgattggaaccgtcccaagcgttgcg
gatccgattggaaccgtcccaagcgttgcg	aaaagtgaggcaaggagggc	gatccgattggaaccgtcccaagcgttgcg	Probe18	gatccgattggaaccgtcccaagcgttgcgaaaagtgaggcaaggagggcgatccgattggaaccgtcccaagcgttgcg
gatccgattggaaccgtcccaagcgttgcg	ctcaaggcagctttacagag	gatccgattggaaccgtcccaagcgttgcg	Probe19	gatccgattggaaccgtcccaagcgttgcgctcaaggcagctttacagaggatccgattggaaccgtcccaagcgttgcg
gatccgattggaaccgtcccaagcgttgcg	agggtgacacaaggatgtgt	gatccgattggaaccgtcccaagcgttgcg	Probe20	gatccgattggaaccgtcccaagcgttgcgagggtgacacaaggatgtgtgatccgattggaaccgtcccaagcgttgcg
gatccgattggaaccgtcccaagcgttgcg	tcatggactgatgagcctaa	gatccgattggaaccgtcccaagcgttgcg	Probe21	gatccgattggaaccgtcccaagcgttgcgtcatggactgatgagcctaagatccgattggaaccgtcccaagcgttgcg
gatccgattggaaccgtcccaagcgttgcg	gccttgatgtcaggtcaaaa	gatccgattggaaccgtcccaagcgttgcg	Probe22	gatccgattggaaccgtcccaagcgttgcggccttgatgtcaggtcaaaagatccgattggaaccgtcccaagcgttgcg
gatccgattggaaccgtcccaagcgttgcg	gcggcaaggcatttaacaag	gatccgattggaaccgtcccaagcgttgcg	Probe23	gatccgattggaaccgtcccaagcgttgcggcggcaaggcatttaacaaggatccgattggaaccgtcccaagcgttgcg
gatccgattggaaccgtcccaagcgttgcg	aatcactcaaaggctgctgg	gatccgattggaaccgtcccaagcgttgcg	Probe24	gatccgattggaaccgtcccaagcgttgcgaatcactcaaaggctgctgggatccgattggaaccgtcccaagcgttgcg
gatccgattggaaccgtcccaagcgttgcg	ctagggttccaggtattaac	gatccgattggaaccgtcccaagcgttgcg	Probe25	gatccgattggaaccgtcccaagcgttgcgctagggttccaggtattaacgatccgattggaaccgtcccaagcgttgcg
gatccgattggaaccgtcccaagcgttgcg	gggctgtgtatacacagaac	gatccgattggaaccgtcccaagcgttgcg	Probe26	gatccgattggaaccgtcccaagcgttgcggggctgtgtatacacagaacgatccgattggaaccgtcccaagcgttgcg
gatccgattggaaccgtcccaagcgttgcg	gcagctttcttccaataagt	gatccgattggaaccgtcccaagcgttgcg	Probe27	gatccgattggaaccgtcccaagcgttgcggcagctttcttccaataagtgatccgattggaaccgtcccaagcgttgcg
gatccgattggaaccgtcccaagcgttgcg	ttaaagactggttggttccc	gatccgattggaaccgtcccaagcgttgcg	Probe28	gatccgattggaaccgtcccaagcgttgcgttaaagactggttggttcccgatccgattggaaccgtcccaagcgttgcg
gatccgattggaaccgtcccaagcgttgcg	actgttacagtatacctgca	gatccgattggaaccgtcccaagcgttgcg	Probe29	gatccgattggaaccgtcccaagcgttgcgactgttacagtatacctgcagatccgattggaaccgtcccaagcgttgcg
gatccgattggaaccgtcccaagcgttgcg	tagtctctcggggaaatctg	gatccgattggaaccgtcccaagcgttgcg	Probe30	gatccgattggaaccgtcccaagcgttgcgtagtctctcggggaaatctggatccgattggaaccgtcccaagcgttgcg
gatccgattggaaccgtcccaagcgttgcg	gaaactccaggagacaccag	gatccgattggaaccgtcccaagcgttgcg	Probe31	gatccgattggaaccgtcccaagcgttgcggaaactccaggagacaccaggatccgattggaaccgtcccaagcgttgcg
gatccgattggaaccgtcccaagcgttgcg	caaacaactcccagcatgta	gatccgattggaaccgtcccaagcgttgcg	Probe32	gatccgattggaaccgtcccaagcgttgcgcaaacaactcccagcatgtagatccgattggaaccgtcccaagcgttgcg
gatccgattggaaccgtcccaagcgttgcg	actccaaaccatccatcaag	gatccgattggaaccgtcccaagcgttgcg	Probe33	gatccgattggaaccgtcccaagcgttgcgactccaaaccatccatcaaggatccgattggaaccgtcccaagcgttgcg
gatccgattggaaccgtcccaagcgttgcg	acttggacactgcctcaaag	gatccgattggaaccgtcccaagcgttgcg	Probe34	gatccgattggaaccgtcccaagcgttgcgacttggacactgcctcaaaggatccgattggaaccgtcccaagcgttgcg
gatccgattggaaccgtcccaagcgttgcg	ccttctgccaaaagaaggta	gatccgattggaaccgtcccaagcgttgcg	Probe35	gatccgattggaaccgtcccaagcgttgcgccttctgccaaaagaaggtagatccgattggaaccgtcccaagcgttgcg
gatccgattggaaccgtcccaagcgttgcg	tgcagtccaagagaaaccac	gatccgattggaaccgtcccaagcgttgcg	Probe36	gatccgattggaaccgtcccaagcgttgcgtgcagtccaagagaaaccacgatccgattggaaccgtcccaagcgttgcg
gatccgattggaaccgtcccaagcgttgcg	gcccaagtaccaaattcaag	gatccgattggaaccgtcccaagcgttgcg	Probe37	gatccgattggaaccgtcccaagcgttgcggcccaagtaccaaattcaaggatccgattggaaccgtcccaagcgttgcg
gatccgattggaaccgtcccaagcgttgcg	caatttcaaggaggacctgc	gatccgattggaaccgtcccaagcgttgcg	Probe38	gatccgattggaaccgtcccaagcgttgcgcaatttcaaggaggacctgcgatccgattggaaccgtcccaagcgttgcg
gatccgattggaaccgtcccaagcgttgcg	gtacaaaggggctctgacaa	gatccgattggaaccgtcccaagcgttgcg	Probe39	gatccgattggaaccgtcccaagcgttgcggtacaaaggggctctgacaagatccgattggaaccgtcccaagcgttgcg
gatccgattggaaccgtcccaagcgttgcg	agtgtcctgttacagtcaag	gatccgattggaaccgtcccaagcgttgcg	Probe40	gatccgattggaaccgtcccaagcgttgcgagtgtcctgttacagtcaaggatccgattggaaccgtcccaagcgttgcg
gatccgattggaaccgtcccaagcgttgcg	cgggtatgttttgggaacac	gatccgattggaaccgtcccaagcgttgcg	Probe41	gatccgattggaaccgtcccaagcgttgcgcgggtatgttttgggaacacgatccgattggaaccgtcccaagcgttgcg
gatccgattggaaccgtcccaagcgttgcg	caaaagtagccgcttcaagc	gatccgattggaaccgtcccaagcgttgcg	Probe42	gatccgattggaaccgtcccaagcgttgcgcaaaagtagccgcttcaagcgatccgattggaaccgtcccaagcgttgcg
gatccgattggaaccgtcccaagcgttgcg	agaaagaccgggggtaatct	gatccgattggaaccgtcccaagcgttgcg	Probe43	gatccgattggaaccgtcccaagcgttgcgagaaagaccgggggtaatctgatccgattggaaccgtcccaagcgttgcg
gatccgattggaaccgtcccaagcgttgcg	tcccagaactctcaggaaac	gatccgattggaaccgtcccaagcgttgcg	Probe44	gatccgattggaaccgtcccaagcgttgcgtcccagaactctcaggaaacgatccgattggaaccgtcccaagcgttgcg
gatccgattggaaccgtcccaagcgttgcg	taaaaagacagctgccaccg	gatccgattggaaccgtcccaagcgttgcg	Probe45	gatccgattggaaccgtcccaagcgttgcgtaaaaagacagctgccaccggatccgattggaaccgtcccaagcgttgcg
gatccgattggaaccgtcccaagcgttgcg	gaagaatcagaggctcggtg	gatccgattggaaccgtcccaagcgttgcg	Probe46	gatccgattggaaccgtcccaagcgttgcggaagaatcagaggctcggtggatccgattggaaccgtcccaagcgttgcg
gatccgattggaaccgtcccaagcgttgcg	tacaccctcacttgattcaa	gatccgattggaaccgtcccaagcgttgcg	Probe47	gatccgattggaaccgtcccaagcgttgcgtacaccctcacttgattcaagatccgattggaaccgtcccaagcgttgcg
gatccgattggaaccgtcccaagcgttgcg	cccttaggagaaaccactaa	gatccgattggaaccgtcccaagcgttgcg	Probe48	gatccgattggaaccgtcccaagcgttgcgcccttaggagaaaccactaagatccgattggaaccgtcccaagcgttgcg

## Sheet: PDK2
PDK2 intron
Overhang for readout 2	Targeting sequence	Overhang for readout 2		Total sequence
gctatcgttcgttcgaggccagagcattcg	ggtggtaagaagagggctag	gctatcgttcgttcgaggccagagcattcg	Priobe1	gctatcgttcgttcgaggccagagcattcgggtggtaagaagagggctaggctatcgttcgttcgaggccagagcattcg
gctatcgttcgttcgaggccagagcattcg	tcctgtgtttccagagaaag	gctatcgttcgttcgaggccagagcattcg	Priobe2	gctatcgttcgttcgaggccagagcattcgtcctgtgtttccagagaaaggctatcgttcgttcgaggccagagcattcg
gctatcgttcgttcgaggccagagcattcg	ggggttttggctgtgaaaac	gctatcgttcgttcgaggccagagcattcg	Priobe3	gctatcgttcgttcgaggccagagcattcgggggttttggctgtgaaaacgctatcgttcgttcgaggccagagcattcg
gctatcgttcgttcgaggccagagcattcg	aatgctgacatcagcctgaa	gctatcgttcgttcgaggccagagcattcg	Priobe4	gctatcgttcgttcgaggccagagcattcgaatgctgacatcagcctgaagctatcgttcgttcgaggccagagcattcg
gctatcgttcgttcgaggccagagcattcg	gtttctgcttcccaaaaagt	gctatcgttcgttcgaggccagagcattcg	Priobe5	gctatcgttcgttcgaggccagagcattcggtttctgcttcccaaaaagtgctatcgttcgttcgaggccagagcattcg
gctatcgttcgttcgaggccagagcattcg	ccttgtgtgtatctgagtat	gctatcgttcgttcgaggccagagcattcg	Priobe6	gctatcgttcgttcgaggccagagcattcgccttgtgtgtatctgagtatgctatcgttcgttcgaggccagagcattcg
gctatcgttcgttcgaggccagagcattcg	caaagctcttcgggaaggta	gctatcgttcgttcgaggccagagcattcg	Priobe7	gctatcgttcgttcgaggccagagcattcgcaaagctcttcgggaaggtagctatcgttcgttcgaggccagagcattcg
gctatcgttcgttcgaggccagagcattcg	gcgcaataaacgtttggtct	gctatcgttcgttcgaggccagagcattcg	Priobe8	gctatcgttcgttcgaggccagagcattcggcgcaataaacgtttggtctgctatcgttcgttcgaggccagagcattcg
gctatcgttcgttcgaggccagagcattcg	tcttgagtgaactctgctga	gctatcgttcgttcgaggccagagcattcg	Priobe9	gctatcgttcgttcgaggccagagcattcgtcttgagtgaactctgctgagctatcgttcgttcgaggccagagcattcg
gctatcgttcgttcgaggccagagcattcg	tttggctaatttcatccagt	gctatcgttcgttcgaggccagagcattcg	Priobe10	gctatcgttcgttcgaggccagagcattcgtttggctaatttcatccagtgctatcgttcgttcgaggccagagcattcg
gctatcgttcgttcgaggccagagcattcg	ccttgtttattcttcacgtg	gctatcgttcgttcgaggccagagcattcg	Priobe11	gctatcgttcgttcgaggccagagcattcgccttgtttattcttcacgtggctatcgttcgttcgaggccagagcattcg
gctatcgttcgttcgaggccagagcattcg	atttacatgcccagtgacaa	gctatcgttcgttcgaggccagagcattcg	Priobe12	gctatcgttcgttcgaggccagagcattcgatttacatgcccagtgacaagctatcgttcgttcgaggccagagcattcg
gctatcgttcgttcgaggccagagcattcg	gtgccaccaaagtcaatgag	gctatcgttcgttcgaggccagagcattcg	Priobe13	gctatcgttcgttcgaggccagagcattcggtgccaccaaagtcaatgaggctatcgttcgttcgaggccagagcattcg
gctatcgttcgttcgaggccagagcattcg	cctcagtctacagggaaatc	gctatcgttcgttcgaggccagagcattcg	Priobe14	gctatcgttcgttcgaggccagagcattcgcctcagtctacagggaaatcgctatcgttcgttcgaggccagagcattcg
gctatcgttcgttcgaggccagagcattcg	agaatacatgtgggcacgtg	gctatcgttcgttcgaggccagagcattcg	Priobe15	gctatcgttcgttcgaggccagagcattcgagaatacatgtgggcacgtggctatcgttcgttcgaggccagagcattcg
gctatcgttcgttcgaggccagagcattcg	tgacttcgcatggctttgag	gctatcgttcgttcgaggccagagcattcg	Priobe16	gctatcgttcgttcgaggccagagcattcgtgacttcgcatggctttgaggctatcgttcgttcgaggccagagcattcg
gctatcgttcgttcgaggccagagcattcg	tagcactatgctggactcag	gctatcgttcgttcgaggccagagcattcg	Priobe17	gctatcgttcgttcgaggccagagcattcgtagcactatgctggactcaggctatcgttcgttcgaggccagagcattcg
gctatcgttcgttcgaggccagagcattcg	gcaagtgtcaagtgaacctg	gctatcgttcgttcgaggccagagcattcg	Priobe18	gctatcgttcgttcgaggccagagcattcggcaagtgtcaagtgaacctggctatcgttcgttcgaggccagagcattcg
gctatcgttcgttcgaggccagagcattcg	aaaggcaccactacatctga	gctatcgttcgttcgaggccagagcattcg	Priobe19	gctatcgttcgttcgaggccagagcattcgaaaggcaccactacatctgagctatcgttcgttcgaggccagagcattcg
gctatcgttcgttcgaggccagagcattcg	ccatgcatagaaaacagcgc	gctatcgttcgttcgaggccagagcattcg	Priobe20	gctatcgttcgttcgaggccagagcattcgccatgcatagaaaacagcgcgctatcgttcgttcgaggccagagcattcg
gctatcgttcgttcgaggccagagcattcg	cagaaagtcagttctcagct	gctatcgttcgttcgaggccagagcattcg	Priobe21	gctatcgttcgttcgaggccagagcattcgcagaaagtcagttctcagctgctatcgttcgttcgaggccagagcattcg
gctatcgttcgttcgaggccagagcattcg	cccacactaacagcacaatc	gctatcgttcgttcgaggccagagcattcg	Priobe22	gctatcgttcgttcgaggccagagcattcgcccacactaacagcacaatcgctatcgttcgttcgaggccagagcattcg
gctatcgttcgttcgaggccagagcattcg	catgaagatcaggctctgtg	gctatcgttcgttcgaggccagagcattcg	Priobe23	gctatcgttcgttcgaggccagagcattcgcatgaagatcaggctctgtggctatcgttcgttcgaggccagagcattcg
gctatcgttcgttcgaggccagagcattcg	acgatgggaagtgttggttg	gctatcgttcgttcgaggccagagcattcg	Priobe24	gctatcgttcgttcgaggccagagcattcgacgatgggaagtgttggttggctatcgttcgttcgaggccagagcattcg
gctatcgttcgttcgaggccagagcattcg	aacagatggtaccttctgtc	gctatcgttcgttcgaggccagagcattcg	Priobe25	gctatcgttcgttcgaggccagagcattcgaacagatggtaccttctgtcgctatcgttcgttcgaggccagagcattcg
gctatcgttcgttcgaggccagagcattcg	agaataagtcaggccaacct	gctatcgttcgttcgaggccagagcattcg	Priobe26	gctatcgttcgttcgaggccagagcattcgagaataagtcaggccaacctgctatcgttcgttcgaggccagagcattcg
gctatcgttcgttcgaggccagagcattcg	cattacttgcaagctttgcg	gctatcgttcgttcgaggccagagcattcg	Priobe27	gctatcgttcgttcgaggccagagcattcgcattacttgcaagctttgcggctatcgttcgttcgaggccagagcattcg
gctatcgttcgttcgaggccagagcattcg	ccttcattgaggaagtgttc	gctatcgttcgttcgaggccagagcattcg	Priobe28	gctatcgttcgttcgaggccagagcattcgccttcattgaggaagtgttcgctatcgttcgttcgaggccagagcattcg
gctatcgttcgttcgaggccagagcattcg	gttgggatgctttagcaatc	gctatcgttcgttcgaggccagagcattcg	Priobe29	gctatcgttcgttcgaggccagagcattcggttgggatgctttagcaatcgctatcgttcgttcgaggccagagcattcg
gctatcgttcgttcgaggccagagcattcg	tgttgctcctggagaaagag	gctatcgttcgttcgaggccagagcattcg	Priobe30	gctatcgttcgttcgaggccagagcattcgtgttgctcctggagaaagaggctatcgttcgttcgaggccagagcattcg
gctatcgttcgttcgaggccagagcattcg	atcaaactcaggctagaggc	gctatcgttcgttcgaggccagagcattcg	Priobe31	gctatcgttcgttcgaggccagagcattcgatcaaactcaggctagaggcgctatcgttcgttcgaggccagagcattcg
gctatcgttcgttcgaggccagagcattcg	aaggagggtttgcttcttac	gctatcgttcgttcgaggccagagcattcg	Priobe32	gctatcgttcgttcgaggccagagcattcgaaggagggtttgcttcttacgctatcgttcgttcgaggccagagcattcg
gctatcgttcgttcgaggccagagcattcg	aaccaggaattctcaccttg	gctatcgttcgttcgaggccagagcattcg	Priobe33	gctatcgttcgttcgaggccagagcattcgaaccaggaattctcaccttggctatcgttcgttcgaggccagagcattcg
gctatcgttcgttcgaggccagagcattcg	gtctgtccagttgaaatgta	gctatcgttcgttcgaggccagagcattcg	Priobe34	gctatcgttcgttcgaggccagagcattcggtctgtccagttgaaatgtagctatcgttcgttcgaggccagagcattcg
gctatcgttcgttcgaggccagagcattcg	aaaacagggcccactatcac	gctatcgttcgttcgaggccagagcattcg	Priobe35	gctatcgttcgttcgaggccagagcattcgaaaacagggcccactatcacgctatcgttcgttcgaggccagagcattcg
gctatcgttcgttcgaggccagagcattcg	tttggcccttacaaacacaa	gctatcgttcgttcgaggccagagcattcg	Priobe36	gctatcgttcgttcgaggccagagcattcgtttggcccttacaaacacaagctatcgttcgttcgaggccagagcattcg
gctatcgttcgttcgaggccagagcattcg	cttttcacatctagcactgg	gctatcgttcgttcgaggccagagcattcg	Priobe37	gctatcgttcgttcgaggccagagcattcgcttttcacatctagcactgggctatcgttcgttcgaggccagagcattcg
gctatcgttcgttcgaggccagagcattcg	tgtattggtagagttctgca	gctatcgttcgttcgaggccagagcattcg	Priobe38	gctatcgttcgttcgaggccagagcattcgtgtattggtagagttctgcagctatcgttcgttcgaggccagagcattcg
gctatcgttcgttcgaggccagagcattcg	aatctctgactccacatcac	gctatcgttcgttcgaggccagagcattcg	Priobe39	gctatcgttcgttcgaggccagagcattcgaatctctgactccacatcacgctatcgttcgttcgaggccagagcattcg
gctatcgttcgttcgaggccagagcattcg	taaagtgagttctgctctcc	gctatcgttcgttcgaggccagagcattcg	Priobe40	gctatcgttcgttcgaggccagagcattcgtaaagtgagttctgctctccgctatcgttcgttcgaggccagagcattcg
gctatcgttcgttcgaggccagagcattcg	aacaccggctgtcaacaatt	gctatcgttcgttcgaggccagagcattcg	Priobe41	gctatcgttcgttcgaggccagagcattcgaacaccggctgtcaacaattgctatcgttcgttcgaggccagagcattcg
gctatcgttcgttcgaggccagagcattcg	agcagtgagtcattgtcatt	gctatcgttcgttcgaggccagagcattcg	Priobe42	gctatcgttcgttcgaggccagagcattcgagcagtgagtcattgtcattgctatcgttcgttcgaggccagagcattcg
gctatcgttcgttcgaggccagagcattcg	ccacaaagagcctgttagtg	gctatcgttcgttcgaggccagagcattcg	Priobe43	gctatcgttcgttcgaggccagagcattcgccacaaagagcctgttagtggctatcgttcgttcgaggccagagcattcg
gctatcgttcgttcgaggccagagcattcg	caagggaggtttgtgcgaag	gctatcgttcgttcgaggccagagcattcg	Priobe44	gctatcgttcgttcgaggccagagcattcgcaagggaggtttgtgcgaaggctatcgttcgttcgaggccagagcattcg
gctatcgttcgttcgaggccagagcattcg	tcgagtacatgcgcagtaag	gctatcgttcgttcgaggccagagcattcg	Priobe45	gctatcgttcgttcgaggccagagcattcgtcgagtacatgcgcagtaaggctatcgttcgttcgaggccagagcattcg
gctatcgttcgttcgaggccagagcattcg	aaacaaggcaaaggctgggg	gctatcgttcgttcgaggccagagcattcg	Priobe46	gctatcgttcgttcgaggccagagcattcgaaacaaggcaaaggctgggggctatcgttcgttcgaggccagagcattcg
gctatcgttcgttcgaggccagagcattcg	gaggagagggtgagtgagtg	gctatcgttcgttcgaggccagagcattcg	Priobe47	gctatcgttcgttcgaggccagagcattcggaggagagggtgagtgagtggctatcgttcgttcgaggccagagcattcg
gctatcgttcgttcgaggccagagcattcg	agagtgtggggctgataatg	gctatcgttcgttcgaggccagagcattcg	Priobe48	gctatcgttcgttcgaggccagagcattcgagagtgtggggctgataatggctatcgttcgttcgaggccagagcattcg
