# Supplementary material for: C1 CAGE detects transcription start sites and enhancer activity at single-cell resolution
Source: Nat Commun. 2019 Jan 21;10:360. doi: 10.1038/s41467-018-08126-5 (PMC6341120; doi:10.1038/s41467-018-08126-5)
Supplement: Supplementary file 5 — Supplementary Data 2 [file 41467_2018_8126_MOESM5_ESM.txt]

CAGE_4_A01	CAGE_4_A02	CAGE_4_A03	CAGE_4_A04	CAGE_4_A05	CAGE_4_A06	CAGE_4_A07	CAGE_4_A08	CAGE_4_A09	CAGE_4_A11	CAGE_4_A12	CAGE_4_B01	CAGE_4_B03	CAGE_4_B04	CAGE_4_B05	CAGE_4_B06	CAGE_4_B07	CAGE_4_B09	CAGE_4_B10	CAGE_4_B11	CAGE_4_C01	CAGE_4_C04	CAGE_4_C05	CAGE_4_C06	CAGE_4_C08	CAGE_4_C09	CAGE_4_C10	CAGE_4_C11	CAGE_4_C12	CAGE_4_D04	CAGE_4_D05	CAGE_4_D07	CAGE_4_D08	CAGE_4_D09	CAGE_4_D10	CAGE_4_D11	CAGE_4_D12	CAGE_4_E02	CAGE_4_E03	CAGE_4_E04	CAGE_4_E05	CAGE_4_E06	CAGE_4_E08	CAGE_4_E10	CAGE_4_E12	CAGE_4_F03	CAGE_4_F04	CAGE_4_F05	CAGE_4_F07	CAGE_4_F08
ERCC-00002	13.0502017296089	12.9516456652604	12.8209167784408	13.0543610272951	12.8624154467733	12.8923764085565	12.5363030354929	13.3700217476715	12.884236571484	12.4796230940234	13.2526980866157	12.7114760961433	13.0640662452281	12.85110785149	12.8272870456466	12.8056023041647	13.0837374057288	13.2126404385594	12.8023730820957	12.9249367579673	12.6328032546624	13.0861064477329	12.8111214649061	13.038812736113	13.4833618333735	12.5761790432988	12.6960617284622	12.6649360967408	12.5194839442936	12.4708569660069	12.9873313515053	13.0417492196296	13.1179279869621	12.9221675655262	12.928467132461	12.942876381249	12.626391594047	12.4880349873884	12.5494006163934	13.0104280539322	12.4013061427434	12.8050712964786	12.6924860109463	12.7112263177123	12.7041260450493	12.8154417690573	12.5823362516048	13.0945123312806	12.7336225612162
ERCC-00003	9.92366023475025	10.377623859231	10.7190348788119	8.75646943991195	9.4363124385627	10.5695381668336	7.93081684918795	9.88775557491483	11.102013460251	9.76958061063337	9.83576442020811	9.07605071412724	9.45943056784307	10.1366372302124	9.84494898213449	5.97458436271637	9.9977698875761	7.54746309696027	9.76510503571711	10.934687128522	10.3324344077735	10.5498215509661	10.7516574837881	10.0342764179036	10.0432162692138	8.84233323210329	8.96546671876376	10.0540064247804	10.151402398367	10.148639047019	10.0376062177002	9.64410977831868	8.99109671250962	10.363007108056	10.2047699410641	9.32902966172371	9.97035529982833	9.40367023446708	10.2796485785501	9.01821022281893	10.5360071544091	7.87429061728407	9.95040366720693	9.71764239578217	10.485402467636	10.3765763261584	8.97890099343628	10.5027321174372	8.64789753012717
ERCC-00004	9.06897869988934	9.64021267104324	8.8478891829771	8.15506304930434	8.51070194820412	9.14432095005951	9.0699041066369	8.02383182793051	8.77772483048582	9.53676901147357	10.0295000474364	9.85466808455688	8.91219198428439	10.3645363261764	9.12317503046733	9.1337232794177	9.73747545925038	9.32500285859175	10.2769535526943	9.52235863685033	9.8142806353314	8.24746209622364	9.61315585866498	9.43443265008496	9.78553496841577	9.39302759638212	9.54422758051146	9.67912981004283	9.54292635186192	8.62613148331535	9.031237199355	9.80141428704409	10.0020095277767	9.82694185459832	8.61490062582756	10.302407165778	9.19506262261	9.64876922758741	9.58150477757133	9.03376187442612	9.65070996438651	10.1138623845758	9.93749879160076	9.63141262249346	8.9792607688898	8.72047355138596	9.22422200613817	10.2930274795007	9.43266201053095
ERCC-00009	9.18588235667456	8.11378503571483	9.22025200127451	8.14214061553235	9.4363124385627	9.12194425170084	9.07243044571068	8.76870300305905	8.52859308973234	9.7705787209022	6.72309939862853	5.50765301135806	4.75004210272883	9.48798394675952	8.80042561759961	9.57134013975375	8.18176233309944	10.5972984284278	10.5852471606099	10.0257523818272	10.1899872226165	10.4156512111916	8.95435450214727	9.55637693601021	9.03398573579191	9.82057401042341	3.08004558158763	5.84206115630455	5.62246398812555	9.76237727443696	10.4297684107268	10.5719826893581	8.83068509561694	7.47599857919593	0.011126618227225	6.25829305041713	10.092418966751	9.96491283042496	9.94093190745109	8.68377541474397	10.7256282895518	8.47918893950235	9.47626089869569	3.57633104811958	8.87858557845258	1.63093481143981	8.80656182154655	0.904875199220929	9.06703385838331
ERCC-00013	-0.272090731295958	-0.272090731295958	-0.272090731295958	0	0	-0.272090731295958	0	-0.272090731295958	0	6.8308012556608	-0.272090731295958	0	-0.272090731295958	-0.113475537932699	-0.113475537932699	-0.272090731295958	-0.272090731295958	-0.272090731295958	-0.272090731295958	-0.113475537932699	0	-0.272090731295958	-0.113475537932699	0	-0.113475537932699	-0.272090731295958	-0.272090731295958	-0.272090731295958	0	-0.272090731295958	-0.272090731295958	-0.272090731295958	-0.272090731295958	-0.272090731295958	-0.272090731295958	0	0	-0.272090731295958	0	0	0	-0.272090731295958	0	-0.113475537932699	-0.272090731295958	-0.272090731295958	-0.113475537932699	0	0
ERCC-00014	0.322171081463382	0.322171081463382	0.322171081463382	0	0	0.322171081463382	0	0.322171081463382	0	0.322171081463382	0.322171081463382	0	0.322171081463382	0.372338793449057	0.372338793449057	0.322171081463382	0.322171081463382	4.80519782144972	0.322171081463382	0.372338793449057	7.57964186946788	0.322171081463382	0.372338793449057	0	0.372338793449057	0.322171081463382	0.322171081463382	0.322171081463382	0	0.322171081463382	0.322171081463382	5.70552506278997	0.322171081463382	0.322171081463382	0.322171081463382	0	0	0.322171081463382	0	0	0	0.322171081463382	0	0.372338793449057	0.322171081463382	0.322171081463382	0.372338793449057	0	8.31128225040432
ERCC-00019	3.86812178903568	-0.12258834061155	-0.12258834061155	0	0	-0.12258834061155	0	-0.12258834061155	0	-0.12258834061155	-0.12258834061155	0	-0.12258834061155	0.0966578977042946	0.0966578977042946	-0.12258834061155	-0.12258834061155	-0.12258834061155	-0.12258834061155	0.0966578977042946	0	-0.12258834061155	0.0966578977042946	0	0.0966578977042946	-0.12258834061155	-0.12258834061155	-0.12258834061155	0	-0.12258834061155	-0.12258834061155	-0.12258834061155	-0.12258834061155	-0.12258834061155	-0.12258834061155	0	0	-0.12258834061155	0	0	0	-0.12258834061155	0	0.0966578977042946	-0.12258834061155	-0.12258834061155	0.0966578977042946	0	0
ERCC-00022	3.80440406935503	3.88490752723874	5.06069679371442	0	7.86604792696412	8.63554766176055	2.10322705641961	8.33033111913804	1.17988435758441	4.50519321619706	1.02834578439007	5.1683522610157	5.98294174505816	0.321522407803488	5.34338939062977	6.96728738779967	3.63414294587661	2.74614153514631	4.04626023363211	5.91818017335602	8.86031603772485	-0.413284482072891	2.04682294147864	0	0.321522407803488	7.59550224426497	3.18211950466506	-0.413284482072891	0	8.78523839903237	6.18165436073595	6.04469894486398	5.67941453777716	-0.413284482072891	1.37051009102548	2.76794833291584	0.763332267136295	-0.413284482072891	0	7.29759399023423	1.81258285223785	2.91921498145417	8.65780913527997	1.19237869213355	1.57876190163499	7.73124363588027	7.00671953470777	2.82917525541722	9.81069178500805
ERCC-00025	5.59086177250162	8.18184953754322	4.28438604650001	6.46037130923084	0	-0.0459023246360251	0	5.25223168917382	0	2.13821125307212	3.45204951903162	0	1.73980694661989	5.58386425817489	7.07619564547238	2.8311107321619	6.28820327570517	5.21081585309478	5.43802928750387	2.71571997792087	0	1.91346591068044	0.439986276006233	0.787854460479751	8.68295953807391	5.85045440871442	6.26424323949715	-0.0459023246360251	5.82294947130274	8.9484910219638	7.04347321634173	2.51206734218512	-0.0459023246360251	2.21042622606456	-0.0459023246360251	8.62469086418316	0.763332267136295	2.37958406768413	2.41554040836279	0	0	2.77152232018333	6.82190970631045	6.93174923423088	8.17713815040597	6.07138289639624	2.5039651774593	7.84822607854307	3.22457595624568
ERCC-00028	4.11532929144924	0.00667074822635646	0.00667074822635646	0	0	0.00667074822635646	0	0.00667074822635646	0	0.00667074822635646	0.00667074822635646	0	0.00667074822635646	-0.0995172207248439	-0.0995172207248439	0.00667074822635646	0.00667074822635646	0.00667074822635646	0.00667074822635646	-0.0995172207248439	0	0.00667074822635646	-0.0995172207248439	0	-0.0995172207248439	0.00667074822635646	0.00667074822635646	0.00667074822635646	0	0.00667074822635646	0.00667074822635646	0.00667074822635646	0.00667074822635646	0.00667074822635646	0.00667074822635646	0	2.71792390233663	0.00667074822635646	0	1.82957032489524	0	0.00667074822635646	0	-0.0995172207248439	0.00667074822635646	0.00667074822635646	-0.0995172207248439	0	0
ERCC-00031	0.187598562862299	0.187598562862299	0.187598562862299	0	0	0.187598562862299	4.12791967004525	0.187598562862299	0	0.187598562862299	0.187598562862299	0	0.187598562862299	-0.0958999837446725	-0.0958999837446725	0.187598562862299	0.187598562862299	0.187598562862299	0.187598562862299	-0.0958999837446725	0	0.187598562862299	-0.0958999837446725	0	-0.0958999837446725	0.187598562862299	0.187598562862299	0.187598562862299	0	0.187598562862299	0.187598562862299	0.187598562862299	0.187598562862299	0.187598562862299	0.187598562862299	0	0	0.187598562862299	0	6.17012282559901	0	0.187598562862299	0	-0.0958999837446725	0.187598562862299	0.187598562862299	-0.0958999837446725	0	0
ERCC-00034	-0.419844696641675	-0.419844696641675	-0.419844696641675	3.70858955254145	0	-0.419844696641675	0	-0.419844696641675	0	-0.419844696641675	1.72829308934426	0	-0.419844696641675	-0.465830470754547	-0.465830470754547	-0.419844696641675	-0.419844696641675	-0.419844696641675	-0.419844696641675	-0.465830470754547	0	-0.419844696641675	7.45663397071032	0	-0.465830470754547	-0.419844696641675	-0.419844696641675	-0.419844696641675	0	-0.419844696641675	-0.419844696641675	-0.419844696641675	-0.419844696641675	-0.419844696641675	-0.419844696641675	0	0	-0.419844696641675	0	0	0	-0.419844696641675	0	-0.465830470754547	-0.419844696641675	-0.419844696641675	-0.465830470754547	0	0
ERCC-00035	1.35040420223361	7.0131495588939	7.9953526150652	7.94046148853467	6.21641939922151	5.64289600381931	7.40200069300058	4.99002441418477	6.35750827015413	9.42273646601646	5.85242565258021	8.56080247848502	5.82675123517318	9.02719898607168	3.13767265125042	0.115105863264387	4.51049848511377	0.115105863264387	9.43658859253152	-0.167047732228383	4.93551473357459	7.8422836826324	8.47063822224236	7.2141296870395	7.40549464662762	7.2995512521395	3.95351289873848	1.0005357872753	8.64278533771255	5.49556100440975	6.56885584880757	9.35468811504526	2.47997656530905	3.66398615187968	8.2420009561584	7.94136824261302	2.55626921216636	6.86570246798433	9.90550375436512	0.595372273423626	5.0183148360582	0.927504432266326	8.08601666802685	6.41003770374209	6.03540324596381	7.25415133465605	7.73375929834982	7.8206556710187	6.79683919193179
ERCC-00039	-0.0973144433183525	-0.0973144433183525	-0.0973144433183525	0	0	-0.0973144433183525	0	-0.0973144433183525	0	-0.0973144433183525	-0.0973144433183525	0	-0.0973144433183525	-0.25125267021394	-0.25125267021394	-0.0973144433183525	-0.0973144433183525	-0.0973144433183525	-0.0973144433183525	-0.25125267021394	0	-0.0973144433183525	6.45217237527045	0	1.41617841564407	8.4500936849483	-0.0973144433183525	-0.0973144433183525	0	-0.0973144433183525	-0.0973144433183525	-0.0973144433183525	-0.0973144433183525	-0.0973144433183525	-0.0973144433183525	0	0	-0.0973144433183525	0	0	0	-0.0973144433183525	0	-0.25125267021394	-0.0973144433183525	-0.0973144433183525	-0.25125267021394	0	0
ERCC-00042	9.0730783099758	6.57766103202726	9.56036082474211	9.61097722142148	9.24366174902253	8.80908732207255	8.9096065084256	8.68451345089561	7.37091578636613	8.69545932989512	6.44763643595324	8.38679586627148	5.93743604647439	7.86417321825887	9.04424948116058	9.86295316651061	9.36736730322959	8.04077105572628	9.22591600585611	7.28320857963713	9.20507029651218	6.3403852232554	8.87884084727505	4.83830576903355	7.19523575114734	4.4343196512395	8.50846982483349	9.88526304103046	7.1456299900544	5.94556791224942	8.74268281307524	8.87525804449286	6.7362869889728	8.46873197703495	9.75130994116763	9.54783824557582	7.73005723478367	8.39812927172399	9.29829850550056	5.6886105696366	6.18213851521028	8.64542332168258	7.38889148032485	10.1444348231343	9.46789831859165	6.01844929777861	6.51821508561647	7.49055742298958	4.76316754999549
ERCC-00043	1.87504763655032	8.63918718238642	7.57035460187976	3.48120595728765	7.96936670528306	8.00756334702928	11.0462044465965	6.10010855088077	7.39281002891312	8.83800577510314	10.1343221527514	6.68234963663018	4.50967249396245	7.89402520778529	9.22727245141909	4.9885281284433	8.76547132052285	7.94659713286172	7.13276698007528	9.36628428655166	7.64205666147897	6.99085013128186	10.0590938564953	9.74040447354879	1.89901739636284	8.99015610063556	6.41046430322829	10.3581776315493	9.1933158128339	7.34794375608023	5.14047420733932	6.78910950687444	1.78766387422796	8.3763170115567	6.04960016076474	9.23650420739973	9.20702910882678	8.88634709283294	8.68185584446372	4.23880091597592	8.56188325842642	8.56763585946977	7.24395605604321	4.06548514511138	10.0989811630588	8.04155663721395	9.73572043679764	4.2053651678983	8.5290466244683
ERCC-00044	-0.0827835245483908	-0.0827835245483908	-0.0827835245483908	0	1.60299222121274	2.26861383868821	0	-0.0827835245483908	4.49281231218543	-0.0827835245483908	-0.0827835245483908	3.9356611234341	2.9778930246092	0.245792516709393	1.42410202939422	-0.0827835245483908	-0.0827835245483908	1.41857624484031	-0.0827835245483908	4.69436322250953	4.72095850861135	6.67063258933914	4.2423230874029	0	-0.656423387026166	-0.0827835245483908	0.71559413746837	1.74175833471339	0	-0.0827835245483908	-0.0827835245483908	-0.0827835245483908	6.84061385673615	-0.0827835245483908	-0.0827835245483908	0.787786170040065	0	8.03714942202376	0	0	0	6.01093410575279	0	6.99862080067975	1.23278518905335	2.96278107544734	-0.656423387026166	7.69266622769284	0
ERCC-00046	9.73525180961218	9.89766961550693	9.75653700747832	8.88030812263509	9.50872285694092	10.9746643049959	9.98453961882317	9.93730570762261	9.00083609457695	10.7244878302835	11.1804119194226	10.4141252521454	10.1607559383641	10.2375912398162	9.45850723198317	9.28683357868363	10.3641264190667	10.4706475211513	9.6577089798534	11.4682889593605	9.32088953119084	9.46480186164975	10.5683506366116	8.82068817742132	9.5069387117743	10.1880416383724	10.4804557008158	9.88423335202188	11.0161877808618	9.66347708203489	9.71689628840414	9.61999575857787	8.79002560962638	9.94334482253167	10.2108816191539	10.571876066172	10.4888045598174	9.69252707868294	10.0716337266223	11.1290247454441	9.90439528649312	9.14859394580564	10.5580594776594	9.08870150019181	10.6830682963825	9.09035223182168	10.762002792755	10.1374695138616	10.3404369406768
ERCC-00051	0.081876600614503	0.081876600614503	0.081876600614503	0	0	4.83605996758958	0	0.081876600614503	0	0.081876600614503	0.081876600614503	0	0.081876600614503	-0.0638158311291008	-0.0638158311291008	0.081876600614503	0.667916166799146	0.081876600614503	0.081876600614503	-0.0638158311291008	0	0.081876600614503	-0.0638158311291008	0	-0.0638158311291008	0.081876600614503	0.081876600614503	0.081876600614503	0	0.081876600614503	0.081876600614503	0.081876600614503	0.081876600614503	0.081876600614503	0.081876600614503	0	0	0.081876600614503	5.15710607597054	2.72671928064105	0	0.081876600614503	0	-0.0638158311291008	0.081876600614503	0.081876600614503	1.1014646445968	0	0
ERCC-00053	-0.104045084202013	2.13923646904021	-0.104045084202013	0	0	-0.104045084202013	0	1.70364220515896	0	-0.104045084202013	6.40540546202027	0	-0.104045084202013	-0.449114348436846	5.95976593556047	-0.104045084202013	-0.104045084202013	7.02062214405456	-0.104045084202013	-0.449114348436846	0	-0.104045084202013	-0.449114348436846	0	1.21831673742117	-0.104045084202013	-0.104045084202013	-0.104045084202013	0	-0.104045084202013	-0.104045084202013	-0.104045084202013	-0.104045084202013	-0.104045084202013	-0.104045084202013	4.9096256888344	0	7.7638252304244	0	0	0	-0.104045084202013	0	-0.449114348436846	-0.104045084202013	-0.104045084202013	-0.449114348436846	0	3.38687523870556
ERCC-00054	-0.0350802972792555	-0.0350802972792555	-0.0350802972792555	0	0	-0.0350802972792555	0	-0.0350802972792555	0	-0.0350802972792555	-0.0350802972792555	0	-0.0350802972792555	-0.0168216929701376	-0.0168216929701376	-0.0350802972792555	-0.0350802972792555	-0.0350802972792555	-0.0350802972792555	-0.0168216929701376	0	-0.0350802972792555	-0.0168216929701376	0	-0.0168216929701376	-0.0350802972792555	-0.0350802972792555	-0.0350802972792555	2.05229655621272	-0.0350802972792555	-0.0350802972792555	1.35976007117759	-0.0350802972792555	-0.0350802972792555	-0.0350802972792555	0	0	0.871364088595191	0	0	0	-0.0350802972792555	0	-0.0168216929701376	-0.0350802972792555	-0.0350802972792555	-0.0168216929701376	0	0
ERCC-00058	-0.177555103966674	-0.177555103966674	-0.177555103966674	0	0	-0.177555103966674	0	-0.177555103966674	0	-0.177555103966674	-0.177555103966674	0	-0.177555103966674	-0.00305709419448726	-0.00305709419448726	-0.177555103966674	-0.177555103966674	-0.177555103966674	-0.177555103966674	-0.00305709419448726	0	-0.177555103966674	-0.00305709419448726	0	-0.00305709419448726	-0.177555103966674	-0.177555103966674	-0.177555103966674	0	-0.177555103966674	-0.177555103966674	-0.177555103966674	-0.177555103966674	4.87167467498946	-0.177555103966674	0	0	-0.177555103966674	0	0	0	-0.177555103966674	0	-0.00305709419448726	-0.177555103966674	-0.177555103966674	-0.00305709419448726	0	0
ERCC-00059	-0.207270714813382	-0.207270714813382	-0.207270714813382	0	0	-0.207270714813382	0.957478262543937	-0.207270714813382	0	-0.207270714813382	-0.207270714813382	0	-0.207270714813382	-0.346524111991575	-0.346524111991575	-0.207270714813382	-0.207270714813382	-0.207270714813382	-0.207270714813382	-0.346524111991575	0	-0.207270714813382	-0.346524111991575	0	-0.346524111991575	-0.207270714813382	-0.207270714813382	4.51625787923788	0	-0.207270714813382	-0.207270714813382	-0.207270714813382	-0.207270714813382	-0.207270714813382	-0.207270714813382	0	0	-0.207270714813382	6.55775692529522	0	0	-0.207270714813382	0	-0.346524111991575	-0.207270714813382	-0.207270714813382	-0.346524111991575	0	0
ERCC-00060	6.41441723384436	7.64596887115565	7.32299966641546	2.26685551400487	2.60746466346842	7.30674873952564	4.00635201637684	4.79430505691532	5.94832367418601	7.1577455565108	6.18673579858967	6.24201043047946	7.22668195466904	6.95772352150174	8.06785130188231	5.10900999293614	6.83170575102729	5.70137914810457	5.29292882334705	8.09195043378704	7.59023365819383	7.71943609607439	8.17405649501855	7.26271537136501	5.94496435137247	6.19771655762841	7.20105503965502	7.34014227100502	7.09116291801364	7.09737712134762	5.54560284347126	7.3315967463675	6.5571591245026	6.83661263814894	5.9963708015156	7.32924119052635	6.05650178248555	7.23860586741175	8.52939692999046	7.7990502600928	6.61086513635728	7.55746159869901	6.69382168546789	8.476921289951	8.89757592641125	6.36189058208982	6.22486868672016	8.30346153292188	4.95656283035837
ERCC-00062	-0.347275860661373	-0.347275860661373	5.12670541512594	0	0	-0.347275860661373	0	2.02233319683445	0	7.13026985613636	-0.347275860661373	0	0.805841778513199	-0.219576912392752	-0.219576912392752	0.36168611940447	0.238763705523271	-0.347275860661373	-0.347275860661373	-0.219576912392752	0	-0.347275860661373	2.11280377695318	0	-0.219576912392752	-0.347275860661373	3.05992407834395	-0.347275860661373	0	-0.347275860661373	-0.347275860661373	-0.347275860661373	2.23317786802209	-0.347275860661373	6.24202248696529	0	7.59607229241038	-0.347275860661373	7.27518722918748	0	0	-0.347275860661373	0	-0.219576912392752	1.64477052304651	-0.347275860661373	0.945703563333148	4.33574158775002	4.98219002569756
ERCC-00067	0.102500262152671	0.102500262152671	1.55553813614987	0	0	0.102500262152671	0	4.65753460998181	0	0.102500262152671	7.16871237119405	0	0.102500262152671	0.12006662413848	0.12006662413848	0.102500262152671	0.102500262152671	0.102500262152671	0.102500262152671	0.12006662413848	0	0.102500262152671	0.12006662413848	0	0.12006662413848	1.18349575837536	0.102500262152671	0.102500262152671	0	0.102500262152671	0.102500262152671	0.102500262152671	0.102500262152671	0.102500262152671	0.102500262152671	0	0	1.00894464802712	6.74432559247746	4.35140014443797	7.0947230076061	0.102500262152671	0	0.12006662413848	0.102500262152671	0.102500262152671	0.12006662413848	0	0
ERCC-00069	0.055771364656537	0.055771364656537	0.055771364656537	0	0	0.055771364656537	0	0.055771364656537	0	0.055771364656537	0.055771364656537	0	0.055771364656537	-0.141027235360015	-0.141027235360015	0.055771364656537	0.055771364656537	0.055771364656537	0.055771364656537	-0.141027235360015	0	0.055771364656537	-0.141027235360015	0	-0.141027235360015	0.055771364656537	0.055771364656537	0.055771364656537	0	0.055771364656537	0.055771364656537	0.055771364656537	0.055771364656537	0.055771364656537	0.055771364656537	0	0	0.055771364656537	0	0	0	0.055771364656537	0	6.05079349651467	0.055771364656537	0.055771364656537	-0.141027235360015	0	0
ERCC-00071	-0.236020936072941	8.5508952462545	-0.236020936072941	0	0	-0.236020936072941	0	7.03434722488094	5.18730901389272	-0.236020936072941	-0.236020936072941	1.37246528527525	-0.236020936072941	-0.012477496299511	-0.012477496299511	-0.236020936072941	-0.236020936072941	-0.236020936072941	-0.236020936072941	-0.012477496299511	0	1.05349381052528	-0.012477496299511	0	-0.012477496299511	-0.236020936072941	-0.236020936072941	-0.236020936072941	0	-0.236020936072941	-0.236020936072941	-0.236020936072941	-0.236020936072941	-0.236020936072941	-0.236020936072941	0	0	-0.236020936072941	0	0	0	-0.236020936072941	0.848773250881164	-0.012477496299511	-0.236020936072941	-0.236020936072941	-0.012477496299511	0	0
ERCC-00074	13.5592510254671	13.4661795745243	13.2379052592735	13.2865951838169	13.439131198547	13.2176095457924	13.2387683580081	13.4037202769708	13.5034224101279	13.6350320340194	12.8582481926883	13.789221450918	13.3420795928759	13.5103262064361	13.4416463609743	13.2054080424052	13.2812204668834	13.0309395461547	13.1513100083221	13.4811438541653	13.5911082724415	13.2867735444705	13.3571913985304	13.4048141610848	13.3329611414774	13.2244126112032	13.5068320465274	13.7574046865696	13.6610663853114	13.4734579014758	13.3273404404012	13.2137589728859	13.6607640050355	13.2750326763701	13.3537995502237	13.1623495569599	13.5019572524929	13.7616657009367	13.8207479869789	13.4798945433041	13.672538115746	13.662892745083	13.6529995986753	13.4947935574472	13.681371979639	13.377088226254	13.6513492183892	13.6223283512701	13.3890261622403
ERCC-00076	7.73716215164692	0.749046411104318	0.749046411104318	0.709692076256826	1.60299222121274	0.749046411104318	0	0.749046411104318	3.63113635456846	0.749046411104318	1.64290419986061	0	1.90216405027889	-0.164529771178796	4.78378668973788	0.749046411104318	0.749046411104318	0.749046411104318	0.749046411104318	2.93687007355492	3.6178432437648	0.749046411104318	-0.164529771178796	3.65810623453376	-0.164529771178796	8.75157133425056	0.749046411104318	4.98121717075807	0	0.749046411104318	2.00392213766307	9.66923959807501	1.62105794580181	0.749046411104318	0.749046411104318	4.68360603431182	0.763332267136295	0.749046411104318	0	7.63817965021827	0	0.749046411104318	0	-0.164529771178796	6.48009792332243	0.749046411104318	-0.164529771178796	6.97442261963015	6.11788731473148
ERCC-00078	-0.576264017277328	-0.576264017277328	-0.576264017277328	0	0	5.55446604515585	0	3.49742262057767	6.89117020449193	-0.576264017277328	-0.576264017277328	0	-0.576264017277328	-0.405141113656062	6.13469932059774	-0.576264017277328	-0.576264017277328	-0.576264017277328	-0.576264017277328	2.84738432475853	5.00048437720933	-0.576264017277328	-0.405141113656062	0.787854460479751	-0.405141113656062	-0.576264017277328	8.33938266080684	-0.576264017277328	1.03507414916304	-0.576264017277328	-0.576264017277328	-0.576264017277328	4.02340864155396	7.6858167062857	-0.576264017277328	0	0	7.80810568714221	0	0	3.76166081748784	0.236134551724612	0	-0.405141113656062	7.51119235165345	-0.576264017277328	-0.405141113656062	0	0
ERCC-00079	1.88619089723063	-0.00468398875956965	-0.00468398875956965	2.74826695566509	0	-0.00468398875956965	0	-0.00468398875956965	0	-0.00468398875956965	-0.00468398875956965	0	3.42714181698354	1.57539062754915	0.122337351254141	-0.00468398875956965	5.24638743620563	-0.00468398875956965	8.53459298628159	0.122337351254141	0	-0.00468398875956965	0.122337351254141	0	0.122337351254141	1.41390698868243	6.51754053481426	-0.00468398875956965	0	3.00377666877216	-0.00468398875956965	3.42527567311886	-0.00468398875956965	4.5979669288731	-0.00468398875956965	5.95465115493371	0	4.51010133691233	0	1.82957032489524	6.07866768743244	0.80771458024237	0	0.122337351254141	5.6431238479495	7.33234898040168	0.819563221724968	0	0
ERCC-00084	7.47898238747135	0.0786730198223844	0.0786730198223844	0	0	0.0786730198223844	0	0.0786730198223844	0	4.61179823461695	0.0786730198223844	0	0.0786730198223844	0.2837001733217	0.2837001733217	0.0786730198223844	0.0786730198223844	0.0786730198223844	0.0786730198223844	0.2837001733217	0	0.0786730198223844	0.2837001733217	0	0.2837001733217	0.0786730198223844	1.76458311559617	0.0786730198223844	0	0.0786730198223844	0.0786730198223844	0.0786730198223844	0.0786730198223844	0.0786730198223844	0.0786730198223844	0	0	0.0786730198223844	0	0	5.49096655382815	0.0786730198223844	0	0.2837001733217	0.0786730198223844	0.0786730198223844	0.2837001733217	0	0
ERCC-00085	0.30022923271617	0.30022923271617	0.30022923271617	0	0	0.30022923271617	0	0.30022923271617	0	0.30022923271617	0.30022923271617	0	0.30022923271617	-0.458980149997717	-0.458980149997717	0.30022923271617	0.30022923271617	0.30022923271617	0.30022923271617	-0.458980149997717	0	0.30022923271617	-0.458980149997717	0	-0.458980149997717	0.30022923271617	0.30022923271617	0.30022923271617	0	0.30022923271617	0.30022923271617	0.30022923271617	0.30022923271617	0.30022923271617	0.30022923271617	0	0	0.30022923271617	0	0	0	0.30022923271617	0	-0.458980149997717	0.30022923271617	0.30022923271617	-0.458980149997717	0	0
ERCC-00092	7.73822722741913	4.29717920964946	6.74486887525496	5.79828725947265	6.45291491791231	6.47323439786072	8.41773590193912	8.17626009343072	8.18397886174935	9.11233491426012	5.4179574690195	6.74780971504888	5.50461932165934	2.07839246073245	8.2310167480622	8.79781004617362	6.96982533917453	8.2636398985217	6.06319917593971	7.78694561562385	4.86748073698357	6.96776951360971	6.80527194773414	1.9656992446975	8.54339327582088	10.0513751887692	9.65936603297387	2.62017432119855	8.702140507111	10.0290179372463	6.23444100666636	8.82748923610495	8.46010537453885	9.02781633494572	7.47185791436749	5.19356429370648	8.32378555506266	9.00010277104211	5.89542630328099	8.59125822844421	8.84413721420481	8.0433407758094	4.81930755971372	9.24978849322627	3.51771248162296	8.26257748793375	8.65865925426926	6.53294284764048	7.84722763750325
ERCC-00095	2.12229540911804	2.02561273690304	4.34255171617447	0	0	6.63893253384551	2.5133803147665	1.89816633192849	2.59987587087127	0.697751658959581	-0.217668816339174	0	2.00631554972589	6.93127885474122	-0.268206744711464	-0.217668816339174	0.368370749845469	6.79553208434045	-0.217668816339174	3.90657119282183	7.71161703054906	2.6421653878897	-0.268206744711464	0	5.88909989396035	-0.217668816339174	-0.217668816339174	8.1100413829694	0	6.42125578029696	-0.217668816339174	-0.217668816339174	1.19398842563122	7.58895620095828	2.00419578096549	2.60524837366178	0.763332267136295	-0.217668816339174	6.85652026479245	0	0	-0.217668816339174	0	-0.268206744711464	6.43715746421521	-0.217668816339174	-0.268206744711464	0	5.69045393912728
ERCC-00096	12.4994799648282	12.3243516481189	12.7277084952666	12.8887213121886	12.8427406224857	12.7052210497477	13.0094843181328	12.9094876831365	12.5552750697855	12.1990513996641	12.4506438092225	12.1925938527347	12.2991561811396	11.6568097067989	12.7329833533312	12.4442446707015	12.7425071722209	12.7593712762939	12.3447774378213	11.9297822612587	11.8575972779019	12.2221119948007	12.8241896725458	12.2755260258333	12.5764216954655	12.4956214068346	13.022793727883	11.9450446006327	12.7066092903977	12.74228241948	12.937988690299	12.3535067045815	12.620495946488	12.133861569812	12.4409044205234	12.7638450548321	12.2857019035822	12.4293292890925	11.8375895895735	12.5289778997442	12.4103244858611	12.1592396626771	12.4026786543373	12.5515071419447	12.0651718826793	12.2797015394478	12.4603495094411	11.8104617573203	12.4899500192166
ERCC-00099	0.0742060382986917	0.0742060382986917	0.0742060382986917	0	0	0.0742060382986917	5.86929569200258	0.0742060382986917	1.17988435758441	0.0742060382986917	0.0742060382986917	6.41318258643444	0.0742060382986917	3.4594687866415	0.824037978917614	8.45594299872089	0.0742060382986917	0.0742060382986917	0.0742060382986917	0.824037978917614	0	0.0742060382986917	0.824037978917614	0	0.824037978917614	5.45672041307126	6.841265834616	0.0742060382986917	0	0.0742060382986917	0.0742060382986917	0.0742060382986917	7.24209210046289	0.0742060382986917	0.0742060382986917	8.28833807042783	0	0.0742060382986917	4.50309198007969	0	0	0.0742060382986917	0	0.824037978917614	0.0742060382986917	0.0742060382986917	0.824037978917614	0	0
ERCC-00108	8.81886076434316	10.0442019251458	8.7488401049307	4.13108158462233	2.02026767472406	9.34023756688259	9.54495433315891	8.54956516755819	8.81062786573412	6.44712177650056	7.88545733263379	6.1154583467338	8.13967118305318	10.0967103935252	6.48004350653816	10.6509200788609	8.64334745159501	9.50201390143817	7.47935978925755	11.0480117552405	8.9616855694793	9.31158219285866	11.1135419436729	9.26249462722559	10.4483366373208	10.3451964911854	8.04905239912925	7.58608087038333	8.20862713418079	9.24846475816161	8.9703108005967	9.75885080976013	7.49019676688071	9.05909513062436	8.64292825040735	5.83123344626956	10.5383574007764	9.35268346232054	10.2771306156351	9.49652967242837	10.5910970103582	9.8760768976737	7.25155927014824	7.70026822191988	8.38684474981103	9.20601641081213	3.75975147386473	7.35874376465157	10.1280001222769
ERCC-00109	-0.0681334607070322	-0.0681334607070322	-0.0681334607070322	0	0	-0.0681334607070322	0	-0.0681334607070322	0	-0.0681334607070322	-0.0681334607070322	0	-0.0681334607070322	-0.234555018745707	-0.234555018745707	-0.0681334607070322	-0.0681334607070322	-0.0681334607070322	-0.0681334607070322	-0.234555018745707	0	-0.0681334607070322	-0.234555018745707	0	-0.234555018745707	-0.0681334607070322	-0.0681334607070322	-0.0681334607070322	0	-0.0681334607070322	-0.0681334607070322	-0.0681334607070322	-0.0681334607070322	-0.0681334607070322	-0.0681334607070322	0	0	-0.0681334607070322	0	0	0	-0.0681334607070322	0	-0.234555018745707	-0.0681334607070322	-0.0681334607070322	-0.234555018745707	0	0
ERCC-00111	0.230950018724796	5.1794492072512	9.36173759725618	0.709692076256826	6.21641939922151	9.25725315526156	2.92474375116036	2.03863730808577	7.62326591733819	8.52057141805709	5.18676664424306	4.5390202281952	8.06022139133489	6.84183347987623	5.5361158422911	7.27935960609612	1.23256531553281	5.26388690119836	6.76828562601722	7.1276897821651	7.17768954730318	3.82480328880357	6.60621770001199	8.02839658317732	6.35875405579542	6.91840019985538	8.45434922155494	8.42312629778847	3.38446026566799	8.11520100209146	6.52817979209935	6.14284772793052	7.48766796880693	6.57012620927007	6.53811995617911	3.16842628389538	6.59312540011078	8.54966880111551	7.79503201906142	0.595372273423626	7.61275586702367	2.23976486313146	0.848773250881164	6.98528578724174	3.30905110124723	7.58636565911414	8.62166940972115	6.55987307515977	8.44169203497854
ERCC-00112	5.14033031135827	7.46672792125235	2.01998196053339	6.46037130923084	4.72637281110806	3.92214330974979	5.14485437504157	-0.142124607822292	1.82014722603349	3.02379831497539	5.66318960423177	4.20792315425094	3.11602908239766	3.57302029513945	6.80749366302723	9.93536076634515	9.32360188038125	3.11263667377741	0.764821280793699	4.82102195900359	4.93551473357459	8.94819761565595	7.26081890440898	5.43086352002927	6.72630112581149	8.39881685659019	7.78529390269021	6.65425192926524	5.42521619285076	4.61382531671267	5.56659342960055	4.49599094445293	6.68961286311714	3.75043310246868	8.23321037289794	8.68704507625153	6.56151701994132	9.04396341501507	5.3986353387592	8.65481038615724	3.76166081748784	6.80615906826765	0	2.30473850270254	3.977152470088	5.52350128626947	4.22916189880114	9.02497335211624	4.95656283035837
ERCC-00113	8.42297598502257	10.9028013471721	9.44505236875711	9.02986299335453	10.5612456542642	9.97206538234621	9.82589828127607	9.81674464100782	11.0785652472226	10.2854131576441	10.7804434512343	10.1653455923969	10.2157874446732	11.1893595615954	10.1857735164459	11.4054645233707	10.0587709787035	10.4143796518352	10.4914536335034	10.801012400949	9.49726231806205	10.7235472241159	10.618551785488	10.8785474067937	9.29782721504015	9.32808341290343	10.0392617969841	9.7776515769174	9.46582015774743	10.1294204935171	10.0847594224636	10.4801855504033	10.8611291549037	10.5369440165592	10.0811862116412	9.2468911171755	10.3061707789855	10.0680667069014	9.93135564367345	10.7478078913395	9.50115914017249	9.95832693450343	10.8900318944787	11.1979010013527	9.60233917798437	10.072507007142	10.7105980826626	10.3403931793872	10.0269670694036
ERCC-00116	9.81717286901423	9.38924651710999	10.8456202948508	11.3176115255642	10.8407271350134	9.96668850143605	9.62026758885174	9.91964999750558	10.3618824036108	11.1978215431551	10.6000202227099	11.4009347421882	10.0422942230838	9.82365416497272	10.497760959081	11.2839507540723	10.3469761588018	10.0689705325816	10.5018386880898	10.409521167908	7.88508470539267	9.73752723158386	11.026430283118	10.2214917941766	8.36997647296031	9.94563486093379	11.3314681829551	9.03596109683187	10.2528929795729	11.3041563371961	10.2905707134775	11.2241159808398	9.90662822982157	11.1720826613045	9.85074772673553	9.39121915621373	9.54000310217823	8.16736120325317	5.24218857046935	9.18577094780079	8.65475404284528	11.1242429951526	11.1009616837769	10.3611351924577	10.423380938925	10.2137234406448	10.8793045441018	11.2768127180245	10.4969659266828
ERCC-00126	-0.0418644950109201	-0.0418644950109201	-0.0418644950109201	0	0	-0.0418644950109201	0	-0.0418644950109201	0	-0.0418644950109201	-0.0418644950109201	0	-0.0418644950109201	-0.175645129965058	-0.175645129965058	1.49611870048171	-0.0418644950109201	-0.0418644950109201	-0.0418644950109201	-0.175645129965058	0	-0.0418644950109201	-0.175645129965058	0	-0.175645129965058	-0.0418644950109201	-0.0418644950109201	-0.0418644950109201	0	0.583014101152119	-0.0418644950109201	-0.0418644950109201	-0.0418644950109201	7.6639457548715	-0.0418644950109201	0	0	-0.0418644950109201	0	0	0	-0.0418644950109201	0	-0.175645129965058	-0.0418644950109201	-0.0418644950109201	-0.175645129965058	0	0
ERCC-00130	14.0194263983916	13.8477968250034	14.0293946183957	14.0287782529319	13.9995799835466	13.8264549051232	14.0225620669135	13.861088484627	13.8323837656783	13.9327748039673	13.9889024507	13.7763708476361	14.3195958984128	13.9448450246024	13.9556212278623	13.7713047275114	13.8628798556323	13.7889768969808	14.1433022761912	13.6664643171421	14.0982777410501	13.795563348809	13.5586021324361	13.7678914859664	13.7947654065541	14.014308489611	13.6635951986122	14.0399923726219	13.9076287519611	13.9142419865358	13.8314507495683	13.6282559312159	13.8339225552575	13.8563005560991	14.0058691695112	14.0275619398637	13.9249856456675	13.8743363027277	13.835369742371	13.7458938098202	13.7400636810958	13.8312926660436	13.8941560734848	14.0943009919311	13.9013572189806	14.081417719441	13.822673352671	13.8560376895803	13.9407076909652
ERCC-00131	1.27298606860961	2.2809692828826	7.55711284979183	5.90922866270199	0	7.36882086148925	0	5.66263445721546	7.65984037598746	6.72283808758459	0.0376877296403839	0	4.48440541963345	-0.360849539563545	5.31324355974664	4.36241391075324	3.28850449793595	4.39746692898136	0.0376877296403839	-0.360849539563545	0	1.32720247623861	-0.360849539563545	8.88639226682024	1.30658154629447	0.0376877296403839	7.72756079636346	0.0376877296403839	0	7.09587190926575	0.797468201476797	6.63977157864478	2.14900350435454	0.742226372147291	1.18932136654068	0	0	4.75786685621181	0	0	1.17399280544764	0.850086298642323	0.848773250881164	4.98893692961295	0.0376877296403839	0.0376877296403839	-0.360849539563545	0	0
ERCC-00136	9.10169994555453	9.77839424363076	9.54790313715738	9.87389952899855	9.32153899873713	8.29544730607678	10.0078241706429	7.41958920057595	9.43464916634723	8.85131738553927	10.2649679109272	11.1149337488228	8.97816553379412	8.45131142121548	8.88119522453988	10.1038110794559	9.20216880820438	9.79631429475259	9.50432549437189	9.95937444663254	7.71161703054906	10.4831665959483	5.66728590680871	9.98237811514787	9.23253952525541	10.092352568358	9.491889047708	9.49036578189379	7.11319711492779	8.47800741391913	8.75496842016395	10.6399113727692	6.22636278850383	10.9172175895664	10.4069239470054	9.52241257724532	10.469774472325	7.88871222801113	9.72882218580822	10.7673906070625	9.5160889571662	9.48681002890643	5.54396678772931	9.00308707292668	8.81326031003864	9.70403763907648	9.18708975619146	9.66744533417289	10.174592886087
ERCC-00137	0.119803258327906	0.119803258327906	0.119803258327906	0	0	0.119803258327906	0	0.119803258327906	0	0.119803258327906	0.119803258327906	0	0.119803258327906	-0.000822287817820496	-0.000822287817820496	0.119803258327906	0.119803258327906	0.119803258327906	0.119803258327906	-0.000822287817820496	0	0.119803258327906	-0.000822287817820496	0	-0.000822287817820496	0.119803258327906	0.119803258327906	0.119803258327906	0	0.119803258327906	0.119803258327906	0.119803258327906	0.119803258327906	0.119803258327906	0.119803258327906	0	0	0.119803258327906	0	0	0	0.119803258327906	0	-0.000822287817820496	0.119803258327906	0.119803258327906	-0.000822287817820496	0	0
ERCC-00144	-0.414566423958382	-0.414566423958382	-0.414566423958382	0	1.60299222121274	-0.414566423958382	0	-0.414566423958382	0	-0.414566423958382	-0.414566423958382	0	-0.414566423958382	0.223032507544999	0.223032507544999	-0.414566423958382	-0.414566423958382	-0.414566423958382	2.73528582832197	0.223032507544999	0	-0.414566423958382	0.223032507544999	0	0.223032507544999	1.00402455348362	-0.414566423958382	-0.414566423958382	0	-0.414566423958382	-0.414566423958382	-0.414566423958382	0.457445110739113	-0.414566423958382	2.14287132252323	0	0	1.04425669263683	0	0	0	-0.414566423958382	0	0.223032507544999	2.66353465856405	2.21382325692203	0.223032507544999	0	0
ERCC-00145	7.45676390553579	9.54444760500555	6.39562254322469	6.67295348727495	6.92155407148043	9.0596358238394	8.75306312072662	8.4018665752742	9.509205021539	8.6753820933824	6.20819554133167	8.28021217810359	7.97129481931779	10.0719642953082	4.85611810781277	9.62994961392231	9.9678851601189	8.71730312568871	8.4682321729454	7.65201920545332	10.0084187098997	10.5113591099974	9.80084622746113	10.5094211154444	8.62157108606421	8.89064474086805	8.5484932655204	9.49457213527384	9.94422506339651	8.17040592377737	8.9026149036618	9.22822893320032	6.02393923596116	9.89140782308144	5.57097845546198	10.0716049605578	9.99225343580191	9.32995417332417	8.51236989853834	8.50462611478124	10.4256881977581	10.3475587621772	5.81421336045893	7.80349497273145	7.31816834030022	10.0327034383388	10.2263054763034	7.06179933407379	9.50626770976611
ERCC-00148	0.0404054350753156	0.0404054350753156	0.0404054350753156	0	0	0.0404054350753156	0	0.0404054350753156	0	0.0404054350753156	0.0404054350753156	0	0.0404054350753156	-0.0864431104050278	-0.0864431104050278	0.0404054350753156	0.0404054350753156	0.0404054350753156	0.0404054350753156	-0.0864431104050278	0	0.0404054350753156	-0.0864431104050278	0	-0.0864431104050278	0.0404054350753156	0.0404054350753156	0.0404054350753156	7.04605849569267	0.0404054350753156	0.0404054350753156	0.0404054350753156	0.0404054350753156	0.0404054350753156	0.0404054350753156	0	0	0.0404054350753156	0	0	0	0.0404054350753156	0	-0.0864431104050278	0.0404054350753156	0.0404054350753156	-0.0864431104050278	0	0
ERCC-00150	-0.100737505147519	-0.100737505147519	-0.100737505147519	0	0	-0.100737505147519	0	-0.100737505147519	0	-0.100737505147519	-0.100737505147519	0	-0.100737505147519	0.0889695910158196	0.0889695910158196	-0.100737505147519	-0.100737505147519	-0.100737505147519	-0.100737505147519	0.0889695910158196	0	-0.100737505147519	0.0889695910158196	0	0.0889695910158196	5.47973374220205	-0.100737505147519	-0.100737505147519	0	0.52414109101552	-0.100737505147519	-0.100737505147519	-0.100737505147519	-0.100737505147519	9.37252281857513	3.28052263616499	0	-0.100737505147519	0	0	0	-0.100737505147519	0	0.0889695910158196	-0.100737505147519	-0.100737505147519	0.0889695910158196	0	0
ERCC-00154	-0.0626325449460964	-0.0626325449460964	-0.0626325449460964	1.82449091726144	0	0.689142926486211	0	-0.0626325449460964	0	-0.0626325449460964	4.81110978781393	0	-0.0626325449460964	3.14744914634558	1.85988388765812	-0.0626325449460964	-0.0626325449460964	-0.0626325449460964	-0.0626325449460964	-0.472685235619079	0	-0.0626325449460964	-0.472685235619079	0	-0.472685235619079	-0.0626325449460964	-0.0626325449460964	-0.0626325449460964	0	-0.0626325449460964	-0.0626325449460964	-0.0626325449460964	-0.0626325449460964	-0.0626325449460964	-0.0626325449460964	0	0	-0.0626325449460964	0	0	0	-0.0626325449460964	0	-0.472685235619079	-0.0626325449460964	-0.0626325449460964	-0.472685235619079	0	0
ERCC-00157	5.43606746667003	0.204707737617078	0.204707737617078	0	0	6.40417525296153	0	0.204707737617078	0	0.204707737617078	0.204707737617078	0	0.204707737617078	0.300353611275534	0.300353611275534	0.204707737617078	0.204707737617078	0.204707737617078	0.204707737617078	0.300353611275534	0	0.204707737617078	0.300353611275534	7.28976122898032	0.300353611275534	0.204707737617078	0.204707737617078	0.204707737617078	0	0.204707737617078	0.204707737617078	0.204707737617078	0.204707737617078	0.204707737617078	7.57907940738465	0	0	0.204707737617078	0	0	0	0.204707737617078	0	0.300353611275534	0.204707737617078	0.204707737617078	0.300353611275534	0	0
ERCC-00160	-0.287170066520287	-0.287170066520287	-0.287170066520287	0	0	0.464605404912021	0	-0.287170066520287	7.14445496436628	-0.287170066520287	-0.287170066520287	0	-0.287170066520287	-0.209929378178107	-0.209929378178107	-0.287170066520287	3.30075243152569	6.81203399719909	-0.287170066520287	-0.209929378178107	0	-0.287170066520287	-0.209929378178107	0	-0.209929378178107	-0.287170066520287	6.07575345693626	-0.287170066520287	0	-0.287170066520287	-0.287170066520287	2.27079960030086	-0.287170066520287	-0.287170066520287	-0.287170066520287	0	0	-0.287170066520287	0	0	0	-0.287170066520287	0	-0.209929378178107	-0.287170066520287	-0.287170066520287	-0.209929378178107	0	0
ERCC-00162	1.61225043352932	-0.278624452460876	-0.278624452460876	0	0	-0.278624452460876	0	2.66037961380885	0	-0.278624452460876	-0.278624452460876	0	6.5799823269582	-0.358698847415211	-0.358698847415211	-0.278624452460876	-0.278624452460876	-0.278624452460876	-0.278624452460876	-0.358698847415211	0	-0.278624452460876	-0.358698847415211	0	-0.358698847415211	-0.278624452460876	-0.278624452460876	-0.278624452460876	0	-0.278624452460876	-0.278624452460876	0.347298895981777	-0.278624452460876	-0.278624452460876	-0.278624452460876	0	0	-0.278624452460876	0	0	0	-0.278624452460876	0	-0.358698847415211	-0.278624452460876	-0.278624452460876	-0.358698847415211	0	0
ERCC-00163	0.150280780637606	0.150280780637606	0.150280780637606	0	0	0.150280780637606	0	0.150280780637606	0	0.150280780637606	0.150280780637606	0	0.150280780637606	-0.269864023486971	-0.269864023486971	0.150280780637606	0.150280780637606	0.150280780637606	0.150280780637606	-0.269864023486971	0	0.150280780637606	-0.269864023486971	0	-0.269864023486971	8.76697244751229	0.150280780637606	0.150280780637606	0	0.150280780637606	0.150280780637606	0.150280780637606	0.150280780637606	0.150280780637606	0.150280780637606	3.48154759561157	0	0.150280780637606	0	0	0	0.150280780637606	0	4.89232247862364	0.150280780637606	0.150280780637606	-0.269864023486971	0	0
ERCC-00165	0.0482863055032333	4.59723876154754	0.0482863055032333	0	0	0.0482863055032333	3.44494293684756	0.0482863055032333	0	0.0482863055032333	2.45174243399393	0	0.0482863055032333	0.460267736696326	0.460267736696326	0.0482863055032333	0.0482863055032333	0.0482863055032333	0.0482863055032333	3.84957834730872	0	0.0482863055032333	1.11710500275638	9.19614221040933	0.460267736696326	0.0482863055032333	0.846663967519994	0.0482863055032333	0	0.0482863055032333	0.0482863055032333	0.0482863055032333	9.73868889330724	6.82037297044421	0.0482863055032333	0	0	3.77532262548244	0	0	8.97956113269775	0.860684874505173	5.81421336045893	0.460267736696326	0.0482863055032333	8.81092886069435	0.460267736696326	7.90708780823813	3.22457595624568
ERCC-00168	-0.122002400096009	-0.122002400096009	-0.122002400096009	0	0	-0.122002400096009	0	-0.122002400096009	0	3.80189781858677	-0.122002400096009	0	-0.122002400096009	0.0723840398406296	0.0723840398406296	-0.122002400096009	-0.122002400096009	-0.122002400096009	-0.122002400096009	0.0723840398406296	0	-0.122002400096009	0.0723840398406296	0	0.0723840398406296	-0.122002400096009	-0.122002400096009	-0.122002400096009	0	-0.122002400096009	-0.122002400096009	-0.122002400096009	-0.122002400096009	-0.122002400096009	-0.122002400096009	0	0	-0.122002400096009	0	0	0	-0.122002400096009	0	0.0723840398406296	-0.122002400096009	-0.122002400096009	0.0723840398406296	0	0
ERCC-00170	0.956494703249099	0.956494703249099	0.956494703249099	0	7.33967573839932	5.59660853233344	0	0.956494703249099	4.49281231218543	0.956494703249099	0.956494703249099	2.87902047744801	0.956494703249099	2.5514648938063	-0.0839659139175847	0.956494703249099	0.956494703249099	0.956494703249099	0.956494703249099	-0.0839659139175847	0	0.956494703249099	-0.0839659139175847	0	3.08282086499113	0.956494703249099	0.956494703249099	0.956494703249099	5.99894324325824	0.956494703249099	0.956494703249099	0.956494703249099	0.956494703249099	0.956494703249099	0.956494703249099	0	0.763332267136295	9.14721778883147	7.49913234476496	0	0	0.956494703249099	0	-0.0839659139175847	0.956494703249099	0.956494703249099	1.43414224428715	0	3.89844541688592
ERCC-00171	11.0358774193319	10.8660616906117	10.7158562788378	10.9117130699226	10.3341405103543	11.3039010281163	10.726694012933	9.86124376503016	10.562347259423	10.2563356459236	10.7419954423683	10.6435504445683	9.80029712596581	11.0346189273432	11.3635050771968	10.4986801543017	10.3290340871242	11.5406587388564	10.746796501298	10.1298245007144	11.5013869626845	11.3017745187541	10.3069285896949	10.7222930853343	10.7350043771587	10.8007000150028	10.4493927816383	10.4368712939129	10.5204785613222	10.1899135274282	11.2138518731225	11.1932699000468	10.5914543154709	10.7587770212004	10.9258897571721	10.3082048662758	10.61798151108	10.4144011650418	10.9685653370071	10.9617282793998	11.2025290917016	11.2681615036023	10.7366241042926	9.6546025299232	10.8776409672129	11.2586005660757	11.0496930039079	9.83252193377477	10.7327253251608
chr10:116444216..116444241,-	-0.0365680589199314	-0.0365680589199314	5.90432921341657	0	0	-0.0365680589199314	0	-0.0365680589199314	0	-0.0365680589199314	-0.0365680589199314	0	3.50305431347408	-0.121617434570006	-0.121617434570006	-0.0365680589199314	-0.0365680589199314	-0.0365680589199314	-0.0365680589199314	-0.121617434570006	0	-0.0365680589199314	-0.121617434570006	0	-0.121617434570006	-0.0365680589199314	-0.0365680589199314	-0.0365680589199314	0	-0.0365680589199314	-0.0365680589199314	-0.0365680589199314	-0.0365680589199314	-0.0365680589199314	-0.0365680589199314	0	0	-0.0365680589199314	0	0	0	-0.0365680589199314	0	-0.121617434570006	-0.0365680589199314	-0.0365680589199314	-0.121617434570006	0	0
chr7:5567947..5567983,-	4.03589052108542	4.97168568787515	5.83043098121549	0	0	-0.263713308827387	0.794333958967096	-0.263713308827387	3.76615339204819	5.12867258911599	-0.263713308827387	3.79608050313458	5.57756294978195	-0.568396989763751	-0.568396989763751	-0.263713308827387	-0.263713308827387	-0.263713308827387	-0.263713308827387	-0.568396989763751	0	2.09031740711964	-0.568396989763751	0	2.15796178906762	-0.263713308827387	-0.263713308827387	-0.263713308827387	0	-0.263713308827387	-0.263713308827387	-0.263713308827387	-0.263713308827387	8.44919690435057	-0.263713308827387	0	0	-0.263713308827387	0	0	0	-0.263713308827387	0	-0.568396989763751	-0.263713308827387	-0.263713308827387	-0.568396989763751	0	0
chr15:86123775..86123789,+	-0.420606854988232	-0.420606854988232	-0.420606854988232	0	0	-0.420606854988232	0	-0.420606854988232	0	0.293666053133747	-0.420606854988232	0.641989012640377	0.624048562684648	0.03410603888294	4.07840885501731	-0.420606854988232	-0.420606854988232	-0.420606854988232	-0.420606854988232	0.03410603888294	0	-0.420606854988232	0.03410603888294	0	0.03410603888294	-0.420606854988232	-0.420606854988232	8.78634219057499	0	-0.420606854988232	-0.420606854988232	-0.420606854988232	-0.420606854988232	-0.420606854988232	-0.420606854988232	0	0	-0.420606854988232	0	0	0	-0.420606854988232	0	0.03410603888294	2.50035128943179	2.66164964491228	0.03410603888294	5.57273134139045	0
chr12:110783092..110783125,+	4.22480625929347	0.243086238701504	4.20044942774541	0	0	0.243086238701504	0	0.243086238701504	0.589028363100805	1.43295019464861	0.243086238701504	0	0.243086238701504	0.0591334834666299	0.0591334834666299	0.243086238701504	0.243086238701504	8.6618190597797	0.243086238701504	0.0591334834666299	1.21885423435452	0.243086238701504	0.0591334834666299	3.94302393704488	0.0591334834666299	0.243086238701504	0.243086238701504	0.243086238701504	0	0.243086238701504	0.243086238701504	0.243086238701504	0.243086238701504	0.243086238701504	0.243086238701504	1.95250269764143	0	0.243086238701504	3.29067135290172	0	2.19600017718972	0.243086238701504	0.991376635097959	0.0591334834666299	0.243086238701504	0.243086238701504	0.0591334834666299	0	0
chrM:13537..13549,+	0.0427352567505736	2.34405426025624	2.87453243702975	0	0	0.0427352567505736	0	2.38591281093658	5.240659033265	0.0427352567505736	0.0427352567505736	0	0.0427352567505736	-0.158662384332042	-0.158662384332042	0.0427352567505736	0.0427352567505736	0.0427352567505736	0.0427352567505736	-0.158662384332042	0	0.0427352567505736	5.20512114437088	1.13643367715026	-0.158662384332042	5.11775781232029	0.0427352567505736	0.0427352567505736	0	0.0427352567505736	0.0427352567505736	0.0427352567505736	0.0427352567505736	0.0427352567505736	0.0427352567505736	0	1.78631216386314	0.0427352567505736	0	0	0	0.0427352567505736	0	-0.158662384332042	0.0427352567505736	0.0427352567505736	0.69693537633857	0	0
chr2:55200061..55200128,-	0.52641227282062	0.52641227282062	0.52641227282062	0	0	0.52641227282062	0	0.52641227282062	0	0.52641227282062	0.52641227282062	4.51467044078514	0.52641227282062	0.101070197643288	0.101070197643288	0.52641227282062	0.52641227282062	0.52641227282062	0.52641227282062	0.101070197643288	0	0.52641227282062	0.101070197643288	0	0.101070197643288	0.52641227282062	0.52641227282062	0.52641227282062	0	0.52641227282062	0.52641227282062	0.52641227282062	0.52641227282062	0.52641227282062	0.52641227282062	0	0	0.52641227282062	0	0	0	0.52641227282062	0	0.101070197643288	0.52641227282062	0.52641227282062	0.101070197643288	0	0
chr20:30309553..30309625,-	0.159473556441743	0.159473556441743	0.159473556441743	0	0	0.159473556441743	0	0.159473556441743	0	0.159473556441743	0.159473556441743	0	0.159473556441743	-0.191408101802299	-0.191408101802299	0.159473556441743	0.159473556441743	0.159473556441743	0.159473556441743	-0.191408101802299	0	0.159473556441743	-0.191408101802299	0	-0.191408101802299	0.159473556441743	0.159473556441743	0.159473556441743	0	0.159473556441743	0.159473556441743	0.159473556441743	0.159473556441743	0.159473556441743	0.159473556441743	0	0	0.159473556441743	0	0	0	0.159473556441743	0	-0.191408101802299	0.159473556441743	0.159473556441743	-0.191408101802299	0	0
chr4:96012706..96012728,+	0.324120308994598	0.324120308994598	0.324120308994598	0	0	0.324120308994598	0	0.324120308994598	0	0.324120308994598	0.324120308994598	0	0.324120308994598	0.236249407673968	0.236249407673968	0.324120308994598	0.324120308994598	0.324120308994598	0.324120308994598	0.236249407673968	0	0.324120308994598	0.236249407673968	0	0.236249407673968	0.324120308994598	0.324120308994598	0.324120308994598	0	0.324120308994598	0.324120308994598	0.324120308994598	0.324120308994598	0.324120308994598	0.324120308994598	0	0	0.324120308994598	0	0	0	0.324120308994598	0	0.236249407673968	0.324120308994598	0.324120308994598	0.236249407673968	0	0
chr17:16344736..16344754,+	0.159674131302523	0.159674131302523	0.159674131302523	0	0	0.159674131302523	0	0.159674131302523	0	0.159674131302523	0.159674131302523	0	0.159674131302523	0.0479683335429031	0.0479683335429031	0.159674131302523	0.159674131302523	0.159674131302523	0.159674131302523	0.0479683335429031	0	0.159674131302523	0.0479683335429031	0	0.0479683335429031	0.159674131302523	0.159674131302523	0.159674131302523	0	0.159674131302523	0.159674131302523	0.159674131302523	0.159674131302523	0.159674131302523	0.159674131302523	0	0	0.159674131302523	0	0	0	0.159674131302523	6.13269362325122	0.0479683335429031	0.159674131302523	0.159674131302523	0.0479683335429031	0	0
chr11:73882057..73882062,-	0.183907424202662	0.183907424202662	0.183907424202662	0	0	0.183907424202662	0	0.183907424202662	4.25945325821179	0.183907424202662	0.183907424202662	4.68150994832989	0.183907424202662	0.144120905380919	0.144120905380919	0.183907424202662	0.183907424202662	0.183907424202662	0.183907424202662	0.144120905380919	0	0.183907424202662	0.144120905380919	0	0.144120905380919	0.183907424202662	0.183907424202662	0.183907424202662	0	0.183907424202662	0.183907424202662	0.183907424202662	0.183907424202662	0.183907424202662	0.183907424202662	0	0	0.183907424202662	0	0	0	0.183907424202662	0	0.144120905380919	0.183907424202662	0.183907424202662	0.144120905380919	0	0
chr19:13050879..13050931,+	0.167681564961802	0.167681564961802	0.167681564961802	0	0	0.167681564961802	0	0.167681564961802	0.589028363100805	0.881954473083782	0.167681564961802	0	0.167681564961802	0.240157866818292	0.240157866818292	1.00072525536846	1.20621345295827	0.167681564961802	0.167681564961802	0.240157866818292	0	0.167681564961802	0.240157866818292	0	0.240157866818292	0.167681564961802	0.167681564961802	0.167681564961802	0	0.167681564961802	0.167681564961802	0.167681564961802	0.167681564961802	0.167681564961802	0.167681564961802	0	1.15358500765368	0.167681564961802	4.56020964351831	0	0	0.167681564961802	0	0.240157866818292	0.167681564961802	0.167681564961802	0.240157866818292	0	0
chr11:35211386..35211412,+	0.146328659696516	0.146328659696516	0.146328659696516	0	0	0.146328659696516	0	0.146328659696516	0	0.146328659696516	0.146328659696516	0	0.146328659696516	0.333274680196014	0.333274680196014	0.146328659696516	0.146328659696516	0.146328659696516	0.146328659696516	0.333274680196014	0	0.146328659696516	0.333274680196014	0	0.333274680196014	0.146328659696516	0.146328659696516	0.146328659696516	0	0.146328659696516	0.146328659696516	0.146328659696516	0.146328659696516	0.146328659696516	0.146328659696516	0	0	0.146328659696516	0	0	0	0.146328659696516	0	0.333274680196014	0.146328659696516	0.146328659696516	0.333274680196014	7.97633621463628	0
chr9:33265068..33265079,+	-0.0070102502640585	-0.0070102502640585	-0.0070102502640585	0	0	-0.0070102502640585	0	-0.0070102502640585	0	-0.0070102502640585	-0.0070102502640585	0	-0.0070102502640585	-0.504185364901548	-0.504185364901548	-0.0070102502640585	-0.0070102502640585	-0.0070102502640585	-0.0070102502640585	-0.504185364901548	0	-0.0070102502640585	-0.504185364901548	0	-0.504185364901548	-0.0070102502640585	-0.0070102502640585	-0.0070102502640585	0	-0.0070102502640585	-0.0070102502640585	-0.0070102502640585	-0.0070102502640585	-0.0070102502640585	-0.0070102502640585	0	0	-0.0070102502640585	0	0	0	-0.0070102502640585	0	8.35323026660916	-0.0070102502640585	-0.0070102502640585	6.19358233617632	0	0
chr8:27462822..27462853,-	-0.0720018151709979	6.8370770859214	-0.0720018151709979	0	0	-0.0720018151709979	0	-0.0720018151709979	0	-0.0720018151709979	-0.0720018151709979	0	-0.0720018151709979	-0.0630546668164835	-0.0630546668164835	-0.0720018151709979	-0.0720018151709979	-0.0720018151709979	-0.0720018151709979	-0.0630546668164835	0	-0.0720018151709979	-0.0630546668164835	0	-0.0630546668164835	-0.0720018151709979	-0.0720018151709979	-0.0720018151709979	0	-0.0720018151709979	-0.0720018151709979	-0.0720018151709979	1.18492052668105	-0.0720018151709979	-0.0720018151709979	0	0	-0.0720018151709979	0	0	0	-0.0720018151709979	0	-0.0630546668164835	-0.0720018151709979	-0.0720018151709979	-0.0630546668164835	0	0
chr5:175298487..175298498,+	5.27578242912994	-0.0993017744943737	-0.0993017744943737	0	0	-0.0993017744943737	0	-0.0993017744943737	0	-0.0993017744943737	-0.0993017744943737	0	-0.0993017744943737	-0.00224194168955107	-0.00224194168955107	-0.0993017744943737	-0.0993017744943737	-0.0993017744943737	-0.0993017744943737	-0.00224194168955107	0	-0.0993017744943737	-0.00224194168955107	0	-0.00224194168955107	-0.0993017744943737	-0.0993017744943737	-0.0993017744943737	0	-0.0993017744943737	-0.0993017744943737	-0.0993017744943737	-0.0993017744943737	-0.0993017744943737	-0.0993017744943737	0	0	-0.0993017744943737	0	0	0	-0.0993017744943737	0	-0.00224194168955107	-0.0993017744943737	-0.0993017744943737	-0.00224194168955107	0	0
chr17:79826681..79826702,+	0.20582059830104	0.20582059830104	0.20582059830104	0	0	0.20582059830104	0	0.953450044681118	0	0.920093506423019	0.20582059830104	3.47100836339729	0.20582059830104	-0.149194114972803	-0.149194114972803	0.20582059830104	0.20582059830104	0.920720932648108	0.20582059830104	1.36086279598019	0	0.20582059830104	-0.149194114972803	0	-0.149194114972803	0.20582059830104	0.20582059830104	1.29828941473963	0	4.35377215804892	0.20582059830104	0.20582059830104	0.20582059830104	0.20582059830104	0.20582059830104	0	0	0.20582059830104	0	0	0	0.20582059830104	0	7.11848287399918	0.20582059830104	0.20582059830104	-0.149194114972803	0	0
chr11:65687882..65687902,+	0.234972126358871	1.44267387051349	4.32785295080705	0	0	4.32574607120174	0	0.234972126358871	0	0.234972126358871	0.234972126358871	4.7730741276328	0.234972126358871	0.709538582118581	0.186612064744313	0.234972126358871	0.234972126358871	0.234972126358871	0.234972126358871	0.186612064744313	0	0.234972126358871	0.186612064744313	0	0.186612064744313	0.234972126358871	0.234972126358871	0.234972126358871	0	0.234972126358871	0.234972126358871	0.234972126358871	0.234972126358871	0.234972126358871	0.234972126358871	0	0	0.234972126358871	0	0	3.69379252732215	0.234972126358871	0	0.186612064744313	0.234972126358871	0.234972126358871	1.57563731765223	0	0
chr6:56819429..56819490,-	-0.133969330268455	-0.133969330268455	-0.133969330268455	0	0	-0.133969330268455	0	-0.133969330268455	0	-0.133969330268455	-0.133969330268455	0	-0.133969330268455	0.028742954809645	0.028742954809645	-0.133969330268455	-0.133969330268455	-0.133969330268455	-0.133969330268455	0.028742954809645	0	-0.133969330268455	0.028742954809645	0	0.028742954809645	-0.133969330268455	-0.133969330268455	-0.133969330268455	0	-0.133969330268455	-0.133969330268455	-0.133969330268455	-0.133969330268455	-0.133969330268455	-0.133969330268455	0	0	-0.133969330268455	0	0	0	-0.133969330268455	0	0.028742954809645	6.59634223502564	-0.133969330268455	0.028742954809645	0	0
chrX:48380547..48380563,+	-0.104501202308887	-0.104501202308887	4.97840896826179	0	0	-0.104501202308887	0	-0.104501202308887	0	-0.104501202308887	-0.104501202308887	0	-0.104501202308887	0.0224206042494869	0.0224206042494869	4.3613997045013	-0.104501202308887	-0.104501202308887	-0.104501202308887	0.0224206042494869	0	-0.104501202308887	0.0224206042494869	0	0.0224206042494869	-0.104501202308887	-0.104501202308887	-0.104501202308887	0	-0.104501202308887	-0.104501202308887	-0.104501202308887	-0.104501202308887	-0.104501202308887	-0.104501202308887	0	0	-0.104501202308887	0	0	0	-0.104501202308887	0	0.0224206042494869	-0.104501202308887	-0.104501202308887	0.0224206042494869	0	0
chr19:3980890..3980919,-	-0.430174139405338	-0.430174139405338	-0.430174139405338	0	0	-0.430174139405338	0	-0.430174139405338	0	-0.430174139405338	-0.430174139405338	0	-0.430174139405338	-0.0321468297351202	-0.0321468297351202	-0.430174139405338	-0.430174139405338	-0.430174139405338	-0.430174139405338	-0.0321468297351202	0	-0.430174139405338	-0.0321468297351202	0	-0.0321468297351202	-0.430174139405338	-0.430174139405338	-0.430174139405338	0	-0.430174139405338	-0.430174139405338	-0.430174139405338	-0.430174139405338	-0.430174139405338	-0.430174139405338	0	0	-0.430174139405338	0	0	0	-0.430174139405338	0	-0.0321468297351202	-0.430174139405338	-0.430174139405338	-0.0321468297351202	0	0
chr20:34680580..34680591,+	-0.25441000586128	-0.25441000586128	-0.25441000586128	0	0	-0.25441000586128	0	-0.25441000586128	0	-0.25441000586128	-0.25441000586128	0	-0.25441000586128	-0.0177636458106151	-0.0177636458106151	-0.25441000586128	-0.25441000586128	-0.25441000586128	-0.25441000586128	-0.0177636458106151	0	-0.25441000586128	-0.0177636458106151	0	-0.0177636458106151	-0.25441000586128	-0.25441000586128	-0.25441000586128	0	-0.25441000586128	-0.25441000586128	-0.25441000586128	-0.25441000586128	-0.25441000586128	-0.25441000586128	0	0	-0.25441000586128	0	0	0	5.53792228247655	0	-0.0177636458106151	-0.25441000586128	-0.25441000586128	-0.0177636458106151	0	0
chr5:76028784..76028802,+	-0.0809143038647613	-0.0809143038647613	-0.0809143038647613	0	0	-0.0809143038647613	0	-0.0809143038647613	0	-0.0809143038647613	-0.0809143038647613	0	-0.0809143038647613	-0.143644148432505	-0.143644148432505	-0.0809143038647613	-0.0809143038647613	-0.0809143038647613	-0.0809143038647613	-0.143644148432505	0	-0.0809143038647613	-0.143644148432505	0	-0.143644148432505	-0.0809143038647613	-0.0809143038647613	-0.0809143038647613	0	10.5671287749962	-0.0809143038647613	-0.0809143038647613	-0.0809143038647613	-0.0809143038647613	-0.0809143038647613	0	0	-0.0809143038647613	0	0	0	-0.0809143038647613	0	-0.143644148432505	-0.0809143038647613	-0.0809143038647613	-0.143644148432505	0	0
chr2:216241256..216241335,-	-0.0819282886598525	-0.0819282886598525	-0.0819282886598525	0	0	-0.0819282886598525	0	-0.0819282886598525	0	-0.0819282886598525	-0.0819282886598525	0	-0.0819282886598525	0.0175776134273636	0.0175776134273636	-0.0819282886598525	-0.0819282886598525	-0.0819282886598525	-0.0819282886598525	0.0175776134273636	0	-0.0819282886598525	0.0175776134273636	0	0.0175776134273636	-0.0819282886598525	-0.0819282886598525	-0.0819282886598525	0	-0.0819282886598525	-0.0819282886598525	0.751841987092872	-0.0819282886598525	-0.0819282886598525	-0.0819282886598525	0	0	-0.0819282886598525	0	0	0	-0.0819282886598525	0	0.0175776134273636	-0.0819282886598525	-0.0819282886598525	0.0175776134273636	0	0
chr3:50284321..50284356,+	0.0921793870882873	0.0921793870882873	0.0921793870882873	0	0	0.0921793870882873	0	0.0921793870882873	0	0.0921793870882873	0.0921793870882873	5.77626170940423	0.0921793870882873	0.0988226270222639	0.0988226270222639	0.0921793870882873	0.0921793870882873	0.0921793870882873	0.0921793870882873	0.0988226270222639	0	0.0921793870882873	0.0988226270222639	0	0.0988226270222639	0.0921793870882873	0.0921793870882873	0.0921793870882873	0	0.0921793870882873	3.06801690480679	0.0921793870882873	0.0921793870882873	0.0921793870882873	0.0921793870882873	0	0	0.0921793870882873	0	0	0	0.0921793870882873	0	0.0988226270222639	0.0921793870882873	0.0921793870882873	0.0988226270222639	0	0
chr5:180669236..180669255,-	-0.142529832202759	-0.142529832202759	-0.142529832202759	0	0	-0.142529832202759	0	-0.142529832202759	0	-0.142529832202759	-0.142529832202759	0	-0.142529832202759	-0.149333098014162	-0.149333098014162	-0.142529832202759	-0.142529832202759	-0.142529832202759	-0.142529832202759	-0.149333098014162	0	-0.142529832202759	-0.149333098014162	0	-0.149333098014162	-0.142529832202759	-0.142529832202759	-0.142529832202759	0	-0.142529832202759	-0.142529832202759	0.691240443549966	-0.142529832202759	2.38548732920162	-0.142529832202759	0	0	-0.142529832202759	0	1.58947900158143	0	-0.142529832202759	0	-0.149333098014162	-0.142529832202759	-0.142529832202759	-0.149333098014162	0	0
chr7:93551243..93551254,+	-0.0452560183623002	-0.0452560183623002	5.16235102763741	0	0	-0.0452560183623002	0	-0.0452560183623002	0	-0.0452560183623002	-0.0452560183623002	0	-0.0452560183623002	0.148373276417409	0.148373276417409	-0.0452560183623002	-0.0452560183623002	-0.0452560183623002	-0.0452560183623002	0.148373276417409	0	-0.0452560183623002	0.148373276417409	0	0.148373276417409	-0.0452560183623002	-0.0452560183623002	-0.0452560183623002	0	-0.0452560183623002	-0.0452560183623002	-0.0452560183623002	-0.0452560183623002	-0.0452560183623002	-0.0452560183623002	0	0	-0.0452560183623002	0	0	0	-0.0452560183623002	0	0.148373276417409	-0.0452560183623002	-0.0452560183623002	0.148373276417409	0	0
chr1:156722167..156722188,-	0.00381029544094923	0.00381029544094923	0.00381029544094923	0	0	0.00381029544094923	0	0.00381029544094923	0	0.00381029544094923	0.00381029544094923	0	4.40943500766461	-0.143952820819366	-0.143952820819366	0.00381029544094923	0.00381029544094923	0.00381029544094923	0.00381029544094923	-0.143952820819366	0	0.00381029544094923	-0.143952820819366	0	-0.143952820819366	0.00381029544094923	0.00381029544094923	0.00381029544094923	0	0.00381029544094923	0.00381029544094923	0.00381029544094923	0.00381029544094923	0.00381029544094923	0.00381029544094923	0	0	0.00381029544094923	0	0	0	0.00381029544094923	0	-0.143952820819366	0.00381029544094923	0.00381029544094923	-0.143952820819366	0	0
chr6:26020672..26020689,+	5.34273944176158	-0.411165161285159	3.61554746935418	0	0.634582791462246	1.01554091378396	2.22384963505939	-0.411165161285159	0	-0.411165161285159	-0.411165161285159	0	-0.411165161285159	0.454628175818979	0.454628175818979	-0.411165161285159	-0.411165161285159	-0.411165161285159	7.88446809846361	1.96468508677197	7.99945118238655	-0.411165161285159	0.454628175818979	0.677336470807119	0.454628175818979	-0.411165161285159	-0.411165161285159	-0.411165161285159	0	-0.411165161285159	-0.411165161285159	-0.411165161285159	6.88674658311894	-0.411165161285159	-0.411165161285159	0	10.5507315062354	-0.411165161285159	8.43525984615481	0	0	0.608031901775018	0	0.454628175818979	-0.411165161285159	7.15566418809811	6.67699340497456	4.35152163512185	2.53301837092483
chr6:27791862..27791877,+	3.64900609772284	-0.259775745471132	3.46696936357169	0	2.43826884332353	3.59885957292736	0.794333958967096	3.53740347632596	3.65505025696324	1.28716485311989	4.68618002764698	3.79608050313458	0.784879672201748	3.32652247828013	3.6766627746495	2.2483076574426	-0.259775745471132	-0.259775745471132	2.71454099035277	0.328350119385126	3.69471986444223	0.76037194806939	0.328350119385126	0	0.328350119385126	-0.259775745471132	7.36263052619838	-0.259775745471132	2.50925580955765	1.85977448136448	-0.259775745471132	-0.259775745471132	-0.259775745471132	0.706327471358886	-0.259775745471132	1.54282055987686	4.44752787523558	5.79843609457273	0	0	0	1.35072649066934	3.15455875708192	0.328350119385126	1.26536092783738	3.10993165840357	0.328350119385126	1.35228350748557	4.79762283720525
chr6:29910271..29910276,+	-0.117493414217792	-0.117493414217792	-0.117493414217792	0	0	-0.117493414217792	0	-0.117493414217792	0	-0.117493414217792	-0.117493414217792	0	-0.117493414217792	6.69244345262683	-0.243593999072385	-0.117493414217792	-0.117493414217792	-0.117493414217792	-0.117493414217792	-0.243593999072385	0	-0.117493414217792	-0.243593999072385	0	-0.243593999072385	-0.117493414217792	-0.117493414217792	-0.117493414217792	0	-0.117493414217792	-0.117493414217792	-0.117493414217792	-0.117493414217792	-0.117493414217792	-0.117493414217792	0	0	-0.117493414217792	0	0	0	-0.117493414217792	0	-0.243593999072385	-0.117493414217792	-0.117493414217792	-0.243593999072385	0	0
chr21:40720564..40720572,-	0.106224937116529	0.106224937116529	0.106224937116529	0	0	0.106224937116529	0	0.106224937116529	0	0.106224937116529	0.106224937116529	0	0.106224937116529	0.0997096780613483	0.0997096780613483	0.106224937116529	0.106224937116529	0.106224937116529	0.106224937116529	0.0997096780613483	0	0.106224937116529	0.0997096780613483	0	0.0997096780613483	2.17353054630403	0.106224937116529	0.106224937116529	0	0.106224937116529	0.106224937116529	0.106224937116529	0.106224937116529	0.106224937116529	0.106224937116529	0	0	0.106224937116529	0	0	0	0.106224937116529	0	0.0997096780613483	0.106224937116529	0.106224937116529	0.0997096780613483	0	0
chr4:175443215..175443228,-	0.157375974070676	0.157375974070676	0.157375974070676	0	0	0.157375974070676	0	0.157375974070676	0	0.157375974070676	0.157375974070676	0	0.157375974070676	0.115856257749669	0.115856257749669	0.157375974070676	0.157375974070676	0.157375974070676	0.157375974070676	0.115856257749669	0	0.157375974070676	0.115856257749669	0	0.115856257749669	0.157375974070676	0.157375974070676	0.157375974070676	0	0.157375974070676	0.157375974070676	0.157375974070676	0.157375974070676	0.157375974070676	0.157375974070676	0	0	0.157375974070676	0	0	0	0.157375974070676	0	0.115856257749669	0.157375974070676	0.157375974070676	0.115856257749669	0	0
chr11:122930640..122930668,-	0.571030135211426	0.466766154257999	0.559696119035961	0.89910258686572	1.07380477909219	0.623033008612299	0.794333958967096	0.487697752022689	0	0.45434121376459	0.976169445282491	0.641989012640377	0.78472372331549	0.144642339685048	-0.378284177689219	0.573111996049272	-0.25993169435739	0.454968639989679	-0.25993169435739	0.314206328661269	0.734489774698226	-0.25993169435739	0.459896062379602	3.13576461992482	-0.378284177689219	0.586267177415156	-0.25993169435739	0.832537122081199	1.52471830789465	0.820858855392336	-0.25993169435739	0.573838581395335	0.501291343434344	1.27965577271769	1.13872006093441	0.968509510466572	1.15358500765368	-0.25993169435739	1.17318911484384	1.58947900158143	0.67537517653652	0.759265368702786	0	1.36816142331379	-0.25993169435739	-0.25993169435739	0.477313582981393	0	0.969058479446563
chr16:57832028..57832042,-	0.369696360337537	0.369696360337537	1.70877741828003	0	5.49822207881963	0.369696360337537	0	0.369696360337537	0	0.369696360337537	0.369696360337537	0	0.369696360337537	0.303080046246097	0.303080046246097	0.369696360337537	0.369696360337537	0.369696360337537	0.369696360337537	0.303080046246097	0	0.369696360337537	0.303080046246097	0	0.303080046246097	0.369696360337537	0.369696360337537	0.369696360337537	0	0.369696360337537	0.369696360337537	0.369696360337537	0.369696360337537	0.369696360337537	0.369696360337537	0	0	0.369696360337537	0	0	0	0.369696360337537	0	0.303080046246097	0.369696360337537	0.369696360337537	0.303080046246097	0	0
chr11:126870979..126870996,-	-0.0425557148471314	-0.0425557148471314	-0.0425557148471314	0	0	-0.0425557148471314	0	-0.0425557148471314	0	-0.0425557148471314	-0.0425557148471314	0	-0.0425557148471314	-0.189608308622628	-0.189608308622628	-0.0425557148471314	-0.0425557148471314	-0.0425557148471314	-0.0425557148471314	-0.189608308622628	0	-0.0425557148471314	-0.189608308622628	0	-0.189608308622628	-0.0425557148471314	-0.0425557148471314	-0.0425557148471314	0	-0.0425557148471314	-0.0425557148471314	-0.0425557148471314	-0.0425557148471314	-0.0425557148471314	-0.0425557148471314	0	0	-0.0425557148471314	0	0	0	-0.0425557148471314	0	-0.189608308622628	-0.0425557148471314	-0.0425557148471314	-0.189608308622628	0	0
chr3:160219524..160219543,-	0.0876246375322677	0.0876246375322677	0.0876246375322677	0	0	0.0876246375322677	0	0.0876246375322677	0	0.0876246375322677	0.0876246375322677	0	0.0876246375322677	0.118730795485805	0.118730795485805	0.0876246375322677	0.0876246375322677	0.0876246375322677	0.0876246375322677	0.811221301836293	0	0.0876246375322677	0.118730795485805	0	0.118730795485805	0.0876246375322677	0.0876246375322677	0.0876246375322677	0	0.0876246375322677	0.0876246375322677	0.0876246375322677	0.0876246375322677	0.0876246375322677	0.0876246375322677	0	0	0.0876246375322677	0	0	0	0.0876246375322677	0	0.118730795485805	0.0876246375322677	0.0876246375322677	0.118730795485805	0	0
chr4:41540197..41540212,+	0.00969548588707437	0.00969548588707437	0.00969548588707437	0	0	0.00969548588707437	0	0.00969548588707437	0	0.00969548588707437	0.00969548588707437	0	0.00969548588707437	0.062241604763246	0.062241604763246	5.30580586009511	0.00969548588707437	0.00969548588707437	0.00969548588707437	0.062241604763246	0	0.00969548588707437	0.062241604763246	0	0.062241604763246	0.00969548588707437	0.00969548588707437	0.00969548588707437	0	0.00969548588707437	0.00969548588707437	0.00969548588707437	0.00969548588707437	0.00969548588707437	0.00969548588707437	0	0	0.00969548588707437	0	0	0	0.00969548588707437	0	0.062241604763246	0.00969548588707437	0.00969548588707437	0.062241604763246	0	0
chr6:136847294..136847306,-	0.348833885771983	0.348833885771983	0.348833885771983	0	0	0.348833885771983	0	0.348833885771983	0	0.348833885771983	0.348833885771983	5.76143188171156	0.348833885771983	5.46989485425471	0.045670407406269	0.348833885771983	1.98494688805378	0.348833885771983	0.348833885771983	2.27723352764238	4.08163060655784	0.348833885771983	0.045670407406269	0	0.045670407406269	0.348833885771983	0.348833885771983	0.348833885771983	0	0.348833885771983	0.348833885771983	0.348833885771983	0.348833885771983	0.348833885771983	0.348833885771983	0	0	0.348833885771983	0	0	0	0.348833885771983	0	0.045670407406269	0.348833885771983	0.348833885771983	0.045670407406269	0	0
chrX:10588440..10588451,-	0.048081227272621	0.048081227272621	0.048081227272621	0	0	0.048081227272621	0	0.048081227272621	0	0.048081227272621	0.048081227272621	0	0.048081227272621	0.0694883418508498	0.0694883418508498	0.048081227272621	0.048081227272621	0.048081227272621	0.048081227272621	0.0694883418508498	0	0.048081227272621	0.0694883418508498	0	0.0694883418508498	0.048081227272621	0.048081227272621	0.048081227272621	0	0.048081227272621	0.048081227272621	0.048081227272621	0.048081227272621	0.048081227272621	0.048081227272621	0	0	0.048081227272621	0	0	0	0.048081227272621	0.991376635097959	0.0694883418508498	0.048081227272621	0.048081227272621	0.0694883418508498	0	0
chr1:36929911..36929914,-	0.117067674001353	2.90233009968985	0.117067674001353	0	0	0.117067674001353	0	0.117067674001353	0	0.117067674001353	0.117067674001353	0	0.117067674001353	0.243419907376452	0.243419907376452	0.117067674001353	0.117067674001353	0.117067674001353	0.117067674001353	0.243419907376452	0	0.117067674001353	0.243419907376452	0	0.243419907376452	0.117067674001353	0.117067674001353	0.117067674001353	0	0.117067674001353	0.117067674001353	0.117067674001353	0.117067674001353	0.117067674001353	0.117067674001353	0	0	0.117067674001353	0	0	0	0.117067674001353	0	0.243419907376452	0.117067674001353	0.117067674001353	0.243419907376452	0	0
chr19:54377174..54377207,+	0.186293910599795	0.186293910599795	0.186293910599795	0	0	0.186293910599795	0	0.186293910599795	0	0.186293910599795	0.186293910599795	0	0.186293910599795	0.273962242781776	0.273962242781776	0.186293910599795	0.186293910599795	0.186293910599795	0.186293910599795	0.273962242781776	0	0.186293910599795	0.273962242781776	0	0.273962242781776	0.186293910599795	0.186293910599795	0.186293910599795	0	0.186293910599795	0.186293910599795	0.186293910599795	0.186293910599795	0.186293910599795	0.186293910599795	0	0	0.186293910599795	0	0	0	0.186293910599795	0	0.273962242781776	0.186293910599795	0.186293910599795	0.273962242781776	0	0
chr1:183538389..183538403,-	0.190620624581721	0.190620624581721	0.190620624581721	0	0	0.190620624581721	0	0.190620624581721	0	0.190620624581721	0.190620624581721	0	0.190620624581721	0.275205792858947	0.275205792858947	0.190620624581721	0.190620624581721	0.190620624581721	0.190620624581721	0.275205792858947	0	0.190620624581721	0.275205792858947	0	0.275205792858947	0.190620624581721	0.190620624581721	0.190620624581721	0	0.190620624581721	0.190620624581721	0.190620624581721	0.190620624581721	0.190620624581721	0.190620624581721	0	0	0.190620624581721	0	0	0	0.190620624581721	0	0.275205792858947	0.190620624581721	0.190620624581721	0.275205792858947	0	0
chr10:33624027..33624049,-	-0.0906700276874188	-0.0906700276874188	-0.0906700276874188	0	0	-0.0906700276874188	0	-0.0906700276874188	0	-0.0906700276874188	-0.0906700276874188	0	-0.0906700276874188	0.0439527478067513	0.0439527478067513	-0.0906700276874188	-0.0906700276874188	-0.0906700276874188	5.17020562999123	0.0439527478067513	0	-0.0906700276874188	0.0439527478067513	0	0.0439527478067513	-0.0906700276874188	-0.0906700276874188	-0.0906700276874188	0	-0.0906700276874188	-0.0906700276874188	-0.0906700276874188	-0.0906700276874188	-0.0906700276874188	-0.0906700276874188	0	0	-0.0906700276874188	0	0	0	-0.0906700276874188	0	0.0439527478067513	-0.0906700276874188	-0.0906700276874188	0.0439527478067513	2.99805402025012	0
chr4:48834630..48834655,+	0.0866269024763894	0.0866269024763894	0.0866269024763894	0	0	0.0866269024763894	0	0.0866269024763894	0	0.0866269024763894	0.0866269024763894	0	0.0866269024763894	-0.0599980052389785	-0.0599980052389785	0.0866269024763894	0.0866269024763894	0.0866269024763894	0.0866269024763894	-0.0599980052389785	0	0.0866269024763894	-0.0599980052389785	0	-0.0599980052389785	0.0866269024763894	0.0866269024763894	0.0866269024763894	0	0.0866269024763894	0.0866269024763894	0.0866269024763894	0.0866269024763894	0.0866269024763894	0.0866269024763894	0	0	0.0866269024763894	0	0	0	0.0866269024763894	0	-0.0599980052389785	0.0866269024763894	0.0866269024763894	-0.0599980052389785	0	0
chr8:101727766..101727792,-	-0.00368144670633435	-0.00368144670633435	-0.00368144670633435	0	0.634582791462246	-0.00368144670633435	0	-0.00368144670633435	0	-0.00368144670633435	-0.00368144670633435	0	-0.00368144670633435	0.144216262662688	0.144216262662688	-0.00368144670633435	-0.00368144670633435	-0.00368144670633435	-0.00368144670633435	0.144216262662688	0	-0.00368144670633435	0.144216262662688	0	0.144216262662688	-0.00368144670633435	-0.00368144670633435	-0.00368144670633435	0.955054337565468	-0.00368144670633435	-0.00368144670633435	-0.00368144670633435	-0.00368144670633435	-0.00368144670633435	-0.00368144670633435	0	0	7.04366424696736	0	0	0	-0.00368144670633435	0	0.144216262662688	-0.00368144670633435	-0.00368144670633435	0.144216262662688	0	0
chr1:66798118..66798132,+	-0.0171488448925122	-0.0171488448925122	-0.0171488448925122	0	4.45907559459334	-0.0171488448925122	0	-0.0171488448925122	0	-0.0171488448925122	-0.0171488448925122	0	-0.0171488448925122	-0.0196346651866129	-0.0196346651866129	-0.0171488448925122	-0.0171488448925122	-0.0171488448925122	-0.0171488448925122	-0.0196346651866129	0	-0.0171488448925122	-0.0196346651866129	0	-0.0196346651866129	-0.0171488448925122	-0.0171488448925122	-0.0171488448925122	0	-0.0171488448925122	-0.0171488448925122	-0.0171488448925122	5.8230393553722	-0.0171488448925122	-0.0171488448925122	0	0	-0.0171488448925122	0	0	0	-0.0171488448925122	0	-0.0196346651866129	-0.0171488448925122	2.7057620755334	-0.0196346651866129	0	0
chr5:59064335..59064368,-	-0.427505641316486	-0.427505641316486	-0.427505641316486	0	0	-0.427505641316486	0	5.30816380132458	0	4.1991833168287	-0.427505641316486	0	-0.427505641316486	5.26020754130233	0.361359684102462	-0.427505641316486	-0.427505641316486	-0.427505641316486	-0.427505641316486	0.361359684102462	0	-0.427505641316486	0.361359684102462	0	0.361359684102462	7.42768724734494	-0.427505641316486	7.47898520456313	0	-0.427505641316486	8.44979051361946	-0.427505641316486	-0.427505641316486	-0.427505641316486	-0.427505641316486	0	0	-0.427505641316486	5.44867891622134	0	0	-0.427505641316486	0	0.361359684102462	-0.427505641316486	-0.427505641316486	0.361359684102462	0	0
chr11:46113767..46113773,-	-0.136656269070967	-0.136656269070967	-0.136656269070967	0	0	-0.136656269070967	0	-0.136656269070967	0	-0.136656269070967	-0.136656269070967	0	-0.136656269070967	0.0648338397051436	0.0648338397051436	-0.136656269070967	-0.136656269070967	-0.136656269070967	-0.136656269070967	0.0648338397051436	0	-0.136656269070967	0.0648338397051436	0	0.0648338397051436	-0.136656269070967	-0.136656269070967	-0.136656269070967	0	-0.136656269070967	-0.136656269070967	0.697114006681758	-0.136656269070967	-0.136656269070967	-0.136656269070967	0	0	-0.136656269070967	0	0	0	-0.136656269070967	0	0.0648338397051436	-0.136656269070967	-0.136656269070967	0.0648338397051436	0	0
chr1:173446500..173446511,+	0.131040209834794	1.6988489773926	0.131040209834794	0	0	0.131040209834794	0	0.131040209834794	0	0.131040209834794	0.131040209834794	0	0.131040209834794	0.137895554746907	0.137895554746907	0.131040209834794	0.131040209834794	0.131040209834794	0.131040209834794	0.137895554746907	0	0.131040209834794	0.137895554746907	3.03390132806666	0.137895554746907	0.131040209834794	0.131040209834794	0.131040209834794	0	0.131040209834794	0.131040209834794	0.131040209834794	0.131040209834794	0.131040209834794	0.993610911440203	0	0	0.131040209834794	0	0	0	0.131040209834794	0	0.137895554746907	7.55655593108831	0.131040209834794	0.137895554746907	0	0
chr3:64211090..64211106,-	0.194764872901148	0.194764872901148	0.194764872901148	0	0	0.194764872901148	0	0.194764872901148	0	0.194764872901148	0.194764872901148	0	0.194764872901148	-0.0656137342650259	-0.0656137342650259	0.194764872901148	0.194764872901148	0.194764872901148	0.194764872901148	-0.0656137342650259	0	0.194764872901148	-0.0656137342650259	0	-0.0656137342650259	0.194764872901148	0.194764872901148	0.194764872901148	0	0.194764872901148	0.194764872901148	0.194764872901148	0.194764872901148	0.194764872901148	0.194764872901148	7.24960868876228	0	0.194764872901148	0	0	0	0.194764872901148	0	-0.0656137342650259	0.194764872901148	0.194764872901148	-0.0656137342650259	0	0
chr17:66508204..66508216,+	0.0151059058450376	0.0151059058450376	0.0151059058450376	0	0	0.0151059058450376	0	0.0151059058450376	0	0.0151059058450376	0.0151059058450376	0	0.0151059058450376	0.190062559931173	0.190062559931173	0.0151059058450376	0.0151059058450376	0.0151059058450376	0.0151059058450376	0.190062559931173	0	0.0151059058450376	0.190062559931173	0	0.190062559931173	0.0151059058450376	0.0151059058450376	0.0151059058450376	0	0.0151059058450376	0.0151059058450376	0.0151059058450376	0.0151059058450376	0.0151059058450376	0.0151059058450376	0	0	0.0151059058450376	0	0	0	0.0151059058450376	0	0.190062559931173	0.0151059058450376	0.0151059058450376	0.190062559931173	0	0
chr10:73587869..73587888,-	0.177653432430372	0.177653432430372	0.177653432430372	0	0	0.177653432430372	0	0.177653432430372	0	0.177653432430372	0.177653432430372	0	0.177653432430372	-0.109169060284552	-0.109169060284552	0.177653432430372	0.177653432430372	0.177653432430372	0.177653432430372	-0.109169060284552	0	0.177653432430372	-0.109169060284552	0	-0.109169060284552	0.177653432430372	0.177653432430372	0.177653432430372	6.19527384795652	0.177653432430372	0.177653432430372	0.177653432430372	0.177653432430372	0.177653432430372	0.177653432430372	0	0	0.177653432430372	0	0	0	0.177653432430372	0	-0.109169060284552	0.177653432430372	0.177653432430372	-0.109169060284552	0	0
chr12:6879079..6879124,+	2.34558056987903	1.72868952402442	1.10883601649094	0	1.07380477909219	6.4443018121177	2.61822355874225	0.325028966331906	1.00609450465953	-0.912573509965189	5.67077632720911	1.69684684537524	0.731627583590344	1.1492417223727	2.19572512945743	1.94570952293443	1.96021932134366	2.5808070298814	1.5657670697556	0.935816086903004	0	1.44145720598184	3.73406482563528	0	1.76568813916072	5.8194794172599	1.27788853337459	1.55458731215193	0	1.53653333688244	-0.912573509965189	-0.912573509965189	1.4574683433121	0.627013957109893	0.876039581025208	0	0	-0.912573509965189	0	3.91320974521538	2.19600017718972	0.697928726175288	0	0.243325580552516	4.88095968732662	2.90212214220334	1.09892334122313	2.500668902865	4.02865776025971
chr20:388056..388067,+	-0.244273177793025	-0.244273177793025	-0.244273177793025	0	0	-0.244273177793025	0	-0.244273177793025	0	-0.244273177793025	4.49754991029193	0	-0.244273177793025	-0.0123246090282555	-0.0123246090282555	-0.244273177793025	-0.244273177793025	-0.244273177793025	-0.244273177793025	-0.0123246090282555	0	-0.244273177793025	-0.0123246090282555	0	-0.0123246090282555	-0.244273177793025	-0.244273177793025	-0.244273177793025	0	-0.244273177793025	-0.244273177793025	-0.244273177793025	-0.244273177793025	-0.244273177793025	-0.244273177793025	0	0	-0.244273177793025	0	0	0	-0.244273177793025	0	-0.0123246090282555	-0.244273177793025	-0.244273177793025	-0.0123246090282555	0	0
chr2:55209681..55209759,-	0.177649239675761	0.177649239675761	6.50954903095785	0	0	0.177649239675761	0	0.177649239675761	0	0.177649239675761	0.177649239675761	0	0.177649239675761	0.570458674640849	0.570458674640849	0.177649239675761	0.177649239675761	0.177649239675761	0.177649239675761	0.570458674640849	0	0.177649239675761	0.570458674640849	0	0.570458674640849	0.177649239675761	0.177649239675761	0.177649239675761	0	0.177649239675761	5.25701128796214	9.45337497738583	0.938872277467495	0.177649239675761	0.177649239675761	0	0	0.177649239675761	0	0	0	0.177649239675761	0	0.570458674640849	0.177649239675761	0.177649239675761	0.570458674640849	0	0
chr1:153599396..153599419,-	0.153817613215066	0.153817613215066	0.153817613215066	0	0	0.153817613215066	0	0.153817613215066	0	0.153817613215066	0.153817613215066	0	0.153817613215066	0.123841042385735	0.123841042385735	0.153817613215066	0.153817613215066	0.153817613215066	0.153817613215066	0.123841042385735	0	0.153817613215066	0.123841042385735	0	0.123841042385735	0.153817613215066	0.153817613215066	0.153817613215066	0	0.153817613215066	0.153817613215066	0.153817613215066	0.153817613215066	0.153817613215066	0.153817613215066	0	0	0.153817613215066	7.63883578190432	0	0	1.17301467627524	0	0.123841042385735	0.153817613215066	0.153817613215066	0.123841042385735	0	0
chr10:102107016..102107024,+	0.272135881107986	0.272135881107986	0.272135881107986	8.29108279229004	1.41005132988091	0.272135881107986	3.29444701623842	0.272135881107986	0	2.34365170039107	0.272135881107986	0.641989012640377	0.272135881107986	1.02601701252092	6.90923882800745	0.272135881107986	0.272135881107986	0.272135881107986	0.272135881107986	5.60187340120427	0	0.272135881107986	0.503090495146652	2.53442937324779	4.93596435333313	0.272135881107986	0.272135881107986	7.00429551253983	0	0.272135881107986	6.29657121700393	0.272135881107986	0.272135881107986	9.16656350603376	1.67078763639979	0	0	0.272135881107986	0	0	0	1.29133294416816	0	0.503090495146652	0.272135881107986	0.272135881107986	0.503090495146652	0	0
chr7:83824512..83824536,-	0.0683982443737621	0.0683982443737621	0.0683982443737621	0	0	0.0683982443737621	0	0.0683982443737621	0	0.0683982443737621	0.0683982443737621	0	0.0683982443737621	0.273451614133638	0.273451614133638	0.0683982443737621	0.0683982443737621	0.0683982443737621	0.0683982443737621	0.273451614133638	0	0.0683982443737621	0.273451614133638	0	0.273451614133638	0.0683982443737621	0.0683982443737621	0.0683982443737621	0	0.0683982443737621	0.0683982443737621	0.0683982443737621	5.87315458642958	0.0683982443737621	0.0683982443737621	0	0	0.0683982443737621	0	0	7.57177396848213	0.0683982443737621	0	0.273451614133638	0.0683982443737621	0.0683982443737621	0.273451614133638	0	0
chr11:64536521..64536539,-	-0.510976033822302	-0.510976033822302	-0.510976033822302	1.84587808922352	0	-0.510976033822302	0	-0.510976033822302	0	-0.510976033822302	4.15583694862967	0.641989012640377	-0.510976033822302	0.195541297850637	0.195541297850637	-0.510976033822302	-0.510976033822302	-0.510976033822302	-0.510976033822302	0.195541297850637	0	-0.510976033822302	0.195541297850637	0	0.195541297850637	-0.510976033822302	-0.510976033822302	-0.510976033822302	0	-0.510976033822302	-0.510976033822302	-0.510976033822302	-0.510976033822302	-0.510976033822302	-0.510976033822302	0	1.15358500765368	-0.510976033822302	0	0	0	-0.510976033822302	0	0.195541297850637	-0.510976033822302	1.00873956929293	0.195541297850637	0	0.969058479446563
chr7:26904725..26904738,-	0.0565827644575407	0.0565827644575407	0.0565827644575407	0	0	0.0565827644575407	0	0.0565827644575407	0	0.0565827644575407	0.0565827644575407	0	0.0565827644575407	0.236526793309963	0.236526793309963	0.0565827644575407	0.0565827644575407	0.0565827644575407	0.0565827644575407	0.236526793309963	0	0.0565827644575407	0.236526793309963	0	0.236526793309963	0.0565827644575407	0.0565827644575407	0.0565827644575407	0	0.0565827644575407	0.0565827644575407	0.0565827644575407	0.0565827644575407	0.0565827644575407	0.0565827644575407	0	0	0.0565827644575407	0	0	0	0.0565827644575407	0	0.236526793309963	3.43380357417168	0.0565827644575407	0.236526793309963	0	0
chr12:46662913..46662948,-	-0.168473679628375	-0.168473679628375	-0.168473679628375	0	0	-0.168473679628375	0	-0.168473679628375	0	-0.168473679628375	-0.168473679628375	0	-0.168473679628375	-0.316576207523283	-0.316576207523283	-0.168473679628375	-0.168473679628375	-0.168473679628375	-0.168473679628375	-0.316576207523283	0	-0.168473679628375	-0.316576207523283	0	-0.316576207523283	-0.168473679628375	-0.168473679628375	-0.168473679628375	0	-0.168473679628375	-0.168473679628375	-0.168473679628375	-0.168473679628375	-0.168473679628375	-0.168473679628375	0	0	-0.168473679628375	0	0	0	-0.168473679628375	0	-0.316576207523283	-0.168473679628375	-0.168473679628375	-0.316576207523283	0	0
chr5:179250894..179250918,+	0.0196468726990237	0.0196468726990237	0.0196468726990237	0	0	0.0196468726990237	0	0.0196468726990237	0	0.0196468726990237	0.0196468726990237	0.641989012640377	0.0196468726990237	-0.180370501123456	-0.180370501123456	0.0196468726990237	0.0196468726990237	0.0196468726990237	0.0196468726990237	-0.180370501123456	0	0.0196468726990237	-0.180370501123456	0	7.37622049283492	0.0196468726990237	0.0196468726990237	0.0196468726990237	0	0.0196468726990237	0.0196468726990237	0.0196468726990237	0.0196468726990237	0.0196468726990237	0.0196468726990237	0	0	0.0196468726990237	0	0	0	0.0196468726990237	0	-0.180370501123456	0.0196468726990237	0.0196468726990237	-0.180370501123456	0	0
chr6:10412477..10412490,-	-0.162582050240731	-0.162582050240731	-0.162582050240731	0	0	-0.162582050240731	0	-0.162582050240731	0	-0.162582050240731	-0.162582050240731	0	5.53835509897938	-0.185414496196583	-0.185414496196583	-0.162582050240731	-0.162582050240731	-0.162582050240731	-0.162582050240731	-0.185414496196583	0	-0.162582050240731	-0.185414496196583	0	-0.185414496196583	-0.162582050240731	-0.162582050240731	-0.162582050240731	0	-0.162582050240731	-0.162582050240731	-0.162582050240731	-0.162582050240731	-0.162582050240731	-0.162582050240731	0	0	-0.162582050240731	0	0	0	-0.162582050240731	0	-0.185414496196583	-0.162582050240731	-0.162582050240731	-0.185414496196583	0	0
chr5:135394840..135394872,+	-0.610632249962896	-0.610632249962896	-0.610632249962896	0	0	-0.610632249962896	0	-0.610632249962896	0	-0.610632249962896	-0.610632249962896	0	7.22513363113477	-0.321146346695954	-0.321146346695954	-0.610632249962896	-0.610632249962896	-0.610632249962896	-0.610632249962896	-0.321146346695954	0	-0.610632249962896	-0.321146346695954	0	-0.321146346695954	-0.610632249962896	8.07207936639984	-0.610632249962896	0	-0.610632249962896	-0.610632249962896	-0.610632249962896	-0.610632249962896	-0.610632249962896	-0.610632249962896	0	0	-0.610632249962896	0	0	0	-0.610632249962896	0	7.2709942882497	-0.610632249962896	-0.610632249962896	-0.321146346695954	0	0
chr15:39883443..39883468,+	0.116998557852067	0.116998557852067	0.116998557852067	0	0	0.999963260821755	0	0.116998557852067	0	0.116998557852067	1.35309969749195	0	0.116998557852067	-0.125975192012437	-0.125975192012437	0.116998557852067	0.116998557852067	0.116998557852067	0.116998557852067	-0.125975192012437	0	0.116998557852067	-0.125975192012437	0	-0.125975192012437	0.116998557852067	0.116998557852067	0.116998557852067	0	0.116998557852067	0.116998557852067	0.116998557852067	0.116998557852067	0.116998557852067	0.116998557852067	0	0	0.116998557852067	0	0	0	0.116998557852067	0	-0.125975192012437	0.116998557852067	0.116998557852067	-0.125975192012437	0	0
chr10:127505090..127505100,-	0.181660259036171	0.181660259036171	0.181660259036171	0	0	0.181660259036171	0	0.181660259036171	0	0.181660259036171	0.181660259036171	0	0.181660259036171	-0.0504003957494803	-0.0504003957494803	0.181660259036171	0.181660259036171	0.181660259036171	0.181660259036171	-0.0504003957494803	0	0.181660259036171	-0.0504003957494803	0	-0.0504003957494803	0.181660259036171	0.181660259036171	0.181660259036171	0	0.181660259036171	0.181660259036171	0.181660259036171	0.181660259036171	0.181660259036171	0.181660259036171	0	0	0.181660259036171	0	0	0	0.181660259036171	6.85321486900832	-0.0504003957494803	0.181660259036171	0.181660259036171	-0.0504003957494803	0	0
chr5:82767299..82767310,+	-0.0971644196742896	-0.0971644196742896	-0.0971644196742896	0	0	-0.0971644196742896	0	-0.0971644196742896	0	-0.0971644196742896	8.754296186029	0	-0.0971644196742896	-0.000429843596265916	0.654038143930102	-0.0971644196742896	-0.0971644196742896	-0.0971644196742896	-0.0971644196742896	-0.000429843596265916	0	-0.0971644196742896	-0.000429843596265916	0	-0.000429843596265916	-0.0971644196742896	-0.0971644196742896	-0.0971644196742896	0	-0.0971644196742896	-0.0971644196742896	-0.0971644196742896	-0.0971644196742896	-0.0971644196742896	-0.0971644196742896	0	0	-0.0971644196742896	0	0	0	-0.0971644196742896	0	-0.000429843596265916	-0.0971644196742896	-0.0971644196742896	-0.000429843596265916	0	0
chr8:101963482..101963551,-	-0.129677872542554	-0.129677872542554	-0.129677872542554	0	0	-0.129677872542554	0	-0.129677872542554	6.25040767539672	-0.129677872542554	-0.129677872542554	0	6.43306636851219	0.201245984276797	0.201245984276797	-0.129677872542554	-0.129677872542554	-0.129677872542554	5.39273949010129	0.201245984276797	0	-0.129677872542554	0.201245984276797	0	0.201245984276797	-0.129677872542554	-0.129677872542554	-0.129677872542554	0	-0.129677872542554	-0.129677872542554	-0.129677872542554	3.19715417774436	-0.129677872542554	5.81406479262295	0	0	-0.129677872542554	1.17318911484384	0	0	-0.129677872542554	0	0.201245984276797	-0.129677872542554	-0.129677872542554	0.201245984276797	0	0
chrM:7678..7687,+	0.0670592766438822	0.0670592766438822	0.0670592766438822	0	0	0.0670592766438822	0	0.0670592766438822	0	4.65584114241678	0.0670592766438822	0	0.0670592766438822	-0.159598717262141	0.94344282802439	0.0670592766438822	1.70317227892568	0.0670592766438822	0.0670592766438822	-0.159598717262141	0	0.0670592766438822	-0.159598717262141	0	-0.159598717262141	0.0670592766438822	0.0670592766438822	0.0670592766438822	0	0.0670592766438822	0.0670592766438822	0.0670592766438822	0.0670592766438822	0.0670592766438822	0.0670592766438822	0	0	0.0670592766438822	0	0	0	0.0670592766438822	0	-0.159598717262141	0.0670592766438822	0.0670592766438822	-0.159598717262141	0	0
chrM:10826..10837,+	0.026932491686036	0.026932491686036	0.026932491686036	0	3.7768662762318	4.69826393330814	0	0.026932491686036	0	0.026932491686036	0.026932491686036	0	0.026932491686036	0.436876634395534	0.436876634395534	0.026932491686036	0.026932491686036	1.57492981373626	0.026932491686036	0.436876634395534	0	0.026932491686036	0.436876634395534	0	0.436876634395534	0.026932491686036	0.026932491686036	0.026932491686036	0	0.026932491686036	0.026932491686036	0.026932491686036	0.026932491686036	0.026932491686036	0.026932491686036	0	0	0.026932491686036	0	0	0	0.026932491686036	0	0.436876634395534	0.026932491686036	0.026932491686036	0.436876634395534	0.829102336787164	0
chrM:12490..12501,+	-0.11828575407732	-0.11828575407732	-0.11828575407732	0	0	-0.11828575407732	0	0.629343692302759	0	-0.11828575407732	-0.11828575407732	0	-0.11828575407732	-0.323017478121897	-0.323017478121897	-0.11828575407732	-0.11828575407732	-0.11828575407732	-0.11828575407732	-0.323017478121897	0	-0.11828575407732	-0.323017478121897	0	-0.323017478121897	-0.11828575407732	-0.11828575407732	-0.11828575407732	0	-0.11828575407732	-0.11828575407732	-0.11828575407732	-0.11828575407732	-0.11828575407732	-0.11828575407732	0	0	-0.11828575407732	0	0	0	-0.11828575407732	0	-0.323017478121897	-0.11828575407732	-0.11828575407732	-0.323017478121897	0.829102336787164	0
chr7:5568196..5568233,-	-0.544062751701666	4.58736394459429	3.34044833253619	0	0	-0.544062751701666	0	7.30038362887821	0	-0.544062751701666	-0.544062751701666	0	-0.544062751701666	0.217259584087533	0.348801054239633	5.49725688464897	-0.544062751701666	-0.544062751701666	-0.544062751701666	-0.305666933286735	0	-0.544062751701666	6.92212229336315	0	-0.305666933286735	-0.544062751701666	-0.544062751701666	2.19187776516665	0	0.536727798048059	-0.544062751701666	-0.544062751701666	7.59421140551174	0.422040465128351	-0.544062751701666	0	0	-0.544062751701666	0	0	0	0.47513431135851	0	-0.305666933286735	-0.544062751701666	-0.544062751701666	9.75930485482174	0	0
chr16:30075783..30075798,+	0.160826593456012	0.160826593456012	0.160826593456012	0	0	0.160826593456012	0	0.160826593456012	0	0.160826593456012	0.160826593456012	0	0.160826593456012	0.230136490731157	0.230136490731157	0.160826593456012	0.160826593456012	0.160826593456012	0.160826593456012	0.230136490731157	0	0.160826593456012	0.230136490731157	0	0.230136490731157	0.160826593456012	0.160826593456012	0.160826593456012	0	0.160826593456012	0.160826593456012	0.160826593456012	0.160826593456012	0.160826593456012	0.160826593456012	0	0	0.160826593456012	0	0	0	0.160826593456012	0	0.230136490731157	0.160826593456012	0.160826593456012	0.230136490731157	0	0
chr21:27269941..27269985,-	-0.0347311840287642	-0.0347311840287642	-0.0347311840287642	0	0	-0.0347311840287642	0	-0.0347311840287642	0	-0.0347311840287642	-0.0347311840287642	0	-0.0347311840287642	-0.586899828105686	4.18950048267502	-0.0347311840287642	-0.0347311840287642	-0.0347311840287642	-0.0347311840287642	-0.586899828105686	0	-0.0347311840287642	-0.586899828105686	0	-0.586899828105686	-0.0347311840287642	-0.0347311840287642	-0.0347311840287642	0	-0.0347311840287642	-0.0347311840287642	-0.0347311840287642	-0.0347311840287642	-0.0347311840287642	-0.0347311840287642	0	0	-0.0347311840287642	0	0	0.67537517653652	-0.0347311840287642	0	-0.586899828105686	-0.0347311840287642	-0.0347311840287642	-0.586899828105686	0	0
chr7:128388768..128388827,+	0.320453468540203	0.320453468540203	0.320453468540203	0	0	0.320453468540203	0	1.06808291492028	0	1.03472637666218	0.320453468540203	0	0.320453468540203	0.0548468136883004	0.0548468136883004	0.320453468540203	0.320453468540203	0.320453468540203	0.320453468540203	0.0548468136883004	0	0.320453468540203	0.0548468136883004	9.04352838009252	1.00815334402027	0.320453468540203	0.320453468540203	0.320453468540203	0.955054337565468	0.320453468540203	0.320453468540203	0.320453468540203	0.320453468540203	0.320453468540203	0.320453468540203	0	0	0.320453468540203	0	0	0	0.320453468540203	0	0.0548468136883004	0.320453468540203	0.320453468540203	0.910444574358912	0	0.969058479446563
chr5:179149922..179149952,+	-0.22974891922491	-0.22974891922491	-0.22974891922491	0	0	-0.22974891922491	0	-0.22974891922491	0	-0.22974891922491	-0.22974891922491	0	-0.22974891922491	-0.00954837353691909	-0.00954837353691909	-0.22974891922491	-0.22974891922491	-0.22974891922491	-0.22974891922491	-0.00954837353691909	0	-0.22974891922491	-0.00954837353691909	0	-0.00954837353691909	-0.22974891922491	-0.22974891922491	-0.22974891922491	0	-0.22974891922491	-0.22974891922491	-0.22974891922491	-0.22974891922491	-0.22974891922491	-0.22974891922491	0	0	-0.22974891922491	0	0	0	-0.22974891922491	0	-0.00954837353691909	-0.22974891922491	-0.22974891922491	-0.00954837353691909	0	0
chr2:201981070..201981093,+	-0.058807307585955	-0.058807307585955	-0.058807307585955	0	0	-0.058807307585955	0	-0.058807307585955	2.0091321295166	7.26206294780568	-0.058807307585955	0	-0.058807307585955	-0.22495281835812	-0.22495281835812	-0.058807307585955	-0.058807307585955	-0.058807307585955	-0.058807307585955	-0.22495281835812	0	-0.058807307585955	-0.22495281835812	0	-0.22495281835812	0.787391564186591	-0.058807307585955	-0.058807307585955	0	-0.058807307585955	0.759237033869024	-0.058807307585955	-0.058807307585955	-0.058807307585955	-0.058807307585955	0	0	-0.058807307585955	0	0	0	-0.058807307585955	0	-0.22495281835812	-0.058807307585955	-0.058807307585955	-0.22495281835812	0	0
chr12:106632425..106632429,-	0.124989912223255	0.124989912223255	0.124989912223255	0	0	0.124989912223255	0	0.124989912223255	0	0.124989912223255	0.124989912223255	0	0.124989912223255	0.200662590668655	0.200662590668655	0.124989912223255	0.124989912223255	0.124989912223255	0.124989912223255	0.200662590668655	0	0.124989912223255	0.200662590668655	0	0.200662590668655	0.124989912223255	0.124989912223255	0.124989912223255	0	0.124989912223255	0.124989912223255	0.124989912223255	0.124989912223255	0.124989912223255	0.124989912223255	0	0	0.124989912223255	0	0	0	0.124989912223255	0	0.200662590668655	0.124989912223255	0.124989912223255	0.200662590668655	0	0
chr5:175299743..175299779,+	-0.016719072159431	-0.016719072159431	-0.016719072159431	0	0	6.15139207807162	0	-0.016719072159431	0	0.697553835962549	-0.016719072159431	0	-0.016719072159431	0.101741202357161	0.756209189883529	-0.016719072159431	-0.016719072159431	-0.016719072159431	-0.016719072159431	0.101741202357161	0	-0.016719072159431	0.101741202357161	0	0.101741202357161	-0.016719072159431	-0.016719072159431	-0.016719072159431	0	-0.016719072159431	-0.016719072159431	-0.016719072159431	-0.016719072159431	-0.016719072159431	-0.016719072159431	0	0	-0.016719072159431	0	0	0	-0.016719072159431	0	0.101741202357161	-0.016719072159431	-0.016719072159431	0.101741202357161	0	0
chr3:41241564..41241594,+	0.285795215941933	0.285795215941933	0.285795215941933	0	0	0.285795215941933	0	0.285795215941933	0	0.285795215941933	0.285795215941933	0	0.285795215941933	0.0121032675764135	0.0121032675764135	0.285795215941933	0.285795215941933	0.285795215941933	0.285795215941933	0.0121032675764135	0	0.285795215941933	0.0121032675764135	0	0.0121032675764135	0.285795215941933	0.285795215941933	0.285795215941933	0	0.285795215941933	0.285795215941933	0.285795215941933	0.285795215941933	0.285795215941933	0.285795215941933	0	0	0.285795215941933	0	0	0	0.285795215941933	0	0.0121032675764135	0.285795215941933	0.285795215941933	0.0121032675764135	0	0
chr2:225750953..225750986,-	0.151804569849779	0.151804569849779	0.151804569849779	0	0	0.151804569849779	0	0.151804569849779	0	0.151804569849779	0.151804569849779	0	0.151804569849779	6.88381785416652	-0.112700001174497	0.151804569849779	0.151804569849779	0.151804569849779	0.151804569849779	-0.112700001174497	0	0.151804569849779	-0.112700001174497	0	-0.112700001174497	0.151804569849779	0.151804569849779	0.151804569849779	0	0.151804569849779	0.151804569849779	0.151804569849779	0.151804569849779	0.151804569849779	0.151804569849779	7.1751521617437	0	0.151804569849779	0	0	0	0.151804569849779	0	-0.112700001174497	0.151804569849779	0.151804569849779	-0.112700001174497	0	0
chr17:7211030..7211057,+	0.0445406350103979	1.6123494025682	2.71235427413321	0	0	0.0445406350103979	0	0.0445406350103979	0	0.0445406350103979	0.0445406350103979	0	0.0445406350103979	-0.00864750047056737	-0.00864750047056737	0.87758432541706	0.0445406350103979	0.0445406350103979	0.0445406350103979	-0.00864750047056737	0	1.06468832855092	-0.00864750047056737	0	-0.00864750047056737	0.0445406350103979	0.0445406350103979	0.0445406350103979	0	0.0445406350103979	0.0445406350103979	0.0445406350103979	0.0445406350103979	0.0445406350103979	0.0445406350103979	0	0	0.0445406350103979	0	0	0	0.0445406350103979	0	-0.00864750047056737	0.0445406350103979	0.0445406350103979	-0.00864750047056737	0	0
chr17:41622982..41623001,-	-0.180711175827718	-0.180711175827718	-0.180711175827718	0	0	-0.180711175827718	0	-0.180711175827718	0	-0.180711175827718	-0.180711175827718	0	-0.180711175827718	-0.0720633871741048	-0.0720633871741048	-0.180711175827718	-0.180711175827718	-0.180711175827718	-0.180711175827718	-0.0720633871741048	0	-0.180711175827718	-0.0720633871741048	0	-0.0720633871741048	-0.180711175827718	-0.180711175827718	-0.180711175827718	0	-0.180711175827718	-0.180711175827718	-0.180711175827718	-0.180711175827718	-0.180711175827718	-0.180711175827718	0	0	-0.180711175827718	0	0	0	-0.180711175827718	0	-0.0720633871741048	-0.180711175827718	-0.180711175827718	-0.0720633871741048	0	0
chr2:216248106..216248212,-	-0.00643052919537151	-0.00643052919537151	-0.00643052919537151	0	0	-0.00643052919537151	0	-0.00643052919537151	0	-0.00643052919537151	-0.00643052919537151	0	-0.00643052919537151	0.0847487247195548	0.0847487247195548	-0.00643052919537151	-0.00643052919537151	-0.00643052919537151	-0.00643052919537151	0.0847487247195548	0	-0.00643052919537151	0.0847487247195548	0	0.0847487247195548	-0.00643052919537151	-0.00643052919537151	-0.00643052919537151	0	-0.00643052919537151	-0.00643052919537151	-0.00643052919537151	-0.00643052919537151	-0.00643052919537151	-0.00643052919537151	0	0	-0.00643052919537151	0	0	0	8.59385434220915	0	0.0847487247195548	-0.00643052919537151	-0.00643052919537151	0.0847487247195548	0	0
chr3:120122172..120122207,-	-0.0501873706430098	-0.0501873706430098	-0.0501873706430098	0	0	-0.0501873706430098	0	-0.0501873706430098	0	-0.0501873706430098	-0.0501873706430098	0	-0.0501873706430098	-0.219208943271032	-0.219208943271032	-0.0501873706430098	0.988344517353456	-0.0501873706430098	7.02800042701756	-0.219208943271032	0	-0.0501873706430098	-0.219208943271032	0	-0.219208943271032	-0.0501873706430098	-0.0501873706430098	-0.0501873706430098	0	-0.0501873706430098	-0.0501873706430098	-0.0501873706430098	-0.0501873706430098	-0.0501873706430098	-0.0501873706430098	0	0	-0.0501873706430098	0	0	0	-0.0501873706430098	0	-0.219208943271032	-0.0501873706430098	-0.0501873706430098	-0.219208943271032	0	0
chr15:59904110..59904119,+	0.314436659676368	0.314436659676368	0.314436659676368	0	0	0.314436659676368	0	0.314436659676368	0	0.314436659676368	0.314436659676368	0	0.314436659676368	0.380517084438742	0.380517084438742	1.14748035008303	0.314436659676368	0.314436659676368	0.314436659676368	0.380517084438742	0	0.314436659676368	0.380517084438742	0	0.380517084438742	1.16063553144891	0.314436659676368	0.314436659676368	8.39676594569812	0.314436659676368	0.314436659676368	0.314436659676368	0.314436659676368	0.314436659676368	0.314436659676368	0	0	0.314436659676368	0	0	3.69379252732215	0.314436659676368	0.991376635097959	0.380517084438742	0.314436659676368	0.314436659676368	0.380517084438742	0	0.969058479446563
chrX:153670019..153670061,+	-0.207063707478616	-0.207063707478616	-0.207063707478616	0	0	-0.207063707478616	0	-0.207063707478616	0	-0.207063707478616	-0.207063707478616	0	-0.207063707478616	-0.206175594961835	-0.206175594961835	-0.207063707478616	-0.207063707478616	-0.207063707478616	-0.207063707478616	-0.206175594961835	0	-0.207063707478616	-0.206175594961835	0	-0.206175594961835	-0.207063707478616	-0.207063707478616	-0.207063707478616	0	-0.207063707478616	-0.207063707478616	-0.207063707478616	-0.207063707478616	-0.207063707478616	-0.207063707478616	0	0	-0.207063707478616	0	0	0	-0.207063707478616	0	-0.206175594961835	-0.207063707478616	-0.207063707478616	-0.206175594961835	0	0
chr9:124088949..124088972,+	-0.0145083317217859	5.38655417957904	-0.0145083317217859	0	0	-0.0145083317217859	0	-0.0145083317217859	0	-0.0145083317217859	-0.0145083317217859	0	-0.0145083317217859	-0.198501281481593	-0.198501281481593	-0.0145083317217859	-0.0145083317217859	-0.0145083317217859	-0.0145083317217859	-0.198501281481593	0	-0.0145083317217859	-0.198501281481593	0	-0.198501281481593	-0.0145083317217859	-0.0145083317217859	-0.0145083317217859	0	-0.0145083317217859	-0.0145083317217859	-0.0145083317217859	-0.0145083317217859	-0.0145083317217859	-0.0145083317217859	0	0	-0.0145083317217859	0	0	0	-0.0145083317217859	0	-0.198501281481593	-0.0145083317217859	-0.0145083317217859	-0.198501281481593	0	0
chr1:156714016..156714038,-	0.172669690560254	0.172669690560254	0.172669690560254	0	0	0.172669690560254	0	0.172669690560254	0	0.172669690560254	0.172669690560254	0	0.172669690560254	0.128544361958183	0.128544361958183	0.172669690560254	0.172669690560254	0.172669690560254	0.172669690560254	0.128544361958183	0	0.172669690560254	0.128544361958183	0	0.128544361958183	0.172669690560254	0.172669690560254	0.172669690560254	0	0.172669690560254	0.172669690560254	0.172669690560254	0.172669690560254	0.172669690560254	0.172669690560254	0	0	0.172669690560254	0	0	0	0.172669690560254	0	0.128544361958183	0.172669690560254	0.172669690560254	0.128544361958183	0	0
chr1:149804218..149804222,+	2.51861736309049	-0.739536716753725	-0.739536716753725	0	0	-0.739536716753725	0	-0.739536716753725	0	-0.739536716753725	-0.739536716753725	0	-0.739536716753725	-0.392586872078451	-0.392586872078451	-0.739536716753725	-0.739536716753725	-0.739536716753725	-0.739536716753725	-0.392586872078451	0	0.280610976786797	-0.392586872078451	0	7.55175634797332	-0.739536716753725	-0.739536716753725	-0.739536716753725	0	-0.739536716753725	-0.739536716753725	-0.739536716753725	-0.739536716753725	-0.739536716753725	-0.739536716753725	0	0	-0.739536716753725	0	0	0	-0.739536716753725	0	-0.392586872078451	-0.739536716753725	-0.739536716753725	-0.392586872078451	0	0
chr21:40720948..40720957,-	0.0157178994020046	0.0157178994020046	0.0157178994020046	0	0	0.0157178994020046	0	7.52051643575586	0	0.0157178994020046	0.0157178994020046	0	0.0157178994020046	0.0344891427391436	0.0344891427391436	0.0157178994020046	0.0157178994020046	0.0157178994020046	0.0157178994020046	0.0344891427391436	0	0.0157178994020046	0.0344891427391436	0	0.0344891427391436	0.0157178994020046	0.0157178994020046	0.0157178994020046	0	0.0157178994020046	0.0157178994020046	0.0157178994020046	0.0157178994020046	0.0157178994020046	0.0157178994020046	0	0	0.0157178994020046	0	0	0	0.0157178994020046	0	0.0344891427391436	0.0157178994020046	0.0157178994020046	0.0344891427391436	0	0
chr16:3115434..3115461,+	-0.070979254655205	-0.070979254655205	-0.070979254655205	0	0	-0.070979254655205	0	-0.070979254655205	0	-0.070979254655205	-0.070979254655205	0	-0.070979254655205	0.0291357477333091	0.0291357477333091	-0.070979254655205	-0.070979254655205	-0.070979254655205	-0.070979254655205	0.0291357477333091	0	-0.070979254655205	0.0291357477333091	0.677336470807119	0.0291357477333091	-0.070979254655205	-0.070979254655205	7.75139956414952	0	-0.070979254655205	-0.070979254655205	-0.070979254655205	-0.070979254655205	-0.070979254655205	-0.070979254655205	0	0	-0.070979254655205	0	0	0	-0.070979254655205	0	0.0291357477333091	-0.070979254655205	-0.070979254655205	0.0291357477333091	0	0
chr12:53345523..53345556,+	-0.2887153028396	-0.2887153028396	-0.2887153028396	0	0	-0.2887153028396	0	-0.2887153028396	0	-0.2887153028396	-0.2887153028396	0	-0.2887153028396	-0.242808665088869	-0.242808665088869	-0.2887153028396	-0.2887153028396	-0.2887153028396	-0.2887153028396	-0.242808665088869	0	-0.2887153028396	-0.242808665088869	0	-0.242808665088869	-0.2887153028396	-0.2887153028396	-0.2887153028396	0	-0.2887153028396	-0.2887153028396	-0.2887153028396	-0.2887153028396	-0.2887153028396	-0.2887153028396	0	0	-0.2887153028396	0	0	0	-0.2887153028396	0	-0.242808665088869	-0.2887153028396	-0.2887153028396	-0.242808665088869	0	0
chr8:17658681..17658691,-	0.17199412721421	0.17199412721421	3.28461188508581	0	0	0.17199412721421	0	0.17199412721421	0	0.17199412721421	0.17199412721421	0	0.17199412721421	-0.175790536775085	-0.175790536775085	0.17199412721421	0.17199412721421	0.17199412721421	0.17199412721421	-0.175790536775085	3.45379859880173	0.17199412721421	-0.175790536775085	0	5.25495449908515	1.01819299898676	0.17199412721421	0.17199412721421	0	0.17199412721421	0.17199412721421	0.17199412721421	0.17199412721421	0.17199412721421	0.17199412721421	0	0	0.17199412721421	0	0	0	0.17199412721421	0	-0.175790536775085	0.17199412721421	0.17199412721421	-0.175790536775085	1.35228350748557	0
chr19:54377109..54377143,+	0.0815133541917091	0.0815133541917091	0.0815133541917091	0	0	0.0815133541917091	0	0.0815133541917091	0	0.0815133541917091	0.0815133541917091	0	0.0815133541917091	0.146025791430767	0.146025791430767	0.0815133541917091	0.0815133541917091	0.0815133541917091	0.0815133541917091	0.146025791430767	0	0.0815133541917091	0.146025791430767	0	0.146025791430767	0.0815133541917091	0.0815133541917091	0.0815133541917091	0	0.0815133541917091	0.0815133541917091	0.0815133541917091	0.842736391983443	0.0815133541917091	0.0815133541917091	0	0	0.0815133541917091	0	0	0	0.0815133541917091	0	0.146025791430767	0.0815133541917091	0.0815133541917091	0.146025791430767	0	0
chr2:232326429..232326440,-	-0.0777702337518093	-0.0777702337518093	-0.0777702337518093	0	0	-0.0777702337518093	0	-0.0777702337518093	0	-0.0777702337518093	-0.0777702337518093	0	-0.0777702337518093	0.0444008900423013	0.0444008900423013	-0.0777702337518093	-0.0777702337518093	-0.0777702337518093	-0.0777702337518093	0.0444008900423013	0	-0.0777702337518093	0.0444008900423013	0	0.0444008900423013	-0.0777702337518093	-0.0777702337518093	-0.0777702337518093	0	-0.0777702337518093	-0.0777702337518093	-0.0777702337518093	-0.0777702337518093	-0.0777702337518093	-0.0777702337518093	0	1.15358500765368	-0.0777702337518093	0	0	0	-0.0777702337518093	0	0.0444008900423013	-0.0777702337518093	-0.0777702337518093	0.0444008900423013	0	0
chr15:56208964..56208977,-	0.00973245451403844	0.00973245451403844	3.12235021238564	0	0	0.00973245451403844	0	0.00973245451403844	0	0.00973245451403844	0.00973245451403844	0	0.00973245451403844	-0.20006894297391	-0.20006894297391	0.00973245451403844	0.00973245451403844	0.00973245451403844	0.00973245451403844	-0.20006894297391	0	0.00973245451403844	-0.20006894297391	0	-0.20006894297391	0.00973245451403844	0.00973245451403844	0.00973245451403844	0	0.00973245451403844	0.00973245451403844	0.00973245451403844	0.00973245451403844	0.00973245451403844	0.00973245451403844	0	0	0.00973245451403844	0	0	0	0.00973245451403844	0	-0.20006894297391	0.00973245451403844	0.00973245451403844	-0.20006894297391	0	0
chr12:52450298..52450331,+	0.106544758130659	0.106544758130659	0.106544758130659	0	0	0.106544758130659	0	0.106544758130659	0	0.106544758130659	0.106544758130659	0	0.106544758130659	-0.0562024302540437	-0.0562024302540437	0.106544758130659	0.106544758130659	0.106544758130659	0.106544758130659	-0.0562024302540437	0	0.106544758130659	-0.0562024302540437	0	-0.0562024302540437	0.106544758130659	0.106544758130659	0.106544758130659	0	0.106544758130659	0.106544758130659	0.106544758130659	0.106544758130659	0.106544758130659	0.106544758130659	0	0	0.106544758130659	0	0	0	0.106544758130659	0	1.06657262260424	0.106544758130659	0.106544758130659	-0.0562024302540437	0	0
chr7:107883809..107883820,-	0.1040182664547	0.1040182664547	0.1040182664547	0	0	0.1040182664547	0	0.1040182664547	0	0.1040182664547	0.1040182664547	0	0.1040182664547	-0.17897068824242	-0.17897068824242	0.1040182664547	0.1040182664547	0.1040182664547	0.1040182664547	-0.17897068824242	0	0.1040182664547	-0.17897068824242	0	-0.17897068824242	0.1040182664547	0.1040182664547	0.1040182664547	0	0.1040182664547	0.1040182664547	0.1040182664547	0.1040182664547	0.1040182664547	0.1040182664547	4.98268210094755	0	0.1040182664547	0	0	0	0.1040182664547	0	-0.17897068824242	0.1040182664547	0.1040182664547	-0.17897068824242	0	0
chr4:48833226..48833233,+	0.0305932228889041	0.0305932228889041	0.0305932228889041	0	0	0.0305932228889041	0	0.0305932228889041	0	0.0305932228889041	0.0305932228889041	0	0.0305932228889041	-0.158943091909864	-0.158943091909864	0.0305932228889041	0.0305932228889041	0.0305932228889041	0.0305932228889041	-0.158943091909864	0	0.0305932228889041	-0.158943091909864	0	-0.158943091909864	0.0305932228889041	0.0305932228889041	0.0305932228889041	0	0.0305932228889041	0.0305932228889041	0.0305932228889041	0.0305932228889041	0.0305932228889041	0.0305932228889041	0	0	0.0305932228889041	0	0	0	0.0305932228889041	0	-0.158943091909864	0.0305932228889041	0.0305932228889041	-0.158943091909864	0	0
chr8:101719197..101719226,-	0.221796954634201	7.5682859738428	0.221796954634201	0	0	0.221796954634201	0	0.221796954634201	0	0.221796954634201	1.45789809427408	0	0.221796954634201	4.26992946009417	-0.0679348486489885	1.05484064504086	0.221796954634201	0.221796954634201	0.221796954634201	-0.0679348486489885	0	0.221796954634201	-0.0679348486489885	0	-0.0679348486489885	0.221796954634201	0.221796954634201	0.221796954634201	0	0.221796954634201	0.221796954634201	0.221796954634201	0.221796954634201	0.221796954634201	0.221796954634201	0	0	0.221796954634201	0	0	0	0.221796954634201	9.23302840949101	-0.0679348486489885	0.221796954634201	0.221796954634201	-0.0679348486489885	0	0
chr1:66798058..66798070,+	0.0136391078002513	0.0136391078002513	0.0136391078002513	0	0	0.0136391078002513	0.794333958967096	0.0136391078002513	0	0.0136391078002513	0.0136391078002513	0	0.0136391078002513	0.146113899100272	0.146113899100272	0.0136391078002513	0.0136391078002513	0.0136391078002513	0.0136391078002513	0.146113899100272	0	0.0136391078002513	0.146113899100272	0	0.146113899100272	0.0136391078002513	0.0136391078002513	6.99885350950161	0	0.0136391078002513	0.0136391078002513	0.0136391078002513	0.0136391078002513	0.0136391078002513	0.0136391078002513	0	0	0.0136391078002513	0	0	0	0.0136391078002513	0	0.146113899100272	0.0136391078002513	0.0136391078002513	0.146113899100272	0	0
chr5:58335352..58335370,-	5.00791342459607	0.311704253544873	0.311704253544873	0	0	0.311704253544873	0	0.311704253544873	0	0.311704253544873	0.311704253544873	0	3.38896693225621	0.267312097435475	0.267312097435475	0.311704253544873	0.311704253544873	0.311704253544873	0.311704253544873	0.267312097435475	0	0.311704253544873	0.267312097435475	0	0.267312097435475	0.311704253544873	0.311704253544873	0.311704253544873	5.19648117618424	0.311704253544873	0.311704253544873	0.311704253544873	0.311704253544873	0.311704253544873	0.311704253544873	0	0	0.311704253544873	2.25256378405716	0	0	0.311704253544873	0	0.267312097435475	0.311704253544873	0.311704253544873	0.267312097435475	0	0
chr8:145027973..145027992,-	-0.0911814493856841	-0.0911814493856841	0.728446364007666	0	0	-0.0911814493856841	0	-0.0911814493856841	0	-0.0911814493856841	-0.0911814493856841	0	-0.0911814493856841	0.0513362170254634	0.0513362170254634	-0.0911814493856841	-0.0911814493856841	-0.0911814493856841	-0.0911814493856841	0.0513362170254634	0	-0.0911814493856841	0.889516457094284	0	0.0513362170254634	-0.0911814493856841	3.84031874626544	-0.0911814493856841	0	-0.0911814493856841	-0.0911814493856841	-0.0911814493856841	-0.0911814493856841	-0.0911814493856841	-0.0911814493856841	0	0	-0.0911814493856841	0	0	0	-0.0911814493856841	0	0.0513362170254634	-0.0911814493856841	-0.0911814493856841	0.0513362170254634	0	3.4026712242587
chr3:145881495..145881517,-	-0.0788280882632465	-0.0788280882632465	-0.0788280882632465	0	0	-0.0788280882632465	0	-0.0788280882632465	0	-0.0788280882632465	-0.0788280882632465	0	-0.0788280882632465	0.140915631102164	0.140915631102164	-0.0788280882632465	-0.0788280882632465	-0.0788280882632465	-0.0788280882632465	0.140915631102164	0	-0.0788280882632465	0.140915631102164	0	0.140915631102164	-0.0788280882632465	-0.0788280882632465	-0.0788280882632465	0	-0.0788280882632465	-0.0788280882632465	-0.0788280882632465	-0.0788280882632465	-0.0788280882632465	-0.0788280882632465	0	0	-0.0788280882632465	0	0	0	-0.0788280882632465	0	0.140915631102164	-0.0788280882632465	-0.0788280882632465	0.140915631102164	0	0
chr11:7626950..7626971,+	-0.0269892840649145	-0.0269892840649145	-0.0269892840649145	0	0	-0.0269892840649145	0	-0.0269892840649145	0	-0.0269892840649145	-0.0269892840649145	0	-0.0269892840649145	0.103444423782033	0.103444423782033	-0.0269892840649145	-0.0269892840649145	-0.0269892840649145	-0.0269892840649145	0.103444423782033	5.84357589235077	-0.0269892840649145	0.103444423782033	0	0.103444423782033	-0.0269892840649145	-0.0269892840649145	-0.0269892840649145	0	-0.0269892840649145	-0.0269892840649145	-0.0269892840649145	-0.0269892840649145	-0.0269892840649145	-0.0269892840649145	0	0	-0.0269892840649145	0	0	0	-0.0269892840649145	0	0.103444423782033	-0.0269892840649145	-0.0269892840649145	0.103444423782033	0	0
chr12:6879821..6879862,+	-0.0473792400318137	-0.0473792400318137	-0.0473792400318137	0	0	-0.0473792400318137	0	-0.0473792400318137	0	-0.0473792400318137	-0.0473792400318137	0	-0.0473792400318137	0.024072393662136	0.024072393662136	-0.0473792400318137	-0.0473792400318137	-0.0473792400318137	-0.0473792400318137	0.024072393662136	0	-0.0473792400318137	0.024072393662136	0.677336470807119	0.024072393662136	-0.0473792400318137	-0.0473792400318137	-0.0473792400318137	0	-0.0473792400318137	-0.0473792400318137	-0.0473792400318137	-0.0473792400318137	-0.0473792400318137	-0.0473792400318137	0	0	-0.0473792400318137	0	0	0	-0.0473792400318137	0	0.024072393662136	5.61854514491777	-0.0473792400318137	0.024072393662136	0	0
chr4:40631474..40631491,-	-0.679939848490698	-0.679939848490698	-0.679939848490698	0	0	-0.679939848490698	0	-0.679939848490698	0	-0.679939848490698	-0.679939848490698	0	-0.679939848490698	-0.0197017520133797	-0.0197017520133797	-0.679939848490698	-0.679939848490698	-0.679939848490698	-0.679939848490698	-0.0197017520133797	0	-0.679939848490698	-0.0197017520133797	0	-0.0197017520133797	1.08273814783826	-0.679939848490698	-0.679939848490698	0	-0.679939848490698	-0.679939848490698	-0.679939848490698	-0.679939848490698	-0.679939848490698	-0.679939848490698	0	0	-0.679939848490698	0	0	0	-0.679939848490698	0	-0.0197017520133797	-0.679939848490698	-0.679939848490698	-0.0197017520133797	4.64811840929654	0
chr8:22844757..22844771,+	0.18244511300088	0.18244511300088	0.18244511300088	0	0	0.18244511300088	0	0.18244511300088	0	0.18244511300088	0.18244511300088	0	0.18244511300088	0.29290291015006	0.29290291015006	0.18244511300088	0.18244511300088	0.18244511300088	0.18244511300088	0.29290291015006	0	0.18244511300088	0.29290291015006	0	0.29290291015006	0.18244511300088	0.18244511300088	0.18244511300088	0	0.18244511300088	0.18244511300088	0.18244511300088	0.18244511300088	0.18244511300088	0.18244511300088	0	0	0.18244511300088	0	0	0	0.18244511300088	0	0.29290291015006	0.18244511300088	0.18244511300088	0.29290291015006	0	0
chr9:36375961..36375971,-	-0.108064560438644	-0.108064560438644	-0.108064560438644	0	0	-0.108064560438644	0	-0.108064560438644	0	-0.108064560438644	-0.108064560438644	0	-0.108064560438644	0.529111617527392	0.00618510015312418	-0.108064560438644	-0.108064560438644	-0.108064560438644	-0.108064560438644	0.00618510015312418	0	-0.108064560438644	0.00618510015312418	0	0.00618510015312418	6.81629031561208	-0.108064560438644	-0.108064560438644	0	-0.108064560438644	-0.108064560438644	-0.108064560438644	-0.108064560438644	-0.108064560438644	-0.108064560438644	0	0	-0.108064560438644	0	0	0	-0.108064560438644	0	0.00618510015312418	-0.108064560438644	-0.108064560438644	0.00618510015312418	0	0
chr2:217364043..217364089,+	1.19044621852781	6.13801881213515	-0.164424439589435	0	0	4.72803837647295	0	2.3599456307956	7.32042598221687	1.38251615900159	-0.164424439589435	0	2.71865703257122	-0.150514909970866	3.73475190737589	5.41711918297185	2.48419776313766	-0.164424439589435	2.80989229623447	0.541975596379622	0	-0.164424439589435	1.59939730287194	3.23090761433343	-0.150514909970866	-0.164424439589435	-0.164424439589435	-0.164424439589435	4.3723744618019	-0.164424439589435	-0.164424439589435	-0.164424439589435	-0.164424439589435	-0.164424439589435	-0.164424439589435	4.74599470741504	0	-0.164424439589435	5.1756323625474	0	1.13357934109085	-0.164424439589435	0	-0.150514909970866	-0.164424439589435	-0.164424439589435	-0.150514909970866	2.03784550811059	0
chr2:55214714..55214763,-	-0.070775814371254	-0.070775814371254	-0.070775814371254	0	0	-0.070775814371254	0	-0.070775814371254	0	-0.070775814371254	-0.070775814371254	0	3.46884655802275	-0.139554688449925	-0.139554688449925	-0.070775814371254	-0.070775814371254	-0.070775814371254	-0.070775814371254	-0.139554688449925	0	-0.070775814371254	-0.139554688449925	0	-0.139554688449925	-0.070775814371254	-0.070775814371254	-0.070775814371254	0	-0.070775814371254	-0.070775814371254	-0.070775814371254	-0.070775814371254	-0.070775814371254	-0.070775814371254	0	0	-0.070775814371254	0	0	0	-0.070775814371254	0	-0.139554688449925	-0.070775814371254	-0.070775814371254	-0.139554688449925	0	0
chr1:153580615..153580646,-	-0.0450933429419065	-0.0450933429419065	0.774534470451444	0	0	-0.0450933429419065	0	-0.0450933429419065	0	-0.0450933429419065	-0.0450933429419065	0	-0.0450933429419065	-0.337369108995229	-0.337369108995229	-0.0450933429419065	-0.0450933429419065	-0.0450933429419065	-0.0450933429419065	-0.337369108995229	0	-0.0450933429419065	-0.337369108995229	0	5.06171440844382	-0.0450933429419065	-0.0450933429419065	-0.0450933429419065	0	-0.0450933429419065	-0.0450933429419065	-0.0450933429419065	-0.0450933429419065	-0.0450933429419065	-0.0450933429419065	0	0	-0.0450933429419065	0	0	0	-0.0450933429419065	0	-0.337369108995229	-0.0450933429419065	-0.0450933429419065	-0.337369108995229	0	0
chr10:102107168..102107180,+	-0.0579906534399175	-0.0579906534399175	-0.0579906534399175	0	0	8.45310351069086	0.794333958967096	-0.0579906534399175	0	6.35014298574716	6.81953915499911	0	-0.0579906534399175	0.152457676014396	0.152457676014396	6.64452902549606	-0.0579906534399175	-0.0579906534399175	0.759299864864464	0.152457676014396	0	-0.0579906534399175	0.152457676014396	0	0.152457676014396	6.72720484574608	7.05916380249823	-0.0579906534399175	0	-0.0579906534399175	-0.0579906534399175	-0.0579906534399175	7.65744282233119	2.20931359861192	-0.0579906534399175	0	0	-0.0579906534399175	2.86304284241212	0	0	-0.0579906534399175	0	0.152457676014396	-0.0579906534399175	-0.0579906534399175	0.152457676014396	0	0
chr6:134495192..134495212,-	-0.0855676945154769	-0.0855676945154769	-0.0855676945154769	0	0	-0.0855676945154769	0	-0.0855676945154769	0	-0.0855676945154769	-0.0855676945154769	0	-0.0855676945154769	-0.237581228031017	-0.237581228031017	-0.0855676945154769	-0.0855676945154769	-0.0855676945154769	-0.0855676945154769	-0.237581228031017	0	-0.0855676945154769	-0.237581228031017	0	-0.237581228031017	-0.0855676945154769	-0.0855676945154769	-0.0855676945154769	0	-0.0855676945154769	-0.0855676945154769	-0.0855676945154769	-0.0855676945154769	-0.0855676945154769	-0.0855676945154769	0	0	-0.0855676945154769	0	0	0	-0.0855676945154769	0	-0.237581228031017	-0.0855676945154769	-0.0855676945154769	-0.237581228031017	0	0
chr4:139163459..139163468,-	0.476597386153362	0.476597386153362	0.476597386153362	8.07210970859928	0	0.476597386153362	0	0.476597386153362	0	0.476597386153362	0.476597386153362	0	0.476597386153362	-0.14735631341597	-0.14735631341597	0.476597386153362	0.476597386153362	0.476597386153362	0.476597386153362	-0.14735631341597	0	0.476597386153362	-0.14735631341597	0	-0.14735631341597	0.476597386153362	0.476597386153362	0.476597386153362	0.955054337565468	0.476597386153362	0.476597386153362	0.476597386153362	0.476597386153362	0.476597386153362	0.476597386153362	0	0	0.476597386153362	1.17318911484384	0	0	0.476597386153362	0	-0.14735631341597	0.476597386153362	0.476597386153362	-0.14735631341597	0	0
chr16:87865969..87865982,-	0.134546113741757	0.134546113741757	0.134546113741757	0	6.84313814129612	0.134546113741757	0	0.134546113741757	0	0.134546113741757	0.134546113741757	0	0.134546113741757	-0.180927834380177	-0.180927834380177	0.134546113741757	0.134546113741757	0.134546113741757	0.134546113741757	-0.180927834380177	0	0.134546113741757	-0.180927834380177	0	-0.180927834380177	0.134546113741757	0.134546113741757	0.134546113741757	0	0.134546113741757	0.134546113741757	0.134546113741757	0.134546113741757	0.134546113741757	0.134546113741757	0	0	0.134546113741757	0	0	0	0.134546113741757	0	-0.180927834380177	0.134546113741757	0.134546113741757	8.81850784139643	0	0
chr14:23284675..23284684,-	-0.383271336288512	-0.383271336288512	-0.383271336288512	0	0	-0.383271336288512	0	-0.383271336288512	0	-0.383271336288512	-0.383271336288512	0	-0.383271336288512	-0.0222091252963149	-0.0222091252963149	-0.383271336288512	-0.383271336288512	-0.383271336288512	-0.383271336288512	-0.0222091252963149	0	-0.383271336288512	-0.0222091252963149	0	-0.0222091252963149	-0.383271336288512	-0.383271336288512	-0.383271336288512	0	-0.383271336288512	-0.383271336288512	-0.383271336288512	-0.383271336288512	-0.383271336288512	-0.383271336288512	0	0	-0.383271336288512	0	0	0	-0.383271336288512	0	-0.0222091252963149	-0.383271336288512	9.44115034783126	-0.0222091252963149	0	0
chr2:54785587..54785598,+	0.187220947179012	0.187220947179012	0.187220947179012	0	0	0.187220947179012	0	0.187220947179012	0	0.187220947179012	0.187220947179012	0	0.187220947179012	0.300570178985932	0.300570178985932	0.187220947179012	0.187220947179012	0.187220947179012	0.187220947179012	0.300570178985932	0	0.187220947179012	0.300570178985932	0	0.300570178985932	0.187220947179012	0.187220947179012	0.187220947179012	0	0.187220947179012	0.187220947179012	0.187220947179012	0.187220947179012	0.187220947179012	0.187220947179012	0	0	0.187220947179012	0	0	0	0.187220947179012	0	0.300570178985932	0.187220947179012	0.187220947179012	0.300570178985932	0	0
chr5:150020342..150020353,+	0.118175547812699	0.118175547812699	0.118175547812699	0	0	0.118175547812699	0	0.118175547812699	0	0.118175547812699	0.118175547812699	0	0.118175547812699	0.103657068053569	0.103657068053569	0.118175547812699	0.118175547812699	0.118175547812699	0.118175547812699	0.103657068053569	0	0.118175547812699	0.103657068053569	0	0.103657068053569	0.118175547812699	0.118175547812699	0.118175547812699	0	0.118175547812699	0.118175547812699	0.118175547812699	0.118175547812699	0.118175547812699	0.118175547812699	0	0	0.118175547812699	0	0	0	0.118175547812699	0	0.103657068053569	0.118175547812699	0.118175547812699	0.103657068053569	0	0
chr10:114886551..114886601,+	-0.0182805416687925	2.89790373602284	0.801347271724558	0	0	-0.0182805416687925	0	-0.0182805416687925	0	-0.0182805416687925	-0.0182805416687925	0	-0.0182805416687925	-0.169129375892763	-0.169129375892763	-0.0182805416687925	-0.0182805416687925	-0.0182805416687925	-0.0182805416687925	-0.169129375892763	0	-0.0182805416687925	-0.169129375892763	0	-0.169129375892763	-0.0182805416687925	-0.0182805416687925	-0.0182805416687925	0	-0.0182805416687925	-0.0182805416687925	-0.0182805416687925	-0.0182805416687925	-0.0182805416687925	-0.0182805416687925	0	0	-0.0182805416687925	1.17318911484384	0	0	-0.0182805416687925	0	-0.169129375892763	-0.0182805416687925	-0.0182805416687925	-0.169129375892763	0	0
chr5:135382010..135382029,+	-0.0312420599647918	-0.0312420599647918	-0.0312420599647918	0	0	-0.0312420599647918	0	-0.0312420599647918	0	-0.0312420599647918	-0.0312420599647918	0	-0.0312420599647918	0.0911620635406997	0.0911620635406997	-0.0312420599647918	-0.0312420599647918	-0.0312420599647918	3.6046751889248	0.0911620635406997	0	-0.0312420599647918	0.0911620635406997	0	0.0911620635406997	-0.0312420599647918	-0.0312420599647918	-0.0312420599647918	0	-0.0312420599647918	-0.0312420599647918	-0.0312420599647918	-0.0312420599647918	-0.0312420599647918	-0.0312420599647918	0	0	-0.0312420599647918	0	0	0	4.81290990265189	0	0.0911620635406997	-0.0312420599647918	-0.0312420599647918	0.0911620635406997	0	0
chr3:63849335..63849344,-	0.075403389339416	0.075403389339416	0.075403389339416	0	0	0.075403389339416	0	0.075403389339416	0	0.075403389339416	0.075403389339416	0	0.075403389339416	3.35666316527358	0.0098187513745171	0.075403389339416	0.075403389339416	0.075403389339416	4.6520952100199	0.0098187513745171	0	0.075403389339416	0.0098187513745171	0	0.0098187513745171	0.075403389339416	0.075403389339416	0.075403389339416	0	0.075403389339416	0.075403389339416	0.075403389339416	0.075403389339416	0.075403389339416	0.075403389339416	0	0	0.075403389339416	0	0	0	0.075403389339416	0	0.0098187513745171	0.075403389339416	0.075403389339416	0.0098187513745171	0	0
chr17:76851343..76851364,-	0.155723082342257	0.155723082342257	0.155723082342257	0	0	7.50514970594201	0	0.155723082342257	0	0.155723082342257	0.155723082342257	0	0.155723082342257	0.217251641662478	0.217251641662478	0.155723082342257	0.155723082342257	0.155723082342257	0.155723082342257	0.217251641662478	0	0.155723082342257	0.217251641662478	0	0.217251641662478	0.155723082342257	0.155723082342257	0.155723082342257	0	0.155723082342257	0.155723082342257	0.155723082342257	0.155723082342257	0.155723082342257	0.155723082342257	0	0	0.155723082342257	0	0	0	0.155723082342257	0	0.217251641662478	0.155723082342257	0.155723082342257	0.217251641662478	0	0
chr12:50146826..50146836,+	-0.332521926442366	4.6273855642022	-0.332521926442366	0	0	-0.332521926442366	0	0.415107519937713	0	-0.332521926442366	-0.332521926442366	0	-0.332521926442366	4.37039258518747	-0.549428391239305	-0.332521926442366	-0.332521926442366	-0.332521926442366	-0.332521926442366	0.143062115111183	0	-0.332521926442366	-0.549428391239305	0	4.84965512619975	-0.332521926442366	0.797204323824499	-0.332521926442366	1.93204527337655	-0.332521926442366	-0.332521926442366	-0.332521926442366	-0.332521926442366	-0.332521926442366	-0.332521926442366	0	0	8.1526915998502	0	0	0	-0.332521926442366	0	-0.549428391239305	-0.332521926442366	-0.332521926442366	-0.549428391239305	0	0
chr8:80992842..80992856,-	-0.00468152788743079	-0.00468152788743079	-0.00468152788743079	0	0	-0.00468152788743079	0	-0.00468152788743079	0	-0.00468152788743079	-0.00468152788743079	0	-0.00468152788743079	-0.33670093895543	0.317767048570938	-0.00468152788743079	-0.00468152788743079	-0.00468152788743079	-0.00468152788743079	-0.33670093895543	0	-0.00468152788743079	-0.33670093895543	0	-0.33670093895543	-0.00468152788743079	-0.00468152788743079	-0.00468152788743079	0	-0.00468152788743079	-0.00468152788743079	-0.00468152788743079	-0.00468152788743079	-0.00468152788743079	-0.00468152788743079	0	0	-0.00468152788743079	0	0	0	-0.00468152788743079	0	9.39676614325021	-0.00468152788743079	-0.00468152788743079	-0.33670093895543	0	0
chr15:63335899..63336001,+	0.109630097255895	0.109630097255895	0.109630097255895	0	0	0.109630097255895	0	0.109630097255895	0	0.109630097255895	0.109630097255895	0	0.109630097255895	1.00897305612435	0.103056914304171	0.109630097255895	0.109630097255895	0.109630097255895	0.109630097255895	0.103056914304171	0	0.109630097255895	0.103056914304171	0	0.103056914304171	0.109630097255895	0.109630097255895	0.109630097255895	0	0.109630097255895	0.109630097255895	0.109630097255895	0.109630097255895	0.109630097255895	0.109630097255895	0	0	0.109630097255895	0	0	0	0.109630097255895	0	0.103056914304171	3.48685090697003	0.109630097255895	0.103056914304171	0	0
chr4:103748024..103748035,-	0.210659818478632	0.210659818478632	0.210659818478632	0	0	0.210659818478632	6.58077370847049	0.210659818478632	3.59611616607169	0.210659818478632	0.210659818478632	0	0.210659818478632	0.163757557091437	0.163757557091437	0.210659818478632	0.210659818478632	0.210659818478632	0.210659818478632	0.163757557091437	0	0.210659818478632	0.163757557091437	0	0.163757557091437	0.210659818478632	0.210659818478632	0.210659818478632	0	0.210659818478632	0.210659818478632	1.04443009423136	0.210659818478632	0.210659818478632	0.210659818478632	0	0	0.210659818478632	0	0	0	0.210659818478632	0	0.163757557091437	0.210659818478632	0.210659818478632	0.163757557091437	0	0
chr10:28822417..28822441,+	-0.211236614822076	-0.211236614822076	-0.211236614822076	0	0	6.46541632648246	0	-0.211236614822076	0	-0.211236614822076	-0.211236614822076	0	-0.211236614822076	-0.0144415691068692	-0.0144415691068692	-0.211236614822076	-0.211236614822076	-0.211236614822076	-0.211236614822076	0.678048937243619	0	-0.211236614822076	-0.0144415691068692	0	-0.0144415691068692	-0.211236614822076	-0.211236614822076	-0.211236614822076	0	-0.211236614822076	-0.211236614822076	-0.211236614822076	-0.211236614822076	-0.211236614822076	-0.211236614822076	0	0	-0.211236614822076	0	0	0	0.8079604482381	0	-0.0144415691068692	-0.211236614822076	-0.211236614822076	0.841156191563743	0	0
chr12:118490235..118490269,-	0.0513449812093645	0.0513449812093645	0.0513449812093645	0	0	0.0513449812093645	0	0.0513449812093645	0	0.0513449812093645	0.0513449812093645	0	0.0513449812093645	0.146145934172191	0.146145934172191	0.0513449812093645	0.0513449812093645	0.0513449812093645	0.0513449812093645	0.146145934172191	0	0.0513449812093645	0.146145934172191	0	0.146145934172191	0.0513449812093645	0.0513449812093645	0.0513449812093645	0	0.0513449812093645	0.0513449812093645	0.0513449812093645	0.0513449812093645	0.0513449812093645	3.25027182251958	0	0	0.0513449812093645	0	0	0	0.0513449812093645	0	0.146145934172191	0.0513449812093645	0.0513449812093645	0.146145934172191	0	0
chr8:101962777..101962805,-	-0.716276795527168	-0.716276795527168	-0.716276795527168	0	0	7.23989144168499	0	-0.716276795527168	0	-0.716276795527168	7.25978881731624	0	-0.716276795527168	0.41232283776358	0.41232283776358	-0.716276795527168	-0.716276795527168	-0.716276795527168	-0.716276795527168	0.41232283776358	0	-0.716276795527168	0.41232283776358	0	0.41232283776358	-0.716276795527168	-0.716276795527168	4.81652176803326	0	-0.716276795527168	4.85491108342204	-0.716276795527168	-0.716276795527168	-0.716276795527168	5.93949854012327	0	0	-0.716276795527168	3.29067135290172	0	0	-0.716276795527168	0	0.41232283776358	-0.716276795527168	-0.716276795527168	0.41232283776358	0	0
chrM:7772..7783,+	-0.12150665367249	-0.12150665367249	-0.12150665367249	0	0	-0.12150665367249	6.09915718375968	-0.12150665367249	0.589028363100805	-0.12150665367249	-0.12150665367249	6.7555753367234	-0.12150665367249	-0.209526169518675	0.444941818007693	-0.12150665367249	-0.12150665367249	-0.12150665367249	-0.12150665367249	-0.209526169518675	0	-0.12150665367249	-0.209526169518675	0	-0.209526169518675	-0.12150665367249	-0.12150665367249	-0.12150665367249	0	-0.12150665367249	-0.12150665367249	-0.12150665367249	-0.12150665367249	0.844596563157527	-0.12150665367249	2.75294281465032	0	3.84063443732898	0	0	0	-0.12150665367249	0	-0.209526169518675	-0.12150665367249	-0.12150665367249	-0.209526169518675	0	0
chrM:10173..10184,+	0.0581514861242267	0.0581514861242267	0.0581514861242267	0	3.52322141314637	0.0581514861242267	0	0.805780932504305	0	0.0581514861242267	0.0581514861242267	0	0.0581514861242267	-0.16994370649243	0.484524281033938	0.0581514861242267	0.0581514861242267	0.0581514861242267	0.0581514861242267	-0.16994370649243	0	0.0581514861242267	-0.16994370649243	0	-0.16994370649243	0.0581514861242267	0.0581514861242267	0.0581514861242267	0	0.0581514861242267	0.0581514861242267	0.0581514861242267	0.0581514861242267	0.0581514861242267	1.45680324141603	0	0	2.48459813860435	0	0	0	0.0581514861242267	0	-0.16994370649243	0.0581514861242267	0.0581514861242267	-0.16994370649243	0	0
chrM:12515..12538,+	0.141820808894464	0.141820808894464	0.141820808894464	0	0	2.93032440935838	0	0.141820808894464	0	0.141820808894464	0.141820808894464	0	0.141820808894464	0.219591140691138	0.219591140691138	0.141820808894464	0.141820808894464	1.33258713371305	0.141820808894464	0.219591140691138	0	0.141820808894464	0.219591140691138	0	0.219591140691138	0.141820808894464	0.141820808894464	0.141820808894464	0	0.141820808894464	0.141820808894464	0.141820808894464	0.141820808894464	0.141820808894464	0.141820808894464	0	0	0.141820808894464	0	0	0	0.141820808894464	0	0.219591140691138	0.141820808894464	0.141820808894464	0.219591140691138	0	0
chrX:153581535..153581550,-	0.184930785224765	0.184930785224765	0.184930785224765	0	0	0.184930785224765	0	0.184930785224765	0	0.184930785224765	0.184930785224765	0	0.184930785224765	0.183988298502624	0.183988298502624	0.184930785224765	0.184930785224765	0.184930785224765	0.184930785224765	0.183988298502624	4.55884949240653	0.184930785224765	0.183988298502624	0	0.183988298502624	0.184930785224765	0.184930785224765	0.184930785224765	0	0.184930785224765	0.184930785224765	0.184930785224765	0.184930785224765	0.184930785224765	0.184930785224765	0	0	0.184930785224765	0	0	0	0.184930785224765	0	0.183988298502624	0.184930785224765	0.184930785224765	0.183988298502624	0	0
chr7:5567661..5567703,-	-0.528913731053801	-0.528913731053801	0.290714082339549	0	0	0.354050971915888	0	-0.528913731053801	0	-0.528913731053801	-0.528913731053801	0	-0.528913731053801	0.0448510198830076	0.0448510198830076	-0.528913731053801	-0.528913731053801	-0.528913731053801	-0.528913731053801	2.27641414011912	0	-0.528913731053801	0.0448510198830076	0	0.0448510198830076	6.55665019579366	-0.528913731053801	-0.528913731053801	0	-0.528913731053801	-0.528913731053801	0.829861906226783	-0.528913731053801	-0.528913731053801	-0.528913731053801	0	0	-0.528913731053801	0	0	0	-0.528913731053801	0	0.0448510198830076	-0.528913731053801	-0.528913731053801	0.0448510198830076	0	0
chrM:4856..4884,-	0.715085265751387	1.44178311436678	0.715085265751387	0	1.07380477909219	1.59804996872108	0	1.46271471213147	7.93395436085018	1.42935817387337	2.606979345941	0.641989012640377	0.715085265751387	0.393465285054725	0.393465285054725	0.715085265751387	2.35119826803318	1.42998560009846	0.715085265751387	1.08595579140521	0	0.715085265751387	0.393465285054725	0.677336470807119	0.393465285054725	1.56128413752393	0.715085265751387	0.715085265751387	0	1.79587581550111	2.05195646950777	4.90185658711351	1.47630830354312	1.6811884825814	0.715085265751387	9.08617803911282	0	2.01289838622545	1.17318911484384	0	0	0.715085265751387	0	2.13991088605774	0.715085265751387	0.715085265751387	1.78249053796264	0.829102336787164	0
chr16:30078811..30078840,+	-0.0558127529908843	-0.0558127529908843	-0.0558127529908843	0	0	-0.0558127529908843	0	-0.0558127529908843	0	-0.0558127529908843	-0.0558127529908843	0	-0.0558127529908843	-0.153853803967856	-0.153853803967856	-0.0558127529908843	-0.0558127529908843	-0.0558127529908843	-0.0558127529908843	-0.153853803967856	0	-0.0558127529908843	-0.153853803967856	0	-0.153853803967856	-0.0558127529908843	-0.0558127529908843	1.0366560634477	0	-0.0558127529908843	-0.0558127529908843	-0.0558127529908843	-0.0558127529908843	-0.0558127529908843	-0.0558127529908843	0	0	-0.0558127529908843	0	0	0	-0.0558127529908843	0	-0.153853803967856	-0.0558127529908843	-0.0558127529908843	-0.153853803967856	0	0
chr12:47472684..47472703,-	0.622573629045415	0.622573629045415	0.622573629045415	0	0	0.622573629045415	0	0.622573629045415	0	0.622573629045415	0.622573629045415	0	0.622573629045415	-0.251137129115805	-0.251137129115805	0.622573629045415	0.622573629045415	0.622573629045415	0.622573629045415	-0.251137129115805	0	0.622573629045415	-0.251137129115805	0	6.31309685134898	0.622573629045415	0.622573629045415	0.622573629045415	0	0.622573629045415	0.622573629045415	0.622573629045415	0.622573629045415	0.622573629045415	0.622573629045415	0	0	0.622573629045415	0	0	6.80792463281418	0.622573629045415	0	9.36383071468213	1.57793844255821	0.622573629045415	-0.251137129115805	0	0
chr1:155931747..155931808,-	7.41366854812818	-0.298771832855695	-0.298771832855695	0	0	-0.298771832855695	0	-0.298771832855695	0	-0.298771832855695	-0.298771832855695	0	-0.298771832855695	-0.469218103195589	-0.469218103195589	-0.298771832855695	-0.298771832855695	-0.298771832855695	-0.298771832855695	-0.469218103195589	0	-0.298771832855695	-0.469218103195589	0	-0.469218103195589	-0.298771832855695	-0.298771832855695	-0.298771832855695	0	-0.298771832855695	-0.298771832855695	-0.298771832855695	-0.298771832855695	-0.298771832855695	-0.298771832855695	0	0	-0.298771832855695	0	0	0	-0.298771832855695	0	-0.469218103195589	-0.298771832855695	-0.298771832855695	8.31398652591151	0	0
chr12:7045272..7045294,+	-0.0632675362899207	-0.0632675362899207	-0.0632675362899207	0.89910258686572	0	-0.0632675362899207	0	-0.0632675362899207	0	-0.0632675362899207	-0.0632675362899207	0	-0.0632675362899207	-0.159398964820834	-0.159398964820834	-0.0632675362899207	-0.0632675362899207	-0.0632675362899207	-0.0632675362899207	-0.159398964820834	0	-0.0632675362899207	0.678781275247987	0	-0.159398964820834	-0.0632675362899207	-0.0632675362899207	-0.0632675362899207	0	-0.0632675362899207	-0.0632675362899207	2.23295074245802	0.697955501501813	-0.0632675362899207	-0.0632675362899207	0	0	-0.0632675362899207	0	0	0	-0.0632675362899207	2.30810586092553	-0.159398964820834	-0.0632675362899207	-0.0632675362899207	-0.159398964820834	0	0
chrM:13114..13123,+	-0.0553203208203262	-0.0553203208203262	-0.0553203208203262	0	0	-0.0553203208203262	0	-0.0553203208203262	0	-0.0553203208203262	-0.0553203208203262	0	-0.0553203208203262	0.0913263989034625	0.0913263989034625	-0.0553203208203262	-0.0553203208203262	-0.0553203208203262	-0.0553203208203262	0.0913263989034625	0	0.964827372720196	0.0913263989034625	0	0.0913263989034625	-0.0553203208203262	-0.0553203208203262	-0.0553203208203262	0	-0.0553203208203262	-0.0553203208203262	-0.0553203208203262	-0.0553203208203262	-0.0553203208203262	-0.0553203208203262	0	0	-0.0553203208203262	0	0	0	-0.0553203208203262	0	0.0913263989034625	-0.0553203208203262	-0.0553203208203262	0.0913263989034625	0	0
chrM:15618..15638,-	5.54988612758421	7.63495443406123	1.22913115854212	3.39423443180103	3.52322141314637	5.81426666817929	0	3.49175432625129	6.79995631421188	7.12080958876398	2.30139742533838	2.45518453387021	1.45415876282165	8.42586233416867	7.07035734227357	0.409503345148767	9.14001688349403	1.60026966996736	8.25265851061831	1.85801016269378	4.023930016888	2.43962034512673	5.70477809688561	2.53442937324779	5.43216462971211	8.53165733265738	3.62940059996521	1.50197216158736	0	2.10121153529292	3.51888814681624	4.39722495296641	5.56922714009535	2.93752050655315	6.91746111297027	7.73102541922461	1.15358500765368	2.83594999762889	7.77733275566	2.81315925896229	7.28746423038569	3.02632049070163	8.34469808452814	9.09204091942864	3.65006636617874	3.77921074902347	2.14884804859897	4.50742862623107	0
chr14:90867595..90867626,+	0.0948513515027828	0.0948513515027828	0.0948513515027828	0	0	0.0948513515027828	0	0.0948513515027828	0	0.0948513515027828	0.0948513515027828	0	0.0948513515027828	0.161048029952156	0.161048029952156	0.0948513515027828	0.0948513515027828	0.0948513515027828	0.0948513515027828	0.161048029952156	0	0.0948513515027828	0.161048029952156	0	0.161048029952156	0.0948513515027828	0.0948513515027828	0.0948513515027828	0	0.0948513515027828	5.61897320258325	0.0948513515027828	0.0948513515027828	0.0948513515027828	0.0948513515027828	0	0	0.0948513515027828	0	0	0	0.0948513515027828	0	0.161048029952156	0.0948513515027828	0.0948513515027828	0.161048029952156	0	0
chr5:95998746..95998764,+	0.322957464402273	0.322957464402273	0.322957464402273	7.1756675647517	0	0.322957464402273	0	0.322957464402273	3.01064854688817	0.322957464402273	4.98977044685425	0	0.322957464402273	4.93701836663581	0.102983747141784	0.322957464402273	0.322957464402273	0.322957464402273	0.322957464402273	0.102983747141784	0	0.322957464402273	0.102983747141784	0	0.102983747141784	0.322957464402273	0.322957464402273	0.322957464402273	3.37664135814451	0.322957464402273	0.322957464402273	0.322957464402273	0.322957464402273	0.322957464402273	1.18552816600768	0	0	0.322957464402273	0	0	0	0.322957464402273	0	0.102983747141784	0.322957464402273	0.322957464402273	0.102983747141784	0	6.34758172976324
chr11:35198158..35198182,+	0.173680956798381	0.173680956798381	0.173680956798381	0	0	0.173680956798381	0	0.173680956798381	0	0.173680956798381	0.173680956798381	4.06120713876868	0.173680956798381	0.167012573011672	0.167012573011672	0.173680956798381	0.173680956798381	0.173680956798381	0.173680956798381	0.167012573011672	0	0.173680956798381	0.167012573011672	0	0.167012573011672	0.173680956798381	0.173680956798381	0.173680956798381	0	0.173680956798381	0.173680956798381	0.173680956798381	0.173680956798381	0.173680956798381	0.173680956798381	0	0	0.173680956798381	0	0	0	0.173680956798381	0	1.28978762586996	0.173680956798381	0.173680956798381	0.167012573011672	0	0
chr2:29353367..29353397,+	-0.138768516688033	-0.138768516688033	-0.138768516688033	0	0	-0.138768516688033	0	-0.138768516688033	0	-0.138768516688033	-0.138768516688033	0	-0.138768516688033	-0.237316399270207	-0.237316399270207	-0.138768516688033	-0.138768516688033	-0.138768516688033	-0.138768516688033	-0.237316399270207	0	-0.138768516688033	-0.237316399270207	0	6.3965807476	-0.138768516688033	-0.138768516688033	-0.138768516688033	0	-0.138768516688033	-0.138768516688033	-0.138768516688033	-0.138768516688033	-0.138768516688033	-0.138768516688033	0	0	-0.138768516688033	0	0	0	-0.138768516688033	0	-0.237316399270207	-0.138768516688033	-0.138768516688033	-0.237316399270207	0	0
chr5:175308838..175308856,+	0.172208802838009	0.172208802838009	0.172208802838009	0	0	0.172208802838009	0	0.172208802838009	0	0.172208802838009	0.172208802838009	0	0.172208802838009	0.18644169888018	0.18644169888018	0.172208802838009	0.172208802838009	0.172208802838009	0.172208802838009	0.18644169888018	0	0.172208802838009	0.18644169888018	0	0.18644169888018	0.172208802838009	0.172208802838009	0.172208802838009	0	0.172208802838009	0.172208802838009	0.172208802838009	0.172208802838009	0.172208802838009	0.172208802838009	0	0	0.172208802838009	5.124642579668	0	0	0.172208802838009	0	0.18644169888018	0.172208802838009	0.172208802838009	0.18644169888018	0	0
chr8:19615538..19615541,-	-0.0697519121935548	-0.0697519121935548	-0.0697519121935548	0	1.07380477909219	-0.0697519121935548	0	-0.0697519121935548	0	-0.0697519121935548	-0.0697519121935548	0	-0.0697519121935548	5.94267855262554	-0.205009087524682	-0.0697519121935548	-0.0697519121935548	-0.0697519121935548	0.747538606110826	-0.205009087524682	0	-0.0697519121935548	-0.205009087524682	0	-0.205009087524682	-0.0697519121935548	-0.0697519121935548	-0.0697519121935548	0	-0.0697519121935548	-0.0697519121935548	-0.0697519121935548	-0.0697519121935548	-0.0697519121935548	-0.0697519121935548	0	0	-0.0697519121935548	1.17318911484384	0	0	-0.0697519121935548	0	-0.205009087524682	-0.0697519121935548	-0.0697519121935548	-0.205009087524682	0	8.81715777546193
chr17:76677091..76677105,-	0.182770419059707	0.182770419059707	0.182770419059707	0	0	0.182770419059707	0	0.182770419059707	0	0.182770419059707	0.182770419059707	0	0.182770419059707	0.0900057812085654	0.0900057812085654	0.182770419059707	0.182770419059707	0.182770419059707	0.182770419059707	0.0900057812085654	0	0.182770419059707	0.0900057812085654	0	0.0900057812085654	0.182770419059707	0.182770419059707	0.182770419059707	0.955054337565468	0.182770419059707	0.182770419059707	0.182770419059707	0.182770419059707	0.182770419059707	0.182770419059707	0	0	0.182770419059707	6.34564777523128	0	0	0.182770419059707	0	0.0900057812085654	0.182770419059707	0.182770419059707	0.0900057812085654	0	0
chr22:38890919..38890937,-	0.177781486473389	0.177781486473389	0.177781486473389	0	0	0.177781486473389	0	0.177781486473389	0	0.177781486473389	0.177781486473389	0	0.177781486473389	-0.247766252001557	0.406701735524811	0.177781486473389	0.177781486473389	0.177781486473389	0.99507200477777	0.910662446441314	0	0.177781486473389	-0.247766252001557	0	1.68161431609985	0.177781486473389	0.177781486473389	1.27025030291198	0	0.177781486473389	0.177781486473389	1.01155176222611	0.177781486473389	0.177781486473389	0.177781486473389	0	0	0.177781486473389	0	0	0	1.19697854953357	0.991376635097959	-0.247766252001557	0.177781486473389	1.69749708958862	-0.247766252001557	0	0
chr1:224370964..224370975,+	-0.0890680046743203	-0.0890680046743203	-0.0890680046743203	0	0	-0.0890680046743203	0	-0.0890680046743203	0	-0.0890680046743203	-0.0890680046743203	0	-0.0890680046743203	-0.0309281318682854	-0.0309281318682854	-0.0890680046743203	-0.0890680046743203	-0.0890680046743203	-0.0890680046743203	-0.0309281318682854	0	-0.0890680046743203	-0.0309281318682854	0	2.21554735229228	-0.0890680046743203	-0.0890680046743203	-0.0890680046743203	0	-0.0890680046743203	-0.0890680046743203	-0.0890680046743203	-0.0890680046743203	-0.0890680046743203	-0.0890680046743203	0	0	-0.0890680046743203	0	0	0	-0.0890680046743203	0	-0.0309281318682854	-0.0890680046743203	-0.0890680046743203	-0.0309281318682854	0	0
chr15:51895895..51895900,-	-0.0271711796313816	-0.0271711796313816	-0.0271711796313816	0	0	5.77684293752393	0	-0.0271711796313816	0	-0.0271711796313816	-0.0271711796313816	0	-0.0271711796313816	0.0719809615354113	0.0719809615354113	-0.0271711796313816	-0.0271711796313816	-0.0271711796313816	-0.0271711796313816	0.0719809615354113	0	-0.0271711796313816	0.0719809615354113	0	0.0719809615354113	-0.0271711796313816	-0.0271711796313816	-0.0271711796313816	0	-0.0271711796313816	-0.0271711796313816	-0.0271711796313816	-0.0271711796313816	-0.0271711796313816	-0.0271711796313816	0	0	-0.0271711796313816	0	0	0	-0.0271711796313816	0	0.0719809615354113	-0.0271711796313816	-0.0271711796313816	0.0719809615354113	0	0
chrX:48380395..48380478,+	-0.00788178117785109	-0.00788178117785109	-0.00788178117785109	0	0	-0.00788178117785109	0	-0.00788178117785109	0	-0.00788178117785109	-0.00788178117785109	0	-0.00788178117785109	-0.00845302479928486	-0.00845302479928486	-0.00788178117785109	-0.00788178117785109	-0.00788178117785109	-0.00788178117785109	6.74905485129895	0	-0.00788178117785109	-0.00845302479928486	0	-0.00845302479928486	-0.00788178117785109	-0.00788178117785109	-0.00788178117785109	0	-0.00788178117785109	-0.00788178117785109	-0.00788178117785109	-0.00788178117785109	-0.00788178117785109	5.68513319407084	0	0	-0.00788178117785109	0	0	0	-0.00788178117785109	0	-0.00845302479928486	5.2612559769823	-0.00788178117785109	-0.00845302479928486	0	0
chr20:62127373..62127388,-	-0.262165807324248	-0.262165807324248	-0.262165807324248	0	0	-0.262165807324248	0	-0.262165807324248	0	3.59120904014626	-0.262165807324248	0	-0.262165807324248	-0.270219135045319	-0.270219135045319	-0.262165807324248	-0.262165807324248	-0.262165807324248	-0.262165807324248	-0.270219135045319	2.65774780894496	-0.262165807324248	-0.270219135045319	0	-0.270219135045319	-0.262165807324248	-0.262165807324248	-0.262165807324248	0	-0.262165807324248	-0.262165807324248	-0.262165807324248	-0.262165807324248	-0.262165807324248	0.600404894281162	0	0	1.03564731314982	0	0	0	-0.262165807324248	0	-0.270219135045319	-0.262165807324248	-0.262165807324248	-0.270219135045319	0	0
chr10:120801808..120801823,-	6.4214950305469	-0.0794688065390827	-0.0794688065390827	0	0	-0.0794688065390827	0	-0.0794688065390827	0	0.634804101582897	-0.0794688065390827	0	-0.0794688065390827	-0.0194507891338788	-0.0194507891338788	-0.0794688065390827	-0.0794688065390827	-0.0794688065390827	-0.0794688065390827	-0.0194507891338788	0	-0.0794688065390827	-0.0194507891338788	0	-0.0194507891338788	-0.0794688065390827	-0.0794688065390827	-0.0794688065390827	0	-0.0794688065390827	-0.0794688065390827	-0.0794688065390827	-0.0794688065390827	-0.0794688065390827	-0.0794688065390827	0	0	-0.0794688065390827	0	0	0	-0.0794688065390827	0	1.10332426372441	-0.0794688065390827	-0.0794688065390827	-0.0194507891338788	0	0
chr1:8926369..8926385,-	0.132788169769182	0.132788169769182	0.132788169769182	0	0	0.132788169769182	0.794333958967096	0.132788169769182	0	0.132788169769182	0.132788169769182	0	0.132788169769182	0.55302624133921	-0.352889900480974	0.965831860175843	0.132788169769182	0.132788169769182	0.132788169769182	-0.352889900480974	0	0.132788169769182	-0.352889900480974	0.677336470807119	-0.352889900480974	0.132788169769182	0.132788169769182	0.132788169769182	0	0.132788169769182	0.132788169769182	0.132788169769182	0.132788169769182	0.132788169769182	0.132788169769182	0	0	0.132788169769182	0	0	0.67537517653652	0.132788169769182	0	-0.352889900480974	0.132788169769182	0.132788169769182	0.502707860189638	1.35228350748557	0
chr17:39975867..39975886,+	-0.23051288120045	-0.23051288120045	-0.23051288120045	0	0	-0.23051288120045	0	-0.23051288120045	0	-0.23051288120045	-0.23051288120045	0	-0.23051288120045	0.000230441509492817	0.000230441509492817	5.37438350600576	-0.23051288120045	-0.23051288120045	-0.23051288120045	0.000230441509492817	0	-0.23051288120045	0.000230441509492817	0	0.000230441509492817	-0.23051288120045	-0.23051288120045	-0.23051288120045	0	-0.23051288120045	-0.23051288120045	-0.23051288120045	-0.23051288120045	-0.23051288120045	-0.23051288120045	0	0	-0.23051288120045	0	0	0	-0.23051288120045	0	0.000230441509492817	-0.23051288120045	-0.23051288120045	0.000230441509492817	0	0
chr2:216232618..216232759,-	0.360549997797934	0.360549997797934	0.360549997797934	0	0	0.360549997797934	0	0.360549997797934	0	0.360549997797934	0.360549997797934	0	0.360549997797934	0.451945874722143	0.451945874722143	0.360549997797934	0.360549997797934	0.360549997797934	0.360549997797934	0.451945874722143	0	0.360549997797934	0.451945874722143	0	0.451945874722143	0.360549997797934	0.360549997797934	0.360549997797934	0	0.360549997797934	0.360549997797934	0.360549997797934	0.360549997797934	0.360549997797934	0.360549997797934	0	0	0.360549997797934	0	0	0	0.360549997797934	0	0.451945874722143	0.360549997797934	0.360549997797934	0.451945874722143	5.4499534714481	0
chr15:27112182..27112193,+	0.126409488292607	0.126409488292607	0.126409488292607	0	4.30630720816745	0.126409488292607	0	0.126409488292607	0	0.126409488292607	0.126409488292607	0	0.126409488292607	-0.045390681477791	-0.045390681477791	0.126409488292607	0.126409488292607	0.126409488292607	0.126409488292607	-0.045390681477791	0	0.126409488292607	-0.045390681477791	0	-0.045390681477791	0.126409488292607	0.126409488292607	0.126409488292607	0	0.126409488292607	0.126409488292607	0.126409488292607	0.126409488292607	0.126409488292607	0.126409488292607	0	0	0.126409488292607	0	0	6.95401569822071	0.126409488292607	0	-0.045390681477791	5.16766897575907	0.126409488292607	-0.045390681477791	0	0
chr12:6644523..6644576,+	-0.182957358195825	-0.182957358195825	-0.182957358195825	0	0	-0.182957358195825	0	-0.182957358195825	0	-0.182957358195825	-0.182957358195825	0	-0.182957358195825	-0.0250551744591841	-0.0250551744591841	-0.182957358195825	-0.182957358195825	-0.182957358195825	-0.182957358195825	-0.0250551744591841	0	-0.182957358195825	-0.0250551744591841	0	-0.0250551744591841	-0.182957358195825	-0.182957358195825	-0.182957358195825	0	-0.182957358195825	-0.182957358195825	-0.182957358195825	-0.182957358195825	-0.182957358195825	-0.182957358195825	0	0	-0.182957358195825	0	0	0	-0.182957358195825	0	-0.0250551744591841	-0.182957358195825	-0.182957358195825	-0.0250551744591841	0	0
chr2:233562073..233562086,+	-0.515988351771827	1.78533065173384	-0.515988351771827	0	0	-0.515988351771827	0	-0.515988351771827	0	-0.515988351771827	-0.515988351771827	0	-0.515988351771827	-0.317947461569552	-0.317947461569552	-0.515988351771827	-0.515988351771827	4.50314069934742	-0.515988351771827	-0.317947461569552	0	-0.515988351771827	-0.317947461569552	0	-0.317947461569552	-0.515988351771827	-0.515988351771827	-0.515988351771827	0	-0.515988351771827	-0.515988351771827	-0.515988351771827	-0.515988351771827	-0.515988351771827	-0.515988351771827	0	0	-0.515988351771827	0	0	0	-0.515988351771827	0	-0.317947461569552	-0.515988351771827	-0.515988351771827	6.21303533780148	0	0
chr5:180670370..180670382,-	0.196871092758352	0.196871092758352	0.196871092758352	0	4.6927615332701	1.07983579572804	1.67934704759324	0.196871092758352	0.589028363100805	0.196871092758352	0.196871092758352	0.641989012640377	0.196871092758352	0.178028044363207	0.178028044363207	0.196871092758352	0.196871092758352	0.911771427105421	0.196871092758352	0.870518550713695	6.79691286983939	0.196871092758352	0.178028044363207	0	0.178028044363207	1.0430699645309	0.196871092758352	0.196871092758352	0	0.196871092758352	0.196871092758352	0.196871092758352	0.196871092758352	0.196871092758352	0.196871092758352	0	0	0.196871092758352	0	0	0	0.196871092758352	0	0.178028044363207	0.196871092758352	0.196871092758352	2.51360897513978	0	0
chr8:145066203..145066219,+	0.0441493509158432	0.0441493509158432	0.863777164309194	0	0	0.0441493509158432	0	0.0441493509158432	0	0.0441493509158432	0.0441493509158432	0	0.0441493509158432	0.102408169348369	0.102408169348369	0.0441493509158432	0.0441493509158432	1.23491567573443	0.0441493509158432	0.102408169348369	0	0.0441493509158432	0.102408169348369	0	0.102408169348369	0.0441493509158432	0.0441493509158432	0.0441493509158432	0	0.0441493509158432	0.0441493509158432	0.877919626668568	0.0441493509158432	0.0441493509158432	0.0441493509158432	0	0	0.0441493509158432	0	0	0	0.0441493509158432	0	0.102408169348369	0.0441493509158432	0.0441493509158432	0.102408169348369	0	0
chr11:67351960..67351976,+	0.110870444368647	0.110870444368647	0.110870444368647	0	0	0.110870444368647	0	0.110870444368647	0	0.110870444368647	0.110870444368647	0	0.110870444368647	0.147991074902331	0.147991074902331	0.110870444368647	0.110870444368647	0.110870444368647	0.110870444368647	0.147991074902331	0	0.110870444368647	0.147991074902331	0	0.147991074902331	0.110870444368647	0.110870444368647	0.110870444368647	0	0.110870444368647	0.928914785823626	0.110870444368647	0.110870444368647	0.110870444368647	0.110870444368647	0	0	0.110870444368647	0	0	0	0.110870444368647	0	0.147991074902331	0.110870444368647	0.110870444368647	0.147991074902331	0	0
chr6:26224420..26224477,+	-0.350637719852997	-0.350637719852997	-0.350637719852997	0	0	-0.350637719852997	0	-0.350637719852997	0	-0.350637719852997	-0.350637719852997	0	-0.350637719852997	-0.173828750153242	-0.173828750153242	-0.350637719852997	-0.350637719852997	-0.350637719852997	-0.350637719852997	-0.173828750153242	0	-0.350637719852997	-0.173828750153242	0	-0.173828750153242	-0.350637719852997	-0.350637719852997	-0.350637719852997	0	-0.350637719852997	-0.350637719852997	-0.350637719852997	-0.350637719852997	-0.350637719852997	-0.350637719852997	0	0	-0.350637719852997	0	0	0	-0.350637719852997	0	-0.173828750153242	7.5979416056054	-0.350637719852997	-0.173828750153242	0	0
chr19:41808740..41808758,+	-0.0897222073809405	-0.0897222073809405	-0.0897222073809405	0	0	-0.0897222073809405	0	-0.0897222073809405	0	-0.0897222073809405	-0.0897222073809405	0	-0.0897222073809405	0.0457228786278171	0.0457228786278171	-0.0897222073809405	-0.0897222073809405	-0.0897222073809405	-0.0897222073809405	0.0457228786278171	0	-0.0897222073809405	0.0457228786278171	0	0.0457228786278171	-0.0897222073809405	-0.0897222073809405	-0.0897222073809405	0	-0.0897222073809405	-0.0897222073809405	-0.0897222073809405	-0.0897222073809405	-0.0897222073809405	-0.0897222073809405	0	0	-0.0897222073809405	0	0	0	-0.0897222073809405	0	0.0457228786278171	-0.0897222073809405	-0.0897222073809405	0.0457228786278171	4.89401474642201	0
chr2:74756901..74756910,+	0.12338537068568	0.12338537068568	0.12338537068568	0	0	0.12338537068568	0	0.12338537068568	0	0.12338537068568	0.12338537068568	0	0.12338537068568	0.128336603549147	0.128336603549147	0.12338537068568	0.12338537068568	0.12338537068568	0.12338537068568	0.128336603549147	0	0.12338537068568	0.128336603549147	0	0.128336603549147	0.12338537068568	0.12338537068568	0.12338537068568	0	0.12338537068568	0.12338537068568	0.12338537068568	0.12338537068568	0.12338537068568	0.12338537068568	0	0	0.12338537068568	0	0	0	0.12338537068568	0	0.128336603549147	0.12338537068568	0.12338537068568	0.128336603549147	0	0
chr2:102686903..102686932,+	0.0322541882658287	0.0322541882658287	0.0322541882658287	0	0	0.0322541882658287	0	0.0322541882658287	0	0.0322541882658287	0.0322541882658287	0	0.0322541882658287	0.137804599267612	0.137804599267612	0.0322541882658287	0.0322541882658287	0.0322541882658287	0.0322541882658287	0.137804599267612	0	0.0322541882658287	0.137804599267612	0	0.137804599267612	0.0322541882658287	0.0322541882658287	0.0322541882658287	0	4.35117198842448	0.0322541882658287	0.0322541882658287	0.0322541882658287	0.0322541882658287	0.0322541882658287	0	0	0.0322541882658287	0	0	0	0.0322541882658287	0	0.137804599267612	0.0322541882658287	0.0322541882658287	0.137804599267612	0	0
chr14:74965454..74965480,-	-0.243730795209834	-0.243730795209834	-0.243730795209834	0	0	-0.243730795209834	0	-0.243730795209834	0	-0.243730795209834	-0.243730795209834	0	-0.243730795209834	0.000268836270924858	0.000268836270924858	-0.243730795209834	-0.243730795209834	-0.243730795209834	-0.243730795209834	0.000268836270924858	0	-0.243730795209834	0.000268836270924858	0	0.000268836270924858	-0.243730795209834	-0.243730795209834	-0.243730795209834	0	-0.243730795209834	-0.243730795209834	-0.243730795209834	-0.243730795209834	-0.243730795209834	-0.243730795209834	0	0	-0.243730795209834	0	0	0	-0.243730795209834	0	0.000268836270924858	-0.243730795209834	-0.243730795209834	0.000268836270924858	0	0
chr12:52451146..52451163,+	-0.0600214648203699	-0.0600214648203699	-0.0600214648203699	0	0	-0.0600214648203699	0	-0.0600214648203699	0	-0.0600214648203699	-0.0600214648203699	0	-0.0600214648203699	-0.225855071663292	-0.225855071663292	-0.0600214648203699	-0.0600214648203699	-0.0600214648203699	-0.0600214648203699	-0.225855071663292	0	-0.0600214648203699	-0.225855071663292	0	-0.225855071663292	-0.0600214648203699	-0.0600214648203699	-0.0600214648203699	0	-0.0600214648203699	-0.0600214648203699	-0.0600214648203699	-0.0600214648203699	-0.0600214648203699	-0.0600214648203699	0	0	-0.0600214648203699	0	0	0	-0.0600214648203699	0	-0.225855071663292	-0.0600214648203699	-0.0600214648203699	-0.225855071663292	0	0
chr7:107883785..107883799,-	0.318524811057667	0.318524811057667	0.318524811057667	0	3.9415483378392	0.318524811057667	0	0.318524811057667	0	0.318524811057667	0.318524811057667	0	0.318524811057667	0.260329411633717	0.260329411633717	0.318524811057667	0.318524811057667	0.318524811057667	0.318524811057667	0.260329411633717	0	0.318524811057667	0.260329411633717	0	0.260329411633717	0.318524811057667	0.318524811057667	0.318524811057667	0	0.318524811057667	0.318524811057667	0.318524811057667	0.318524811057667	0.318524811057667	0.318524811057667	0	0	0.318524811057667	0	0	0	0.318524811057667	0	0.260329411633717	0.318524811057667	0.318524811057667	0.260329411633717	0	0
chr10:13141901..13141926,+	-0.0127535966622285	-0.0127535966622285	-0.0127535966622285	0	0	0.87021110630746	0	-0.0127535966622285	0	-0.0127535966622285	-0.0127535966622285	0	-0.0127535966622285	-0.220200751444869	-0.220200751444869	-0.0127535966622285	-0.0127535966622285	-0.0127535966622285	-0.0127535966622285	-0.220200751444869	0	-0.0127535966622285	-0.220200751444869	0	-0.220200751444869	-0.0127535966622285	-0.0127535966622285	-0.0127535966622285	0	-0.0127535966622285	-0.0127535966622285	-0.0127535966622285	-0.0127535966622285	-0.0127535966622285	-0.0127535966622285	0	0	-0.0127535966622285	0	0	0	-0.0127535966622285	0	-0.220200751444869	-0.0127535966622285	-0.0127535966622285	-0.220200751444869	0	0
chr8:101721755..101721789,-	-0.849593818040798	-0.849593818040798	-0.849593818040798	0	0	-0.849593818040798	0	-0.849593818040798	0	-0.849593818040798	0.386507321599083	0	-0.849593818040798	-0.0380436127561942	-0.0380436127561942	-0.849593818040798	-0.849593818040798	-0.849593818040798	-0.849593818040798	-0.0380436127561942	0	-0.849593818040798	-0.0380436127561942	0.677336470807119	0.91526291757578	-0.849593818040798	-0.849593818040798	-0.849593818040798	0	-0.849593818040798	-0.849593818040798	-0.849593818040798	-0.849593818040798	-0.849593818040798	5.0941488471247	0	0	-0.849593818040798	0	0	0	-0.849593818040798	0	1.08473144010209	3.5233908635328	-0.849593818040798	-0.0380436127561942	0	0.969058479446563
chr5:58571894..58571922,-	-0.156676584755254	-0.156676584755254	-0.156676584755254	0	0	-0.156676584755254	0	-0.156676584755254	0	-0.156676584755254	-0.156676584755254	0	-0.156676584755254	0.0336147682930544	0.0336147682930544	-0.156676584755254	-0.156676584755254	-0.156676584755254	-0.156676584755254	0.0336147682930544	0	-0.156676584755254	0.0336147682930544	0	0.0336147682930544	-0.156676584755254	-0.156676584755254	-0.156676584755254	0	-0.156676584755254	-0.156676584755254	-0.156676584755254	4.3817163226595	-0.156676584755254	-0.156676584755254	0	0	-0.156676584755254	0	0	0	-0.156676584755254	0	0.0336147682930544	-0.156676584755254	-0.156676584755254	0.0336147682930544	0	0
chr22:31688505..31688530,-	0.0841274253570102	0.0841274253570102	0.903755238750361	0	0	0.0841274253570102	0	0.0841274253570102	0	0.0841274253570102	0.0841274253570102	0	0.0841274253570102	0.100904934384164	0.100904934384164	0.0841274253570102	0.0841274253570102	0.0841274253570102	0.0841274253570102	0.100904934384164	0	0.0841274253570102	0.100904934384164	0	0.100904934384164	0.0841274253570102	0.0841274253570102	0.0841274253570102	0	0.0841274253570102	0.0841274253570102	0.0841274253570102	0.0841274253570102	0.0841274253570102	0.0841274253570102	0	0	0.0841274253570102	0	0	0	0.0841274253570102	0	0.100904934384164	0.0841274253570102	0.0841274253570102	0.100904934384164	0	0
chr2:159314786..159314797,+	0.249283460326777	0.249283460326777	0.249283460326777	0	0	0.249283460326777	0	0.249283460326777	0	0.249283460326777	0.249283460326777	0	0.249283460326777	0.183516251466556	0.183516251466556	0.249283460326777	0.249283460326777	0.249283460326777	0.249283460326777	0.183516251466556	5.09552138068627	0.249283460326777	0.183516251466556	0	0.183516251466556	0.249283460326777	0.249283460326777	0.249283460326777	0	0.249283460326777	0.249283460326777	0.249283460326777	0.249283460326777	0.249283460326777	0.249283460326777	0	0	0.249283460326777	0	0	0	0.249283460326777	0	0.183516251466556	0.249283460326777	0.249283460326777	0.183516251466556	0	0
chr11:65430038..65430053,-	-0.0040084467636358	-0.0040084467636358	-0.0040084467636358	0	0	-0.0040084467636358	0	-0.0040084467636358	0	-0.0040084467636358	-0.0040084467636358	0	-0.0040084467636358	-0.288292160491587	-0.288292160491587	-0.0040084467636358	-0.0040084467636358	-0.0040084467636358	-0.0040084467636358	-0.288292160491587	0	-0.0040084467636358	0.549888079577234	0	-0.288292160491587	-0.0040084467636358	-0.0040084467636358	-0.0040084467636358	0	-0.0040084467636358	-0.0040084467636358	-0.0040084467636358	-0.0040084467636358	-0.0040084467636358	-0.0040084467636358	0	0	-0.0040084467636358	0	0	0	-0.0040084467636358	0	-0.288292160491587	-0.0040084467636358	-0.0040084467636358	-0.288292160491587	0	0
chr5:73109190..73109200,+	-0.046031171307359	-0.046031171307359	-0.046031171307359	0	0	-0.046031171307359	0	-0.046031171307359	0	-0.046031171307359	-0.046031171307359	0	3.94312875511156	0.151027560598887	0.151027560598887	-0.046031171307359	-0.046031171307359	-0.046031171307359	7.25766987068669	0.151027560598887	0	-0.046031171307359	0.151027560598887	0	0.151027560598887	-0.046031171307359	-0.046031171307359	-0.046031171307359	0	-0.046031171307359	-0.046031171307359	-0.046031171307359	-0.046031171307359	-0.046031171307359	-0.046031171307359	0	0	-0.046031171307359	0	0	0	-0.046031171307359	0	0.151027560598887	-0.046031171307359	-0.046031171307359	0.151027560598887	0	0
chr10:90343039..90343059,-	-0.348815629012164	-0.348815629012164	-0.348815629012164	0	0	-0.348815629012164	0	1.78709952207693	0	-0.348815629012164	-0.348815629012164	0	-0.348815629012164	0.144335061437213	0.144335061437213	-0.348815629012164	-0.348815629012164	-0.348815629012164	-0.348815629012164	0.144335061437213	0	-0.348815629012164	0.144335061437213	0	0.144335061437213	-0.348815629012164	-0.348815629012164	-0.348815629012164	0	-0.348815629012164	-0.348815629012164	3.83795569234996	-0.348815629012164	6.97531079897794	-0.348815629012164	0	0	-0.348815629012164	0	0	0	4.77568169558739	0	0.144335061437213	-0.348815629012164	3.80548458275862	0.144335061437213	0	0
chr2:55214659..55214692,-	-0.254441558326238	-0.254441558326238	-0.254441558326238	0	0	-0.254441558326238	0	-0.254441558326238	0	-0.254441558326238	-0.254441558326238	0	-0.254441558326238	0.054590122963306	0.054590122963306	-0.254441558326238	-0.254441558326238	-0.254441558326238	-0.254441558326238	0.054590122963306	0	-0.254441558326238	0.054590122963306	0	0.054590122963306	-0.254441558326238	-0.254441558326238	-0.254441558326238	0	-0.254441558326238	0.563602783128741	-0.254441558326238	8.35604436291804	-0.254441558326238	-0.254441558326238	0	0	-0.254441558326238	0	0	0	-0.254441558326238	0	0.054590122963306	-0.254441558326238	-0.254441558326238	0.054590122963306	0	0
chr1:153581798..153581819,-	0.151374065648147	0.151374065648147	0.151374065648147	3.80463015634956	0	0.151374065648147	0	0.151374065648147	0	0.151374065648147	0.151374065648147	0	0.151374065648147	0.257827195047332	0.257827195047332	0.151374065648147	0.151374065648147	0.151374065648147	0.151374065648147	0.257827195047332	0	0.151374065648147	0.257827195047332	0	0.257827195047332	0.151374065648147	1.28110031591501	0.151374065648147	0	0.151374065648147	0.151374065648147	0.151374065648147	0.151374065648147	0.151374065648147	0.151374065648147	0	0	0.151374065648147	0	0	0	0.151374065648147	0	0.257827195047332	0.151374065648147	0.151374065648147	0.257827195047332	0	0
chr10:102107051..102107062,+	9.27297411282267	9.62857876854116	9.49802910573294	9.4491048912821	9.47584079813826	10.8462995152369	10.4600545877595	10.1668564718844	9.75866359269873	10.2411700935046	10.0387952799027	9.46254766601483	9.09190433623382	9.81397646959137	9.60877292331481	10.5019883983233	10.0800582456813	11.6343364136159	9.67454322235728	9.76555400424018	9.10320909784011	11.4227801565476	8.21923055569494	10.7177702290922	11.7389991136205	11.5381749052441	10.762859698319	11.2904757635361	10.1731825463518	10.3211778451583	8.85633196006068	11.6445897386069	10.3855889573946	11.2408425061734	10.04350846518	8.06583182814017	9.56341625096826	8.90649993012524	11.5450269398959	8.79138899125784	10.2163226176914	11.6851379877622	8.94563229607483	11.2743673439011	9.40976647806231	10.9296173352988	10.7991913684436	9.97091730252182	10.7648166761394
chr7:100771662..100771705,+	0.0704316181256159	0.0704316181256159	0.0704316181256159	0	0	0.0704316181256159	0	0.0704316181256159	0	0.0704316181256159	0.0704316181256159	0	0.0704316181256159	-0.107763042737575	-0.107763042737575	0.0704316181256159	1.10896350612208	0.0704316181256159	0.0704316181256159	-0.107763042737575	0	0.0704316181256159	-0.107763042737575	0	-0.107763042737575	0.0704316181256159	0.0704316181256159	0.0704316181256159	0	0.0704316181256159	0.0704316181256159	0.0704316181256159	0.0704316181256159	0.0704316181256159	0.0704316181256159	0	0	0.0704316181256159	0	0	0	0.0704316181256159	0	-0.107763042737575	0.0704316181256159	0.0704316181256159	-0.107763042737575	0	0
chr12:46661143..46661186,-	-0.269543326832746	-0.269543326832746	-0.269543326832746	0	0	-0.269543326832746	0	-0.269543326832746	0	-0.269543326832746	-0.269543326832746	0	-0.269543326832746	-0.182290302362169	-0.182290302362169	-0.269543326832746	-0.269543326832746	-0.269543326832746	-0.269543326832746	-0.182290302362169	0	-0.269543326832746	-0.182290302362169	0	-0.182290302362169	-0.269543326832746	-0.269543326832746	-0.269543326832746	0	-0.269543326832746	-0.269543326832746	-0.269543326832746	-0.269543326832746	-0.269543326832746	-0.269543326832746	0	0	-0.269543326832746	0	0	0	-0.269543326832746	0	4.43554234557296	-0.269543326832746	-0.269543326832746	-0.182290302362169	0	0
chr6:33282284..33282326,-	-0.134548952065159	-0.134548952065159	-0.134548952065159	0	0	-0.134548952065159	0	6.17084967531	0	-0.134548952065159	-0.134548952065159	0	-0.134548952065159	0.0288673119522537	0.0288673119522537	5.85448057586639	-0.134548952065159	-0.134548952065159	-0.134548952065159	0.0288673119522537	0	-0.134548952065159	0.0288673119522537	0	0.0288673119522537	-0.134548952065159	-0.134548952065159	-0.134548952065159	0	-0.134548952065159	-0.134548952065159	-0.134548952065159	-0.134548952065159	-0.134548952065159	-0.134548952065159	0	0	-0.134548952065159	0	0	0	-0.134548952065159	0	0.0288673119522537	-0.134548952065159	-0.134548952065159	0.0288673119522537	0	0
chr5:135382957..135382978,+	5.11680879056836	0.109844925678369	0.109844925678369	0	0	0.109844925678369	0	0.109844925678369	4.65553499078807	0.109844925678369	0.109844925678369	0	2.76848325742178	2.11071252116099	0.227751019494608	0.109844925678369	7.22973901000284	0.109844925678369	6.7101115140729	-0.42671696803176	0	0.109844925678369	0.411463272037061	0.677336470807119	1.50266360006964	0.109844925678369	0.109844925678369	0.109844925678369	0	1.80155311582252	0.109844925678369	0.109844925678369	0.109844925678369	0.109844925678369	0.972415627283779	0	0	1.40765804615243	0	0	0	1.12904198873855	0	-0.42671696803176	0.109844925678369	0.109844925678369	-0.42671696803176	0	0
chr18:3451584..3451606,+	0.0339865406195093	0.0339865406195093	0.0339865406195093	0	0	5.65214247412923	0	0.0339865406195093	0	0.0339865406195093	0.0339865406195093	0	0.0339865406195093	0.137640694811383	0.137640694811383	0.0339865406195093	0.0339865406195093	0.0339865406195093	0.0339865406195093	0.137640694811383	0	0.0339865406195093	0.137640694811383	0	0.137640694811383	0.0339865406195093	0.0339865406195093	0.0339865406195093	0	0.0339865406195093	0.0339865406195093	0.0339865406195093	0.0339865406195093	0.0339865406195093	0.0339865406195093	0	0	0.0339865406195093	0	0	0	0.0339865406195093	0	0.137640694811383	0.0339865406195093	0.0339865406195093	0.137640694811383	0	0
chr15:39886511..39886611,+	0.0704925973137989	0.0704925973137989	0.0704925973137989	0	0	0.0704925973137989	0	0.0704925973137989	2.46939108248749	0.0704925973137989	0.0704925973137989	0	1.11514801498668	0.142343961839956	0.142343961839956	0.903536287720461	0.0704925973137989	0.0704925973137989	0.0704925973137989	0.142343961839956	0	0.0704925973137989	0.142343961839956	0	0.142343961839956	0.0704925973137989	0.0704925973137989	0.0704925973137989	0	0.0704925973137989	0.0704925973137989	0.0704925973137989	0.831715635105533	1.03659581414382	0.0704925973137989	0	0	0.0704925973137989	0	0	0	1.08968966037398	0	0.142343961839956	0.0704925973137989	0.0704925973137989	0.142343961839956	0	0
chr3:129513704..129513729,-	0.0943451711170111	0.0943451711170111	0.0943451711170111	0	0	0.0943451711170111	0	0.0943451711170111	0	0.0943451711170111	0.0943451711170111	0	0.0943451711170111	-0.114248209174947	-0.114248209174947	0.0943451711170111	0.0943451711170111	0.0943451711170111	0.0943451711170111	-0.114248209174947	0	0.0943451711170111	-0.114248209174947	0	-0.114248209174947	0.0943451711170111	0.0943451711170111	0.0943451711170111	0	0.0943451711170111	0.0943451711170111	0.0943451711170111	0.0943451711170111	0.0943451711170111	0.0943451711170111	0	0	0.0943451711170111	0	0	0	0.0943451711170111	0	-0.114248209174947	0.0943451711170111	0.0943451711170111	-0.114248209174947	0	0
chr12:104682717..104682727,+	-0.235111834473556	-0.235111834473556	-0.235111834473556	0	3.65561094526136	-0.235111834473556	0	-0.235111834473556	0	-0.235111834473556	-0.235111834473556	2.2996413389438	-0.235111834473556	0.0178234230764226	0.0178234230764226	-0.235111834473556	-0.235111834473556	-0.235111834473556	-0.235111834473556	0.0178234230764226	0	-0.235111834473556	0.0178234230764226	0	0.0178234230764226	-0.235111834473556	-0.235111834473556	-0.235111834473556	0	-0.235111834473556	-0.235111834473556	-0.235111834473556	-0.235111834473556	-0.235111834473556	-0.235111834473556	0	0	-0.235111834473556	0	0	0	-0.235111834473556	0.991376635097959	0.0178234230764226	-0.235111834473556	-0.235111834473556	0.0178234230764226	0	0
chr3:149260294..149260308,-	0.331102898899248	0.331102898899248	0.331102898899248	0	0	0.331102898899248	0	0.331102898899248	0	0.331102898899248	0.331102898899248	0	0.331102898899248	0.180739503824884	0.180739503824884	0.331102898899248	0.331102898899248	0.331102898899248	0.331102898899248	0.180739503824884	0	0.331102898899248	0.180739503824884	0	0.180739503824884	0.331102898899248	0.331102898899248	0.331102898899248	0	0.331102898899248	0.331102898899248	0.331102898899248	0.331102898899248	0.331102898899248	0.331102898899248	0	0	0.331102898899248	0	0	0	0.331102898899248	0	0.180739503824884	0.331102898899248	0.331102898899248	0.180739503824884	0	0
chr22:32352552..32352569,+	-0.0910764768731785	-0.0910764768731785	5.81343645301233	0	0	-0.0910764768731785	0	-0.0910764768731785	0	-0.0910764768731785	-0.0910764768731785	0	-0.0910764768731785	-0.0772203725784609	-0.0772203725784609	-0.0910764768731785	-0.0910764768731785	-0.0910764768731785	-0.0910764768731785	-0.0772203725784609	0	-0.0910764768731785	-0.0772203725784609	0	-0.0772203725784609	-0.0910764768731785	-0.0910764768731785	-0.0910764768731785	0	-0.0910764768731785	-0.0910764768731785	-0.0910764768731785	-0.0910764768731785	-0.0910764768731785	-0.0910764768731785	0	0	-0.0910764768731785	0	0	0	-0.0910764768731785	0	-0.0772203725784609	-0.0910764768731785	-0.0910764768731785	-0.0772203725784609	0	0
chrM:7502..7520,+	0.269866161202248	0.269866161202248	0.269866161202248	0	0	0.269866161202248	3.0605256695543	0.269866161202248	1.81605349654835	0.269866161202248	1.50596730084213	0	0.269866161202248	1.15009438778609	0.244178245965907	0.269866161202248	0.269866161202248	0.269866161202248	0.269866161202248	0.244178245965907	0	0.269866161202248	1.08235848603473	0	0.244178245965907	0.269866161202248	0.269866161202248	0.269866161202248	0	0.269866161202248	0.269866161202248	0.269866161202248	0.269866161202248	1.23596937803227	0.269866161202248	0	0	0.269866161202248	0	0	0	0.269866161202248	0	0.244178245965907	0.269866161202248	0.269866161202248	0.244178245965907	0.829102336787164	0
chrM:10882..10893,+	-0.111019775760057	-0.111019775760057	-0.111019775760057	0	0	-0.111019775760057	0	-0.111019775760057	0	-0.111019775760057	-0.111019775760057	0	-0.111019775760057	0.120554551677001	0.120554551677001	-0.111019775760057	-0.111019775760057	-0.111019775760057	-0.111019775760057	0.120554551677001	0	-0.111019775760057	0.120554551677001	0	0.120554551677001	-0.111019775760057	-0.111019775760057	-0.111019775760057	0	-0.111019775760057	-0.111019775760057	-0.111019775760057	-0.111019775760057	-0.111019775760057	-0.111019775760057	0	1.78631216386314	-0.111019775760057	0	0	0	-0.111019775760057	0	0.120554551677001	-0.111019775760057	4.18715844399805	0.120554551677001	0	0
chrM:12541..12545,+	-0.0593350997207151	-0.0593350997207151	-0.0593350997207151	0	0	-0.0593350997207151	0	-0.0593350997207151	0	-0.0593350997207151	7.93218222989789	0	-0.0593350997207151	0.00206688394278546	0.00206688394278546	-0.0593350997207151	-0.0593350997207151	-0.0593350997207151	-0.0593350997207151	0.00206688394278546	0	-0.0593350997207151	0.00206688394278546	0	0.00206688394278546	-0.0593350997207151	-0.0593350997207151	-0.0593350997207151	0	-0.0593350997207151	-0.0593350997207151	-0.0593350997207151	-0.0593350997207151	-0.0593350997207151	-0.0593350997207151	0	0	-0.0593350997207151	0	0	0	-0.0593350997207151	0	0.00206688394278546	-0.0593350997207151	-0.0593350997207151	0.00206688394278546	0	0
chrM:14803..14808,+	0.0567731197229156	0.0567731197229156	0.0567731197229156	0	0	0.0567731197229156	0	4.87241345660196	0	0.0567731197229156	0.0567731197229156	6.24990409698325	0.0567731197229156	0.279820129420457	0.279820129420457	0.0567731197229156	0.0567731197229156	0.0567731197229156	0.0567731197229156	0.279820129420457	0	0.0567731197229156	0.279820129420457	0	0.279820129420457	0.0567731197229156	0.0567731197229156	0.0567731197229156	0	0.0567731197229156	0.0567731197229156	0.0567731197229156	0.0567731197229156	0.0567731197229156	0.0567731197229156	0	3.85511888194693	0.0567731197229156	0	0	0	0.0567731197229156	0	0.279820129420457	2.78674334030709	0.0567731197229156	0.279820129420457	0	0
chrM:15561..15585,+	0.103186252074522	0.103186252074522	0.103186252074522	0	0	0.103186252074522	0	0.103186252074522	0	0.103186252074522	0.103186252074522	0	0.103186252074522	0.300224674854465	0.300224674854465	0.103186252074522	0.103186252074522	0.103186252074522	0.103186252074522	0.300224674854465	0	0.103186252074522	0.300224674854465	0	3.02658345368584	0.103186252074522	0.103186252074522	0.103186252074522	0	0.103186252074522	0.103186252074522	0.103186252074522	0.864409289866256	0.103186252074522	0.103186252074522	0	0	0.103186252074522	0	0	0	0.103186252074522	0	0.300224674854465	0.103186252074522	0.103186252074522	0.300224674854465	0.829102336787164	0
chrM:6276..6287,+	5.20443492136378	-0.630445811088589	-0.630445811088589	0	0	0.252518891881099	0	-0.630445811088589	0	4.06919408799523	-0.630445811088589	0	-0.630445811088589	-0.103961483637245	-0.103961483637245	-0.630445811088589	-0.630445811088589	-0.630445811088589	-0.630445811088589	-0.103961483637245	0	-0.630445811088589	-0.103961483637245	0.677336470807119	-0.103961483637245	-0.630445811088589	-0.630445811088589	-0.630445811088589	0	-0.630445811088589	-0.630445811088589	4.88030153185222	-0.630445811088589	-0.630445811088589	-0.630445811088589	0	1.15358500765368	5.45900414546085	0	0	0	7.76952557726941	0	-0.103961483637245	-0.630445811088589	-0.630445811088589	0.751636277033367	0	0
chr7:5567113..5567142,-	0.105722419830049	0.105722419830049	0.105722419830049	0	0	3.34475548848678	0	0.105722419830049	0	0.105722419830049	0.105722419830049	0	0.105722419830049	-0.0451808668289579	-0.0451808668289579	0.105722419830049	0.105722419830049	0.105722419830049	0.105722419830049	-0.0451808668289579	0	1.71748646692593	-0.0451808668289579	0	-0.0451808668289579	0.105722419830049	0.105722419830049	0.105722419830049	0	0.105722419830049	0.105722419830049	0.105722419830049	0.105722419830049	1.64530988690513	0.105722419830049	0	0	0.105722419830049	0	0	0	0.105722419830049	0	-0.0451808668289579	0.105722419830049	0.105722419830049	-0.0451808668289579	0	0
chrM:5044..5084,-	-0.0503240092229474	5.57782779020952	0.769303804170403	1.44880115070202	0.634582791462246	1.37638206584617	1.97713560737039	-0.0503240092229474	1.59308279909498	5.02321620685264	1.18577713041693	1.08471615564466	-0.0503240092229474	-0.0409330768075955	1.06210846847894	1.69138856409677	1.58578899305885	-0.0503240092229474	1.66613168152951	2.36845688262175	1.21885423435452	-0.0503240092229474	0.797247163261225	5.73142925290789	0.912373453524379	0.795874862549598	1.07940224104392	2.0862476561772	1.93204527337655	1.64138418092121	-0.0503240092229474	1.69254949378386	0.710899028568787	1.89852740338715	2.69983816089493	1.54282055987686	1.15358500765368	-0.0503240092229474	2.25256378405716	5.88929803704793	8.08769333423356	0.968873053837229	3.5691134140352	2.13952143055659	0.905040804289844	-0.0503240092229474	2.29464785396898	1.35228350748557	1.5435578944428
chr12:47473458..47473463,-	0.241431403122308	0.241431403122308	0.241431403122308	0	0	0.241431403122308	0	0.241431403122308	0	0.241431403122308	0.241431403122308	0	0.241431403122308	0.181823502063835	0.181823502063835	0.241431403122308	0.241431403122308	0.241431403122308	0.241431403122308	0.181823502063835	0	0.241431403122308	0.181823502063835	0	0.181823502063835	0.241431403122308	0.241431403122308	0.241431403122308	0	0.241431403122308	0.241431403122308	0.241431403122308	0.241431403122308	0.241431403122308	0.241431403122308	0	0	0.241431403122308	2.5898559055845	0	0	0.241431403122308	0	0.181823502063835	0.241431403122308	0.241431403122308	0.181823502063835	0	0
chr11:10476755..10476782,+	0.105739850384272	0.105739850384272	0.105739850384272	0	0	0.105739850384272	0	0.105739850384272	0	0.105739850384272	0.105739850384272	0	0.105739850384272	0.126414937006998	0.126414937006998	0.105739850384272	0.105739850384272	0.105739850384272	0.105739850384272	0.126414937006998	0	0.105739850384272	0.126414937006998	0	0.126414937006998	0.105739850384272	0.105739850384272	0.105739850384272	0	0.105739850384272	0.105739850384272	0.105739850384272	0.105739850384272	0.105739850384272	0.105739850384272	0	0	0.105739850384272	0	0	0	0.105739850384272	0	0.126414937006998	0.105739850384272	0.105739850384272	0.126414937006998	0	0
chr10:61900409..61900450,-	-0.0431979420732781	-0.0431979420732781	-0.0431979420732781	0	0	-0.0431979420732781	0	-0.0431979420732781	0	-0.0431979420732781	-0.0431979420732781	0	-0.0431979420732781	0.0618023276632636	0.716270315189631	-0.0431979420732781	-0.0431979420732781	8.98944404654189	-0.0431979420732781	0.0618023276632636	0	-0.0431979420732781	0.0618023276632636	0	0.0618023276632636	-0.0431979420732781	-0.0431979420732781	-0.0431979420732781	0	-0.0431979420732781	-0.0431979420732781	-0.0431979420732781	0.718025095718456	-0.0431979420732781	-0.0431979420732781	0	0	-0.0431979420732781	0	0	0	-0.0431979420732781	0	0.0618023276632636	-0.0431979420732781	-0.0431979420732781	0.0618023276632636	0	0
chr22:39916243..39916271,+	0.18786943648944	0.18786943648944	0.18786943648944	0	0	0.18786943648944	0	0.18786943648944	0	0.18786943648944	0.18786943648944	0	0.18786943648944	2.69564542769614	0.0535437289111751	0.18786943648944	0.18786943648944	0.18786943648944	0.18786943648944	0.0535437289111751	0	0.18786943648944	0.0535437289111751	0	0.0535437289111751	0.18786943648944	0.18786943648944	0.18786943648944	0	0.18786943648944	0.18786943648944	0.18786943648944	0.18786943648944	0.18786943648944	0.18786943648944	0	0	0.18786943648944	0	0	0	0.18786943648944	8.75423070807441	0.0535437289111751	0.18786943648944	0.18786943648944	0.0535437289111751	0	0
chr7:134613586..134613622,+	-0.0118567210579971	-0.0118567210579971	-0.0118567210579971	0	0	-0.0118567210579971	0	-0.0118567210579971	0	-0.0118567210579971	-0.0118567210579971	0	-0.0118567210579971	-0.195106346974676	-0.195106346974676	0.821186969348665	-0.0118567210579971	-0.0118567210579971	-0.0118567210579971	-0.195106346974676	0	-0.0118567210579971	-0.195106346974676	0	-0.195106346974676	-0.0118567210579971	-0.0118567210579971	-0.0118567210579971	0	-0.0118567210579971	-0.0118567210579971	-0.0118567210579971	-0.0118567210579971	-0.0118567210579971	-0.0118567210579971	0	0	-0.0118567210579971	0	0	0	-0.0118567210579971	0	-0.195106346974676	-0.0118567210579971	-0.0118567210579971	-0.195106346974676	0	0
chr5:179133282..179133306,+	0.0224192469146386	0.0224192469146386	0.0224192469146386	0	0	0.0224192469146386	0	0.0224192469146386	0	0.0224192469146386	0.0224192469146386	0	0.0224192469146386	0.38614293370153	0.38614293370153	0.0224192469146386	0.0224192469146386	0.0224192469146386	0.0224192469146386	0.38614293370153	0	0.0224192469146386	0.38614293370153	0	0.38614293370153	0.0224192469146386	0.0224192469146386	0.0224192469146386	0	0.0224192469146386	0.0224192469146386	4.38407736999895	0.0224192469146386	0.0224192469146386	0.0224192469146386	0	0	0.0224192469146386	0	0	0	0.0224192469146386	0	0.38614293370153	0.0224192469146386	0.0224192469146386	0.38614293370153	0	8.25956666956202
chr2:201980961..201980975,+	-0.11481638456285	-0.11481638456285	-0.11481638456285	0	0	-0.11481638456285	0	-0.11481638456285	0	-0.11481638456285	-0.11481638456285	0	-0.11481638456285	0.0649150765710441	0.0649150765710441	-0.11481638456285	-0.11481638456285	-0.11481638456285	0.702474133741531	0.0649150765710441	0.734489774698226	-0.11481638456285	0.0649150765710441	0	0.0649150765710441	-0.11481638456285	-0.11481638456285	-0.11481638456285	0	-0.11481638456285	0.70322795689213	-0.11481638456285	-0.11481638456285	-0.11481638456285	-0.11481638456285	0	0	-0.11481638456285	0	0	0	-0.11481638456285	0	0.0649150765710441	-0.11481638456285	-0.11481638456285	0.0649150765710441	0	0
chr11:1785199..1785212,-	-0.606360865022039	6.31835486519501	-0.606360865022039	0.89910258686572	4.8938191083466	-0.606360865022039	0.794333958967096	-0.606360865022039	0	6.92898427871638	-0.606360865022039	0	-0.606360865022039	4.7507554814598	5.48346589388515	-0.606360865022039	0.432171022974426	-0.606360865022039	-0.606360865022039	4.42760027843248	0	-0.606360865022039	-1.54065389629603	6.70126831730499	-1.54065389629603	-0.606360865022039	-0.606360865022039	-0.606360865022039	0	-0.606360865022039	-0.606360865022039	-0.606360865022039	-0.606360865022039	7.73037867111245	3.12418458893591	0	0	-0.606360865022039	2.5898559055845	3.46558698412851	0	-0.606360865022039	0	3.97507336150391	-0.606360865022039	-0.606360865022039	-1.54065389629603	0	0
chr19:14627609..14627664,-	-0.191553489455076	-0.191553489455076	-0.191553489455076	0	0	-0.191553489455076	0	-0.191553489455076	0	-0.191553489455076	-0.191553489455076	0	-0.191553489455076	-0.0162423005205499	-0.0162423005205499	-0.191553489455076	-0.191553489455076	0.523346844891993	-0.191553489455076	-0.0162423005205499	0	-0.191553489455076	-0.0162423005205499	0	-0.0162423005205499	-0.191553489455076	-0.191553489455076	-0.191553489455076	0	-0.191553489455076	-0.191553489455076	-0.191553489455076	-0.191553489455076	-0.191553489455076	-0.191553489455076	0	0	-0.191553489455076	0	0	0	-0.191553489455076	0.991376635097959	-0.0162423005205499	-0.191553489455076	-0.191553489455076	-0.0162423005205499	0	0
chr10:101691056..101691064,-	-0.0398053223393127	-0.0398053223393127	-0.0398053223393127	0	0	-0.0398053223393127	0	-0.0398053223393127	0	-0.0398053223393127	-0.0398053223393127	0	-0.0398053223393127	0.221456207604009	0.221456207604009	-0.0398053223393127	-0.0398053223393127	-0.0398053223393127	-0.0398053223393127	0.221456207604009	0	-0.0398053223393127	0.221456207604009	0	0.221456207604009	-0.0398053223393127	-0.0398053223393127	-0.0398053223393127	0	-0.0398053223393127	-0.0398053223393127	-0.0398053223393127	3.38363520757363	0.926297894490705	-0.0398053223393127	0	0	-0.0398053223393127	0	0	0	-0.0398053223393127	0	0.221456207604009	-0.0398053223393127	-0.0398053223393127	0.221456207604009	0	0
chr6:56819398..56819427,-	0.293872726050408	0.293872726050408	0.293872726050408	0	0	0.293872726050408	0	0.293872726050408	0	0.293872726050408	0.293872726050408	0	0.293872726050408	0.236923967308836	0.236923967308836	0.293872726050408	0.293872726050408	0.293872726050408	0.293872726050408	0.236923967308836	0	0.293872726050408	0.236923967308836	0	0.236923967308836	0.293872726050408	0.293872726050408	0.293872726050408	4.99889670291199	0.293872726050408	0.293872726050408	0.293872726050408	0.293872726050408	0.293872726050408	0.293872726050408	0	0	0.293872726050408	0	0	0	0.293872726050408	0	0.236923967308836	0.293872726050408	0.293872726050408	0.236923967308836	0	0
chr19:3980034..3980053,-	0.360613518197904	0.360613518197904	0.360613518197904	0	0	0.360613518197904	0	0.360613518197904	5.38691091261606	0.360613518197904	0.360613518197904	0	0.360613518197904	0.537055944685659	0.537055944685659	0.360613518197904	0.360613518197904	0.360613518197904	0.360613518197904	0.537055944685659	0	0.360613518197904	0.537055944685659	0	0.537055944685659	0.360613518197904	0.360613518197904	0.360613518197904	0	0.360613518197904	0.360613518197904	0.360613518197904	0.360613518197904	0.360613518197904	0.360613518197904	0	0	0.360613518197904	0	0	0	0.360613518197904	0	0.537055944685659	0.360613518197904	0.360613518197904	0.537055944685659	0	0
chr2:216246960..216247057,-	0.0445721532027342	0.0445721532027342	0.0445721532027342	0	0	0.927536856172423	0	0.0445721532027342	3.8186528744916	0.758845061324714	0.0445721532027342	0	0.0445721532027342	0.459815130125748	-0.0631113872485193	0.0445721532027342	0.0445721532027342	0.0445721532027342	0.861862671507115	-0.0631113872485193	0	0.0445721532027342	-0.0631113872485193	0	-0.0631113872485193	0.89077102497528	0.0445721532027342	0.0445721532027342	0	0.0445721532027342	0.0445721532027342	0.0445721532027342	0.0445721532027342	0.0445721532027342	0.0445721532027342	1.54282055987686	0	1.3423852736768	0	0	0	0.0445721532027342	0	-0.0631113872485193	0.0445721532027342	0.0445721532027342	-0.0631113872485193	0	0
chr12:6645636..6645677,+	0.560940901800469	1.28763875041586	7.26509815389322	7.73404478754715	0	1.44390560477016	0	4.88379828913269	0	0.560940901800469	0.560940901800469	0	0.560940901800469	6.28969491060946	-0.117631696871439	0.560940901800469	1.59947278979693	0.560940901800469	0.560940901800469	4.45493204609161	2.93321180729625	0.560940901800469	-0.117631696871439	0	-0.117631696871439	0.560940901800469	0.560940901800469	0.560940901800469	2.2493271897165	0.560940901800469	0.560940901800469	0.560940901800469	0.560940901800469	5.40156263475355	0.560940901800469	0	0	0.560940901800469	0	0	0	0.560940901800469	0	-0.117631696871439	1.51630571531326	0.560940901800469	-0.117631696871439	0	5.36518969128781
chrX:153670497..153670517,+	0.0625612412706437	0.0625612412706437	0.0625612412706437	0	0	0.0625612412706437	6.42921553784961	0.0625612412706437	0	0.0625612412706437	0.0625612412706437	0	1.10721665894352	-0.059175848119624	-0.059175848119624	0.0625612412706437	0.0625612412706437	0.0625612412706437	0.0625612412706437	-0.059175848119624	0	0.0625612412706437	-0.059175848119624	0	-0.059175848119624	0.0625612412706437	0.0625612412706437	0.0625612412706437	0	0.0625612412706437	0.0625612412706437	0.0625612412706437	0.0625612412706437	0.0625612412706437	0.0625612412706437	0	0	0.0625612412706437	0	0	0	0.0625612412706437	0	-0.059175848119624	0.0625612412706437	0.0625612412706437	-0.059175848119624	0	0
chr17:42426888..42426897,+	0.243116300149548	0.243116300149548	0.243116300149548	0	0	0.243116300149548	0	0.243116300149548	0	0.243116300149548	0.243116300149548	0	0.243116300149548	0.204378867494697	0.204378867494697	0.243116300149548	0.243116300149548	0.243116300149548	0.243116300149548	0.204378867494697	0	0.243116300149548	0.204378867494697	0	0.204378867494697	0.243116300149548	0.243116300149548	0.243116300149548	0	0.243116300149548	0.243116300149548	0.243116300149548	0.243116300149548	0.243116300149548	0.243116300149548	0	0	1.54092942062361	4.90049093381161	0	0	0.243116300149548	0	0.204378867494697	0.243116300149548	0.243116300149548	0.204378867494697	6.38054657988477	0
chr6:26224395..26224413,+	-0.609989192508532	-0.609989192508532	-0.609989192508532	0	0	-0.609989192508532	0	-0.609989192508532	0	-0.609989192508532	-0.609989192508532	0	-0.609989192508532	-0.266200401786713	-0.266200401786713	-0.609989192508532	-0.609989192508532	-0.609989192508532	-0.609989192508532	-0.266200401786713	0	-0.609989192508532	-0.266200401786713	0	8.46561535497196	-0.609989192508532	-0.609989192508532	-0.609989192508532	0	-0.609989192508532	-0.609989192508532	-0.609989192508532	-0.609989192508532	-0.609989192508532	-0.609989192508532	0	0	-0.609989192508532	0	0	0	-0.609989192508532	0	-0.266200401786713	0.915147480799985	-0.609989192508532	-0.266200401786713	0	0
chr5:43313269..43313288,-	-0.146825454088648	-0.146825454088648	-0.146825454088648	0	0	-0.146825454088648	0	-0.146825454088648	0	-0.146825454088648	-0.146825454088648	0	-0.146825454088648	0.0315012203413947	0.0315012203413947	-0.146825454088648	-0.146825454088648	-0.146825454088648	-0.146825454088648	0.0315012203413947	0	-0.146825454088648	0.0315012203413947	0	0.0315012203413947	-0.146825454088648	-0.146825454088648	-0.146825454088648	0	-0.146825454088648	-0.146825454088648	-0.146825454088648	-0.146825454088648	-0.146825454088648	-0.146825454088648	0	0	-0.146825454088648	0	0	0	-0.146825454088648	0	0.0315012203413947	-0.146825454088648	7.65545876380217	0.0315012203413947	0	0
chr1:245026018..245026040,-	0.71528458745295	-0.115677242115866	0.703950571277485	0	0	-0.115677242115866	0	-0.115677242115866	0	-0.115677242115866	-0.115677242115866	0	-0.115677242115866	-0.376617094122485	-0.376617094122485	-0.115677242115866	-0.115677242115866	-0.115677242115866	-0.115677242115866	-0.376617094122485	0	-0.115677242115866	-0.376617094122485	0	-0.376617094122485	-0.115677242115866	-0.115677242115866	-0.115677242115866	0	-0.115677242115866	-0.115677242115866	-0.115677242115866	-0.115677242115866	-0.115677242115866	-0.115677242115866	0	0	3.1699255294101	0	0	0	-0.115677242115866	0	-0.376617094122485	-0.115677242115866	-0.115677242115866	-0.376617094122485	0	0
chr16:15733143..15733164,-	-0.428069600817309	3.3892405524676	-0.428069600817309	0	0	-0.428069600817309	0	-0.428069600817309	0	-0.428069600817309	0.808031538822572	0	-0.428069600817309	-0.282412714632162	-0.282412714632162	-0.428069600817309	-0.428069600817309	-0.428069600817309	-0.428069600817309	-0.282412714632162	0	-0.428069600817309	-0.282412714632162	0	-0.282412714632162	-0.428069600817309	-0.428069600817309	-0.428069600817309	0	-0.428069600817309	-0.428069600817309	-0.428069600817309	-0.428069600817309	-0.428069600817309	-0.428069600817309	0	0	-0.428069600817309	0	0	2.53009477185012	-0.428069600817309	0	-0.282412714632162	-0.428069600817309	-0.428069600817309	-0.282412714632162	0	0
chr6:126221034..126221056,+	-0.136218502260567	-0.136218502260567	-0.136218502260567	0	0	-0.136218502260567	0	-0.136218502260567	0	-0.136218502260567	-0.136218502260567	0	-0.136218502260567	-0.312288957634528	-0.312288957634528	-0.136218502260567	-0.136218502260567	-0.136218502260567	-0.136218502260567	-0.312288957634528	0	-0.136218502260567	-0.312288957634528	0	2.60497816776676	-0.136218502260567	-0.136218502260567	-0.136218502260567	0	-0.136218502260567	-0.136218502260567	-0.136218502260567	-0.136218502260567	-0.136218502260567	-0.136218502260567	0	0	-0.136218502260567	0	0	0	-0.136218502260567	0	-0.312288957634528	-0.136218502260567	-0.136218502260567	-0.312288957634528	0	0
chr15:56209487..56209498,-	0.117130718235646	0.117130718235646	0.117130718235646	0	0	0.117130718235646	0	0.117130718235646	0	0.117130718235646	0.117130718235646	0	0.117130718235646	0.18721310545793	0.18721310545793	0.117130718235646	0.117130718235646	0.117130718235646	0.117130718235646	0.18721310545793	0	0.117130718235646	0.18721310545793	0	0.18721310545793	0.117130718235646	0.117130718235646	0.117130718235646	0	0.117130718235646	0.117130718235646	0.117130718235646	0.117130718235646	0.117130718235646	0.117130718235646	0	0	0.117130718235646	0	0	0	7.69422917076009	0	0.18721310545793	0.117130718235646	0.117130718235646	0.18721310545793	0	0
chr2:157186607..157186620,-	0.0785043992885669	0.0785043992885669	0.0785043992885669	0	0	0.0785043992885669	0	0.0785043992885669	0	0.0785043992885669	0.0785043992885669	0	0.0785043992885669	-0.137946424147858	-0.137946424147858	0.0785043992885669	0.0785043992885669	0.0785043992885669	0.0785043992885669	-0.137946424147858	0	0.0785043992885669	-0.137946424147858	0	-0.137946424147858	0.0785043992885669	0.0785043992885669	0.0785043992885669	0	0.0785043992885669	0.0785043992885669	0.0785043992885669	0.0785043992885669	0.0785043992885669	0.0785043992885669	0	0	0.0785043992885669	0	0	0	0.0785043992885669	0	-0.137946424147858	0.0785043992885669	0.0785043992885669	-0.137946424147858	0	0
chr7:107883678..107883689,-	0.0275745509373038	0.0275745509373038	0.0275745509373038	0	0	0.0275745509373038	0	0.0275745509373038	0	0.0275745509373038	0.0275745509373038	0	0.0275745509373038	-0.128791696791484	-0.128791696791484	0.0275745509373038	0.0275745509373038	0.0275745509373038	0.0275745509373038	-0.128791696791484	0	0.0275745509373038	9.9483943061366	0	0.824514833540491	0.0275745509373038	0.0275745509373038	1.12004336737589	0	0.0275745509373038	0.0275745509373038	0.0275745509373038	0.0275745509373038	0.0275745509373038	0.0275745509373038	7.14620952581414	0	0.0275745509373038	0	0	0	0.0275745509373038	0	-0.128791696791484	0.0275745509373038	0.0275745509373038	-0.128791696791484	0	0
chr8:101724912..101724949,-	0.0377974343868874	0.0377974343868874	0.0377974343868874	0	0	0.0377974343868874	0.794333958967096	0.0377974343868874	0	0.0377974343868874	0.0377974343868874	0	0.0377974343868874	0.0983574013288825	0.0983574013288825	0.0377974343868874	0.0377974343868874	0.0377974343868874	0.0377974343868874	0.0983574013288825	0	0.0377974343868874	0.0983574013288825	0	0.0983574013288825	0.0377974343868874	0.0377974343868874	0.0377974343868874	0	0.0377974343868874	0.0377974343868874	0.0377974343868874	0.0377974343868874	0.0377974343868874	0.0377974343868874	0	0	0.0377974343868874	0	0	0	0.0377974343868874	0	0.0983574013288825	0.0377974343868874	0.0377974343868874	0.0983574013288825	0	0
chr1:66458305..66458316,+	0.054064886154717	0.054064886154717	0.054064886154717	0	0	0.054064886154717	0	0.054064886154717	0	0.054064886154717	0.054064886154717	0	0.054064886154717	0.0437263939621178	0.0437263939621178	0.054064886154717	0.054064886154717	0.054064886154717	0.054064886154717	0.0437263939621178	0	0.054064886154717	0.0437263939621178	0	0.0437263939621178	0.054064886154717	0.054064886154717	0.054064886154717	0	0.054064886154717	0.054064886154717	0.054064886154717	6.31610390491379	0.054064886154717	0.054064886154717	0	0	0.054064886154717	0	0	0	0.054064886154717	0	0.0437263939621178	0.054064886154717	0.054064886154717	0.0437263939621178	0	0
chr11:63381838..63381847,-	0.292599395258319	0.292599395258319	0.292599395258319	0	0	0.292599395258319	0	0.292599395258319	0	0.292599395258319	0.292599395258319	0	0.292599395258319	0.304943528391583	0.304943528391583	0.292599395258319	0.292599395258319	0.292599395258319	0.292599395258319	0.304943528391583	0	0.292599395258319	0.304943528391583	0	0.304943528391583	0.292599395258319	0.292599395258319	0.292599395258319	0	0.292599395258319	0.292599395258319	0.292599395258319	0.292599395258319	0.292599395258319	0.292599395258319	0	0	0.292599395258319	0	0	0	0.292599395258319	0	0.304943528391583	0.292599395258319	0.292599395258319	0.304943528391583	0	0
chr8:145028013..145028035,-	-0.600752295368197	-0.600752295368197	-0.600752295368197	0	0	-0.600752295368197	0	-0.600752295368197	0	5.12425664214358	-0.600752295368197	0	-0.600752295368197	-0.306389876904352	-0.306389876904352	-0.600752295368197	-0.600752295368197	-0.600752295368197	-0.600752295368197	-0.306389876904352	0	-0.600752295368197	-0.306389876904352	0	-0.306389876904352	-0.600752295368197	-0.600752295368197	-0.600752295368197	0	-0.600752295368197	-0.600752295368197	6.08159389398499	-0.600752295368197	-0.600752295368197	-0.600752295368197	0	0	4.08829561049024	0	0	0	-0.600752295368197	0	-0.306389876904352	-0.600752295368197	-0.600752295368197	-0.306389876904352	0	0
chr20:56286597..56286604,-	-0.0290064112118956	-0.0290064112118956	-0.0290064112118956	0	0	-0.0290064112118956	0	-0.0290064112118956	0	-0.0290064112118956	-0.0290064112118956	0	-0.0290064112118956	4.50532591101528	-0.260846203128929	-0.0290064112118956	-0.0290064112118956	-0.0290064112118956	-0.0290064112118956	-0.260846203128929	0	-0.0290064112118956	-0.260846203128929	0	-0.260846203128929	-0.0290064112118956	-0.0290064112118956	-0.0290064112118956	0	-0.0290064112118956	-0.0290064112118956	-0.0290064112118956	-0.0290064112118956	-0.0290064112118956	4.69162974421148	0	0	-0.0290064112118956	0	0	0	-0.0290064112118956	0	-0.260846203128929	-0.0290064112118956	-0.0290064112118956	-0.260846203128929	0	0
chr1:171501820..171501834,+	0.0763985139305415	0.0763985139305415	0.0763985139305415	0	0	0.0763985139305415	0	0.0763985139305415	0	0.0763985139305415	0.0763985139305415	1.69684684537524	0.0763985139305415	0.456019542357977	1.03613457027024	0.0763985139305415	0.0763985139305415	0.0763985139305415	0.0763985139305415	3.10444749239642	0.734489774698226	0.0763985139305415	-0.0669069750162902	0	-0.0669069750162902	0.0763985139305415	0.0763985139305415	0.0763985139305415	0	0.0763985139305415	0.0763985139305415	0.0763985139305415	0.0763985139305415	0.0763985139305415	0.0763985139305415	0	0	0.0763985139305415	0	0	1.76045435803563	0.0763985139305415	0	-0.0669069750162902	2.00891696160759	0.0763985139305415	-0.0669069750162902	0	0
chr10:102107884..102107910,+	0.145078985919225	0.145078985919225	0.145078985919225	0	0	0.145078985919225	0	0.145078985919225	0	0.145078985919225	0.145078985919225	0	0.145078985919225	0.459338000573545	0.459338000573545	0.145078985919225	0.145078985919225	0.145078985919225	0.145078985919225	0.459338000573545	0	0.145078985919225	0.459338000573545	0	0.459338000573545	0.145078985919225	0.145078985919225	0.145078985919225	0	0.145078985919225	0.145078985919225	0.145078985919225	0.145078985919225	0.145078985919225	0.145078985919225	0	0	0.145078985919225	0	0	3.3154474576483	0.145078985919225	0	0.459338000573545	0.145078985919225	0.145078985919225	0.459338000573545	0	1.5435578944428
chr7:100771707..100771721,+	-0.097646108356418	-0.097646108356418	-0.097646108356418	0	0	-0.097646108356418	0	-0.097646108356418	0	-0.097646108356418	-0.097646108356418	0	-0.097646108356418	0.0408099551278779	0.0408099551278779	-0.097646108356418	-0.097646108356418	-0.097646108356418	-0.097646108356418	0.0408099551278779	0	-0.097646108356418	0.0408099551278779	0	0.0408099551278779	-0.097646108356418	-0.097646108356418	-0.097646108356418	0	-0.097646108356418	-0.097646108356418	8.87975631218058	-0.097646108356418	-0.097646108356418	-0.097646108356418	0	0	-0.097646108356418	0	0	0	-0.097646108356418	0	0.0408099551278779	-0.097646108356418	-0.097646108356418	0.0408099551278779	0	0
chr12:46758915..46758937,-	0.23265767790312	0.23265767790312	0.23265767790312	0	0	0.23265767790312	0	0.23265767790312	0	0.23265767790312	0.23265767790312	0	1.277313095576	0.46480078041321	0.46480078041321	0.23265767790312	0.23265767790312	0.23265767790312	0.23265767790312	0.46480078041321	0	0.23265767790312	0.46480078041321	0	0.46480078041321	0.23265767790312	0.23265767790312	0.23265767790312	0	0.23265767790312	0.23265767790312	0.23265767790312	0.23265767790312	0.23265767790312	0.23265767790312	0	0	0.23265767790312	0	0	0	0.23265767790312	0	0.46480078041321	0.23265767790312	0.23265767790312	0.46480078041321	0	0
chr6:160113757..160113772,-	0.120825089208171	0.120825089208171	0.120825089208171	0	0	0.120825089208171	0	0.120825089208171	0	0.120825089208171	0.120825089208171	0	0.120825089208171	-0.0672765914218563	-0.0672765914218563	0.120825089208171	0.120825089208171	0.120825089208171	0.120825089208171	-0.0672765914218563	0	0.120825089208171	-0.0672765914218563	0	-0.0672765914218563	0.120825089208171	0.120825089208171	0.120825089208171	0	0.120825089208171	0.120825089208171	0.120825089208171	0.120825089208171	0.120825089208171	0.120825089208171	0	0	0.120825089208171	0	0	0	0.120825089208171	0	-0.0672765914218563	0.120825089208171	0.120825089208171	-0.0672765914218563	0	0
chr9:114908292..114908313,-	-0.0986514858687444	-0.0986514858687444	-0.0986514858687444	0	0	0.784313217100944	0	6.69580507725788	0	-0.0986514858687444	-0.0986514858687444	0	-0.0986514858687444	0.0211655547918891	0.0211655547918891	-0.0986514858687444	-0.0986514858687444	-0.0986514858687444	-0.0986514858687444	0.0211655547918891	0	-0.0986514858687444	0.0211655547918891	0	0.0211655547918891	-0.0986514858687444	-0.0986514858687444	-0.0986514858687444	0	-0.0986514858687444	1.23821971788764	-0.0986514858687444	-0.0986514858687444	-0.0986514858687444	-0.0986514858687444	0	0	-0.0986514858687444	0	0	0	-0.0986514858687444	0	0.0211655547918891	-0.0986514858687444	-0.0986514858687444	0.0211655547918891	0	0
chr5:135397204..135397221,+	0.104796641625302	0.83149449024069	0.104796641625302	0	0	1.53150271669442	0	1.3423991179224	0.589028363100805	0.819069549747282	1.99669072181492	0	1.14945205929818	0.68002019893608	0.157093681561812	0.937840332031964	0.104796641625302	0.104796641625302	0.104796641625302	0.157093681561812	0.734489774698226	0.104796641625302	0.157093681561812	0	0.157093681561812	0.104796641625302	1.23452289189217	0.104796641625302	0	1.18558719137503	0.104796641625302	0.104796641625302	0.866019679417036	1.07089985845532	0.104796641625302	0	0	1.40260976209937	0	1.58947900158143	0	0.104796641625302	0	0.157093681561812	0.104796641625302	0.104796641625302	0.157093681561812	0	0
chr15:39885197..39885322,+	-0.184351017137495	-0.184351017137495	-0.184351017137495	0	0	-0.184351017137495	0	-0.184351017137495	0	-0.184351017137495	-0.184351017137495	0	-0.184351017137495	0.0395522836762496	0.0395522836762496	8.22565442371994	-0.184351017137495	-0.184351017137495	-0.184351017137495	0.0395522836762496	0	-0.184351017137495	0.0395522836762496	0	0.0395522836762496	-0.184351017137495	-0.184351017137495	-0.184351017137495	0	-0.184351017137495	-0.184351017137495	0.649419258615229	7.41697165436199	-0.184351017137495	-0.184351017137495	0	0	-0.184351017137495	0	0	0	-0.184351017137495	0	0.0395522836762496	-0.184351017137495	-0.184351017137495	0.0395522836762496	0	0
chr7:47579188..47579231,-	-0.0714694028958853	-0.0714694028958853	-0.0714694028958853	0	0	-0.0714694028958853	0	-0.0714694028958853	0	-0.0714694028958853	-0.0714694028958853	0	-0.0714694028958853	-0.133425318660345	-0.133425318660345	-0.0714694028958853	-0.0714694028958853	6.39166740845852	-0.0714694028958853	-0.133425318660345	0	-0.0714694028958853	5.63661000619284	0	-0.133425318660345	-0.0714694028958853	-0.0714694028958853	-0.0714694028958853	0	-0.0714694028958853	-0.0714694028958853	-0.0714694028958853	-0.0714694028958853	-0.0714694028958853	-0.0714694028958853	0	0	-0.0714694028958853	0	0	0	-0.0714694028958853	0	-0.133425318660345	-0.0714694028958853	-0.0714694028958853	-0.133425318660345	0	0
chr4:103749179..103749195,-	0.247976447503808	0.247976447503808	0.247976447503808	0	2.10933794213609	0.247976447503808	0	0.247976447503808	0	0.247976447503808	0.247976447503808	0	0.247976447503808	0.121381390742917	0.121381390742917	0.247976447503808	0.247976447503808	0.247976447503808	0.247976447503808	0.121381390742917	0	0.247976447503808	0.121381390742917	2.92429573600584	0.121381390742917	0.247976447503808	0.247976447503808	0.247976447503808	0	0.247976447503808	0.247976447503808	0.247976447503808	0.247976447503808	0.247976447503808	0.247976447503808	0	5.93093483066143	0.247976447503808	0	0	0	0.247976447503808	0	0.121381390742917	0.247976447503808	0.247976447503808	0.121381390742917	0	0
chr17:8063633..8063652,-	-0.174778564183112	-0.174778564183112	-0.174778564183112	0	0	-0.174778564183112	0	-0.174778564183112	0	-0.174778564183112	-0.174778564183112	0	-0.174778564183112	-0.0175765084452155	-0.0175765084452155	-0.174778564183112	-0.174778564183112	-0.174778564183112	-0.174778564183112	-0.0175765084452155	0	-0.174778564183112	-0.0175765084452155	0	-0.0175765084452155	-0.174778564183112	-0.174778564183112	-0.174778564183112	0	-0.174778564183112	-0.174778564183112	-0.174778564183112	-0.174778564183112	-0.174778564183112	-0.174778564183112	0	0	-0.174778564183112	0	0	0	-0.174778564183112	0	-0.0175765084452155	-0.174778564183112	6.62188883926883	-0.0175765084452155	0	0
chr19:56146421..56146438,+	-0.328657069376929	-0.328657069376929	2.15411473341565	0	0	-0.328657069376929	0	-0.328657069376929	0	-0.328657069376929	-0.328657069376929	0	-0.328657069376929	-0.043672329440536	-0.043672329440536	-0.328657069376929	-0.328657069376929	-0.328657069376929	-0.328657069376929	-0.043672329440536	0	-0.328657069376929	-0.043672329440536	0	-0.043672329440536	-0.328657069376929	-0.328657069376929	-0.328657069376929	0	-0.328657069376929	-0.328657069376929	-0.328657069376929	-0.328657069376929	-0.328657069376929	-0.328657069376929	0	0	-0.328657069376929	0	0	0	-0.328657069376929	0	-0.043672329440536	-0.328657069376929	-0.328657069376929	-0.043672329440536	0	0
chrM:10995..11006,+	-0.0201274485513968	-0.0201274485513968	-0.0201274485513968	0	0	-0.0201274485513968	0	3.7770517732457	0	-0.0201274485513968	-0.0201274485513968	4.64964996058167	-0.0201274485513968	0.267394526237594	0.267394526237594	-0.0201274485513968	-0.0201274485513968	-0.0201274485513968	4.55656437212909	0.267394526237594	0	-0.0201274485513968	0.267394526237594	0	0.267394526237594	-0.0201274485513968	-0.0201274485513968	1.07234136788719	0	-0.0201274485513968	-0.0201274485513968	-0.0201274485513968	-0.0201274485513968	-0.0201274485513968	-0.0201274485513968	0	0	-0.0201274485513968	0	0	0	-0.0201274485513968	0	0.267394526237594	-0.0201274485513968	-0.0201274485513968	0.267394526237594	7.34454943106107	0
chrM:15589..15594,+	0.220974206779691	0.220974206779691	0.220974206779691	0	0	0.220974206779691	0	0.220974206779691	0	0.220974206779691	0.220974206779691	0	0.220974206779691	0.188571386131876	0.188571386131876	0.220974206779691	0.220974206779691	0.220974206779691	0.220974206779691	0.188571386131876	0	0.220974206779691	0.188571386131876	0	0.188571386131876	0.220974206779691	0.220974206779691	0.220974206779691	0	0.220974206779691	0.220974206779691	0.220974206779691	0.220974206779691	0.220974206779691	0.220974206779691	0	0	0.220974206779691	0	0	0	0.220974206779691	0	0.188571386131876	0.220974206779691	0.220974206779691	0.188571386131876	0	0
chr7:5568084..5568101,-	-0.211380334769261	-0.211380334769261	1.12770072317323	0	0	-0.211380334769261	0	-0.211380334769261	0	-0.211380334769261	-0.211380334769261	0	-0.211380334769261	-0.736766611591912	-0.736766611591912	-0.211380334769261	-0.211380334769261	-0.211380334769261	0.60591018353512	-0.736766611591912	0	-0.211380334769261	-0.736766611591912	0	-0.736766611591912	-0.211380334769261	-0.211380334769261	-0.211380334769261	0	-0.211380334769261	-0.211380334769261	-0.211380334769261	6.60730700380722	-0.211380334769261	-0.211380334769261	0	0	-0.211380334769261	0	0	0	-0.211380334769261	0	1.0096789894111	-0.211380334769261	-0.211380334769261	7.58856491331203	0	0
chr14:105420240..105420249,-	-0.177644265939751	-0.177644265939751	-0.177644265939751	0	0	-0.177644265939751	0	-0.177644265939751	0	-0.177644265939751	-0.177644265939751	0	-0.177644265939751	0.0381133584669498	0.0381133584669498	-0.177644265939751	-0.177644265939751	-0.177644265939751	-0.177644265939751	0.0381133584669498	0	-0.177644265939751	0.0381133584669498	0	0.0381133584669498	-0.177644265939751	-0.177644265939751	-0.177644265939751	0	-0.177644265939751	7.27329729513173	-0.177644265939751	-0.177644265939751	-0.177644265939751	-0.177644265939751	0	0	-0.177644265939751	0	0	0	-0.177644265939751	0	0.0381133584669498	1.34749240736877	-0.177644265939751	0.0381133584669498	0	0
chr16:30080217..30080237,+	0.687440607529414	0.583176626575987	-0.143521222039402	0.89910258686572	1.07380477909219	0.739443480930287	0.794333958967096	0.604108224340677	0.589028363100805	1.0463427339077	1.74837285815021	1.08471615564466	0.901134195633479	0.333931604317572	0.465473074469672	0.68952246836726	1.4925917802424	1.04724510277919	6.23682906861636	0.969433785386176	2.31697219987465	0.87662647150112	0.649185327012125	0.677336470807119	0.764311617275278	0.702677649733144	0.986205028227463	0.948947594399187	1.52471830789465	0.937269327710324	0.674523119415578	0.690249053713323	0.617701815752332	1.39606624503568	0.719049479566008	0.968509510466572	1.15358500765368	1.15429189843466	1.17318911484384	1.58947900158143	0.67537517653652	0.875675841020775	1.57345318844499	0.93378013980159	0.81184359147339	-0.143521222039402	0.666602847613916	0	0.969058479446563
chr12:47472578..47472594,-	-0.0841055228220906	-0.0841055228220906	-0.0841055228220906	0	0	-0.0841055228220906	0	-0.0841055228220906	0	-0.0841055228220906	-0.0841055228220906	0	-0.0841055228220906	-0.0623732216415565	-0.0623732216415565	-0.0841055228220906	-0.0841055228220906	-0.0841055228220906	7.72513789852447	-0.0623732216415565	0.734489774698226	-0.0841055228220906	-0.0623732216415565	0	-0.0623732216415565	-0.0841055228220906	-0.0841055228220906	-0.0841055228220906	0	-0.0841055228220906	-0.0841055228220906	-0.0841055228220906	2.07766429215275	-0.0841055228220906	-0.0841055228220906	0	0	-0.0841055228220906	0	0	2.91974666558784	-0.0841055228220906	0	-0.0623732216415565	-0.0841055228220906	6.47610898927464	-0.0623732216415565	0	0
chrM:15596..15616,-	0.325687559784977	1.89349632734278	0.325687559784977	1.84587808922352	1.07380477909219	1.75239363485409	0	0.325687559784977	0.589028363100805	0.325687559784977	2.66677159357432	1.08471615564466	0.325687559784977	0.5676620547253	0.699203524877401	0.325687559784977	0.325687559784977	0.325687559784977	1.14297807808936	0.0447355373510327	0.734489774698226	0.325687559784977	0.0447355373510327	2.20009861630475	0.0447355373510327	1.17188643155752	0.325687559784977	0.325687559784977	0	1.4064781095347	0.325687559784977	1.1594578355377	0.325687559784977	0.325687559784977	0.325687559784977	0	0	0.325687559784977	1.17318911484384	2.32734620167232	0	1.34488462284515	0	1.16751059020932	0.325687559784977	0.325687559784977	0.0447355373510327	0	0
chr20:30309657..30309681,-	0.0158576006533064	0.0158576006533064	0.0158576006533064	0	0	0.0158576006533064	0	0.0158576006533064	0	0.0158576006533064	0.0158576006533064	0	0.0158576006533064	-0.216914382414277	-0.216914382414277	0.0158576006533064	0.0158576006533064	0.0158576006533064	0.0158576006533064	-0.216914382414277	0	0.0158576006533064	-0.216914382414277	0	-0.216914382414277	0.0158576006533064	0.0158576006533064	0.0158576006533064	7.54576165129278	0.0158576006533064	0.0158576006533064	0.0158576006533064	0.0158576006533064	0.0158576006533064	0.0158576006533064	0	0	0.0158576006533064	0	0	0	0.0158576006533064	0	-0.216914382414277	4.25176293145634	0.0158576006533064	-0.216914382414277	0	0
chr7:116140043..116140084,+	0.0369382331804335	0.0369382331804335	0.0369382331804335	0	0	0.0369382331804335	0	1.27454070947753	0	0.0369382331804335	0.0369382331804335	0.641989012640377	0.0369382331804335	-0.160272656798964	-0.160272656798964	0.0369382331804335	0.0369382331804335	0.0369382331804335	0.0369382331804335	-0.160272656798964	0	0.0369382331804335	-0.160272656798964	0	-0.160272656798964	0.0369382331804335	0.0369382331804335	0.0369382331804335	0	0.0369382331804335	0.0369382331804335	0.0369382331804335	0.0369382331804335	0.0369382331804335	0.0369382331804335	0	0	0.0369382331804335	0	0	0	0.0369382331804335	0	-0.160272656798964	0.0369382331804335	0.0369382331804335	-0.160272656798964	0	0
chr2:62115651..62115666,-	0.0871184901743055	0.0871184901743055	0.0871184901743055	0	0	0.0871184901743055	0	0.0871184901743055	0	0.0871184901743055	0.0871184901743055	0	0.0871184901743055	0.161622088234021	0.161622088234021	0.0871184901743055	0.0871184901743055	0.0871184901743055	0.0871184901743055	0.161622088234021	0	0.0871184901743055	0.161622088234021	0	0.161622088234021	0.0871184901743055	0.0871184901743055	1.17958730661289	0	0.0871184901743055	0.0871184901743055	0.0871184901743055	0.0871184901743055	0.0871184901743055	0.0871184901743055	0	0	0.0871184901743055	0	0	0	0.0871184901743055	0	0.161622088234021	0.0871184901743055	0.0871184901743055	0.161622088234021	0	0
chr8:27462692..27462746,-	-0.147056601452968	-0.147056601452968	-0.147056601452968	0	0	-0.147056601452968	0	-0.147056601452968	0	-0.147056601452968	-0.147056601452968	0	-0.147056601452968	0.100198583453326	0.100198583453326	-0.147056601452968	-0.147056601452968	-0.147056601452968	-0.147056601452968	0.100198583453326	0	-0.147056601452968	0.100198583453326	0	0.100198583453326	-0.147056601452968	-0.147056601452968	-0.147056601452968	0	-0.147056601452968	-0.147056601452968	-0.147056601452968	-0.147056601452968	-0.147056601452968	-0.147056601452968	0	0	-0.147056601452968	0	0	0	-0.147056601452968	0	0.100198583453326	-0.147056601452968	-0.147056601452968	0.100198583453326	0	0
chr5:175308416..175308449,+	-0.215203095575682	4.10604412884453	-0.215203095575682	0.89910258686572	0	-0.215203095575682	0	-0.215203095575682	0	-0.215203095575682	-0.215203095575682	0	-0.215203095575682	0.321429890397231	0.321429890397231	-0.215203095575682	-0.215203095575682	-0.215203095575682	-0.215203095575682	0.321429890397231	0	0.80494459796484	0.321429890397231	0	1.2747364207292	-0.215203095575682	-0.215203095575682	-0.215203095575682	0	-0.215203095575682	-0.215203095575682	-0.215203095575682	-0.215203095575682	-0.215203095575682	-0.215203095575682	0	0	-0.215203095575682	0	0	0.67537517653652	-0.215203095575682	0	0.321429890397231	-0.215203095575682	1.30451250753955	0.321429890397231	0.829102336787164	0
chr2:234327969..234327980,+	0.00899927210803231	4.28219558108088	0.00899927210803231	0	0	5.65173967506395	0	0.00899927210803231	5.27863527474933	0.00899927210803231	0.00899927210803231	0	0.00899927210803231	5.6768185371216	-0.175997043712663	0.00899927210803231	0.00899927210803231	0.00899927210803231	0.00899927210803231	-0.175997043712663	0	0.00899927210803231	-0.175997043712663	1.13643367715026	-0.175997043712663	0.00899927210803231	0.00899927210803231	0.00899927210803231	0	0.00899927210803231	0.00899927210803231	0.00899927210803231	0.00899927210803231	0.00899927210803231	0.00899927210803231	0	0	0.00899927210803231	0	0	0	0.00899927210803231	0	5.33973021408728	0.00899927210803231	0.00899927210803231	-0.175997043712663	0	0
chr8:21916710..21916734,+	0.0355911280217654	0.0355911280217654	0.0355911280217654	4.75206172031114	0	0.0355911280217654	0	0.0355911280217654	0	0.0355911280217654	0.0355911280217654	0	0.0355911280217654	0.0899344466816569	0.0899344466816569	0.0355911280217654	0.0355911280217654	0.0355911280217654	0.0355911280217654	0.0899344466816569	0	0.0355911280217654	0.0899344466816569	0	0.0899344466816569	0.0355911280217654	0.0355911280217654	0.0355911280217654	0	0.0355911280217654	0.0355911280217654	0.0355911280217654	0.0355911280217654	0.0355911280217654	0.0355911280217654	0	0	0.0355911280217654	0	0	0	0.0355911280217654	0	0.0899344466816569	0.0355911280217654	0.0355911280217654	0.0899344466816569	0	0
chr11:61571172..61571181,-	0.415558913478603	0.415558913478603	0.415558913478603	0	0	0.415558913478603	0	0.415558913478603	0	0.415558913478603	0.415558913478603	0	0.415558913478603	0.324929398026398	0.324929398026398	0.415558913478603	1.45409080147507	0.415558913478603	0.415558913478603	1.01741990437689	0	1.43570660701912	0.324929398026398	0	0.324929398026398	0.415558913478603	1.54528516374547	0.415558913478603	0	0.415558913478603	0.415558913478603	0.415558913478603	0.415558913478603	0.415558913478603	0.415558913478603	0	6.97631027652784	0.415558913478603	0	0	4.86094121246078	0.415558913478603	0	0.324929398026398	0.415558913478603	0.415558913478603	0.324929398026398	0	0
chr20:6103612..6103621,-	0.158543925998198	0.158543925998198	0.158543925998198	0	0	0.158543925998198	0	0.158543925998198	0	0.158543925998198	0.158543925998198	0	0.158543925998198	0.174876731955645	0.174876731955645	0.158543925998198	0.158543925998198	0.158543925998198	0.158543925998198	0.174876731955645	0	3.65440096717354	0.174876731955645	0	0.174876731955645	0.158543925998198	0.158543925998198	0.158543925998198	0	0.158543925998198	0.158543925998198	0.158543925998198	0.158543925998198	0.158543925998198	0.158543925998198	0	0	0.158543925998198	0	0	0	0.158543925998198	0	0.174876731955645	0.158543925998198	0.158543925998198	0.174876731955645	0	0
chr2:36806173..36806191,-	0.0966978031506481	0.0966978031506481	0.0966978031506481	0	0	0.0966978031506481	0	0.0966978031506481	0	0.0966978031506481	0.0966978031506481	0	0.0966978031506481	0.155241581876769	0.155241581876769	0.0966978031506481	0.0966978031506481	0.0966978031506481	0.0966978031506481	0.155241581876769	0	0.0966978031506481	0.155241581876769	0	0.155241581876769	0.0966978031506481	0.0966978031506481	0.0966978031506481	0	0.0966978031506481	0.0966978031506481	0.0966978031506481	0.0966978031506481	0.0966978031506481	0.0966978031506481	0	0	0.0966978031506481	0	0	0	0.0966978031506481	0	0.155241581876769	0.0966978031506481	0.0966978031506481	0.155241581876769	0	0
chr2:216249615..216249696,-	0.130423501468795	0.130423501468795	0.130423501468795	0	0	0.130423501468795	0	0.130423501468795	0	0.130423501468795	0.130423501468795	0	0.130423501468795	0.21330524618318	0.21330524618318	0.130423501468795	0.130423501468795	0.130423501468795	0.947714019773176	0.21330524618318	0	0.130423501468795	0.21330524618318	0	0.21330524618318	0.130423501468795	0.130423501468795	0.130423501468795	0	0.130423501468795	0.130423501468795	0.130423501468795	0.130423501468795	0.130423501468795	0.130423501468795	0	0	0.130423501468795	0	0	0	0.130423501468795	0	0.21330524618318	0.130423501468795	0.130423501468795	0.21330524618318	0	0
chr15:59904033..59904043,+	7.06917586593983	0.0264186601790399	0.0264186601790399	0	0	0.0264186601790399	0	0.0264186601790399	0	0.0264186601790399	0.0264186601790399	0	0.0264186601790399	0.182688580622625	0.182688580622625	0.0264186601790399	0.0264186601790399	0.0264186601790399	0.0264186601790399	0.182688580622625	0	0.0264186601790399	0.182688580622625	0	0.182688580622625	0.0264186601790399	0.0264186601790399	0.0264186601790399	0	0.0264186601790399	0.0264186601790399	0.0264186601790399	0.0264186601790399	0.0264186601790399	0.0264186601790399	0	0	0.0264186601790399	0	0	0	0.0264186601790399	0	0.182688580622625	0.0264186601790399	0.0264186601790399	0.182688580622625	0	0
chr5:180666570..180666585,-	0.0207165410236604	0.0207165410236604	0.0207165410236604	0	0	0.0207165410236604	0	0.0207165410236604	0	4.64740549916884	0.0207165410236604	0	0.0207165410236604	-0.188640063539531	-0.188640063539531	0.0207165410236604	0.0207165410236604	0.0207165410236604	0.0207165410236604	-0.188640063539531	0	0.0207165410236604	-0.188640063539531	0	-0.188640063539531	0.0207165410236604	0.0207165410236604	0.0207165410236604	0	0.0207165410236604	0.0207165410236604	0.0207165410236604	0.0207165410236604	0.0207165410236604	0.0207165410236604	0	0	0.0207165410236604	0	0	0	0.0207165410236604	0	-0.188640063539531	0.0207165410236604	0.0207165410236604	-0.188640063539531	0	0
chr19:41768412..41768437,+	3.7193684645739	-0.331778986596425	-0.331778986596425	0	0	-0.331778986596425	0	-0.331778986596425	0	3.58416589029048	-0.331778986596425	0	-0.331778986596425	-0.168720117588618	0.48574786993775	-0.331778986596425	-0.331778986596425	-0.331778986596425	-0.331778986596425	-0.168720117588618	0	-0.331778986596425	-0.168720117588618	0	-0.168720117588618	-0.331778986596425	-0.331778986596425	-0.331778986596425	0	-0.331778986596425	-0.331778986596425	-0.331778986596425	-0.331778986596425	-0.331778986596425	-0.331778986596425	0	0	-0.331778986596425	0	0	0	-0.331778986596425	0	-0.168720117588618	-0.331778986596425	-0.331778986596425	-0.168720117588618	0	0
chr11:122930448..122930465,-	-0.242460506167196	-0.242460506167196	-0.242460506167196	0	0	-0.242460506167196	0	0.505168940212883	0	-0.242460506167196	-0.242460506167196	0	-0.242460506167196	-0.0367114658900149	-0.0367114658900149	-0.242460506167196	-0.242460506167196	-0.242460506167196	-0.242460506167196	-0.0367114658900149	0	-0.242460506167196	-0.0367114658900149	0	-0.0367114658900149	-0.242460506167196	-0.242460506167196	-0.242460506167196	0	-0.242460506167196	-0.242460506167196	-0.242460506167196	-0.242460506167196	-0.242460506167196	-0.242460506167196	0	0	-0.242460506167196	0	0	0	-0.242460506167196	0	-0.0367114658900149	-0.242460506167196	-0.242460506167196	-0.0367114658900149	0	0
chr15:99433751..99433766,+	0.42701878933282	0.42701878933282	0.42701878933282	0	0	0.42701878933282	0	0.42701878933282	0	0.42701878933282	10.8921222765948	0	0.42701878933282	0.382620309615385	0.382620309615385	0.42701878933282	0.42701878933282	0.42701878933282	0.42701878933282	0.382620309615385	0	0.42701878933282	0.382620309615385	0	9.30745123741683	0.42701878933282	0.42701878933282	0.42701878933282	0	0.42701878933282	0.42701878933282	1.26078906508554	0.42701878933282	0.42701878933282	0.42701878933282	0	1.15358500765368	0.42701878933282	0	9.01518496829285	0	0.42701878933282	0	0.382620309615385	0.42701878933282	0.42701878933282	0.382620309615385	0	0
chr4:143395603..143395614,-	0.0192073640472341	0.0192073640472341	0.0192073640472341	0	0	0.902172067016923	0	8.44794450272708	5.78012543672779	0.0192073640472341	0.0192073640472341	0	0.0192073640472341	0.777287967380194	0.777287967380194	0.0192073640472341	0.0192073640472341	0.0192073640472341	0.0192073640472341	0.777287967380194	0	0.0192073640472341	0.777287967380194	0	0.777287967380194	6.07266977802291	0.0192073640472341	0.0192073640472341	0	0.0192073640472341	0.0192073640472341	0.0192073640472341	0.0192073640472341	0.0192073640472341	2.36726321006604	0	0	0.0192073640472341	0	0	0	0.0192073640472341	0	0.777287967380194	0.0192073640472341	0.0192073640472341	0.777287967380194	0	0
chr16:57896723..57896738,-	0.237020529770569	0.237020529770569	0.237020529770569	0	0	0.237020529770569	0	0.237020529770569	0	0.237020529770569	0.237020529770569	0	0.237020529770569	0.0671625127515371	0.0671625127515371	0.237020529770569	0.237020529770569	0.237020529770569	0.237020529770569	0.0671625127515371	0	0.237020529770569	0.0671625127515371	0	0.0671625127515371	0.237020529770569	0.237020529770569	0.237020529770569	0	0.237020529770569	0.237020529770569	0.237020529770569	0.237020529770569	0.237020529770569	0.237020529770569	0	0	0.237020529770569	0	0	0	0.237020529770569	0	0.0671625127515371	0.237020529770569	0.237020529770569	4.23706148408247	0	0
chr13:76335013..76335032,+	-0.353685158027409	-0.353685158027409	-0.353685158027409	0	0	-0.353685158027409	0	-0.353685158027409	0	-0.353685158027409	-0.353685158027409	0	-0.353685158027409	-0.0148709292081918	-0.0148709292081918	-0.353685158027409	-0.353685158027409	-0.353685158027409	-0.353685158027409	-0.0148709292081918	0	-0.353685158027409	-0.0148709292081918	0	-0.0148709292081918	-0.353685158027409	-0.353685158027409	-0.353685158027409	0	-0.353685158027409	-0.353685158027409	-0.353685158027409	-0.353685158027409	-0.353685158027409	-0.353685158027409	0	0	4.25139118825887	0	0	0	-0.353685158027409	0	-0.0148709292081918	5.46406917165194	-0.353685158027409	-0.0148709292081918	0	0
chr1:212002822..212002856,-	0.173714523482335	0.173714523482335	0.173714523482335	0	0	0.173714523482335	0	0.173714523482335	0	0.173714523482335	0.173714523482335	0	0.173714523482335	0.120165071778706	0.120165071778706	0.173714523482335	0.173714523482335	0.173714523482335	0.173714523482335	0.120165071778706	0	0.173714523482335	0.120165071778706	0	0.120165071778706	0.173714523482335	0.173714523482335	0.173714523482335	0	0.173714523482335	0.173714523482335	0.173714523482335	0.173714523482335	0.173714523482335	0.173714523482335	0	0	0.173714523482335	0	0	0	0.173714523482335	0	0.120165071778706	0.173714523482335	0.173714523482335	0.120165071778706	0	0
chr14:101299520..101299533,+	0.006351398030484	0.006351398030484	0.006351398030484	0	0	0.006351398030484	0	0.006351398030484	0	0.006351398030484	0.006351398030484	0	0.006351398030484	-0.317365412811185	-0.317365412811185	0.006351398030484	0.006351398030484	0.006351398030484	0.006351398030484	-0.317365412811185	0	0.006351398030484	-0.317365412811185	0	-0.317365412811185	0.006351398030484	0.006351398030484	0.006351398030484	0	0.006351398030484	0.006351398030484	0.006351398030484	0.006351398030484	0.006351398030484	0.006351398030484	0	0	0.006351398030484	0	0	0	0.006351398030484	0	-0.317365412811185	0.006351398030484	0.006351398030484	-0.317365412811185	0	0
chr2:232327987..232328031,-	1.58714535201144	0.232274693894197	0.232274693894197	0	0	0.232274693894197	0	0.232274693894197	0	0.232274693894197	0.232274693894197	0	0.232274693894197	0.223472555762354	0.223472555762354	0.232274693894197	0.232274693894197	0.232274693894197	0.232274693894197	0.223472555762354	8.66742120997663	0.232274693894197	0.223472555762354	0	0.223472555762354	0.232274693894197	0.232274693894197	0.232274693894197	0	0.232274693894197	0.232274693894197	0.232274693894197	0.232274693894197	0.232274693894197	0.232274693894197	0	0	0.232274693894197	0	0	0	0.232274693894197	0	0.223472555762354	0.232274693894197	0.232274693894197	0.223472555762354	0	0
chr6:126240542..126240553,+	-0.00750289988911149	-0.00750289988911149	-0.00750289988911149	0	0	-0.00750289988911149	0	-0.00750289988911149	0	-0.00750289988911149	-0.00750289988911149	0	-0.00750289988911149	-0.539617299799701	-0.539617299799701	-0.00750289988911149	-0.00750289988911149	-0.00750289988911149	-0.00750289988911149	-0.539617299799701	0	-0.00750289988911149	-0.539617299799701	0	-0.539617299799701	-0.00750289988911149	-0.00750289988911149	-0.00750289988911149	0	-0.00750289988911149	-0.00750289988911149	-0.00750289988911149	-0.00750289988911149	-0.00750289988911149	-0.00750289988911149	0	0	-0.00750289988911149	0	0	0	-0.00750289988911149	0	8.2387472212203	-0.00750289988911149	-0.00750289988911149	-0.539617299799701	0	0
chr15:96875657..96875760,+	-0.414403880842055	-0.414403880842055	-0.414403880842055	0.89910258686572	0	-0.414403880842055	0	-0.414403880842055	0	-0.414403880842055	-0.414403880842055	0	3.66822240400064	-0.372514321209247	-0.372514321209247	-0.414403880842055	-0.414403880842055	-0.414403880842055	-0.414403880842055	-0.372514321209247	0	-0.414403880842055	-0.372514321209247	0	-0.372514321209247	-0.414403880842055	-0.414403880842055	-0.414403880842055	0	-0.414403880842055	-0.414403880842055	-0.414403880842055	-0.414403880842055	-0.414403880842055	-0.414403880842055	0	0	-0.414403880842055	0	0	0	-0.414403880842055	0	-0.372514321209247	-0.414403880842055	-0.414403880842055	-0.372514321209247	0	0
chr8:101725388..101725418,-	-0.0167134520234879	-0.0167134520234879	-0.0167134520234879	0	0	-0.0167134520234879	0	-0.0167134520234879	0	-0.0167134520234879	-0.0167134520234879	0	-0.0167134520234879	-0.0954701888767946	-0.0954701888767946	-0.0167134520234879	-0.0167134520234879	-0.0167134520234879	-0.0167134520234879	-0.0954701888767946	0	-0.0167134520234879	-0.0954701888767946	0	-0.0954701888767946	-0.0167134520234879	-0.0167134520234879	-0.0167134520234879	0	-0.0167134520234879	-0.0167134520234879	-0.0167134520234879	-0.0167134520234879	-0.0167134520234879	-0.0167134520234879	0	0	-0.0167134520234879	0	0	0	-0.0167134520234879	0	-0.0954701888767946	-0.0167134520234879	-0.0167134520234879	-0.0954701888767946	0	0
chr10:73579374..73579386,-	0.0434462536799331	0.0434462536799331	0.0434462536799331	0	0	0.0434462536799331	0	0.0434462536799331	0	0.0434462536799331	0.0434462536799331	0	0.0434462536799331	-0.205718372102725	-0.205718372102725	0.0434462536799331	0.0434462536799331	0.0434462536799331	0.0434462536799331	-0.205718372102725	0	0.0434462536799331	-0.205718372102725	0	-0.205718372102725	0.0434462536799331	0.0434462536799331	0.0434462536799331	0	0.0434462536799331	0.0434462536799331	0.0434462536799331	0.0434462536799331	0.0434462536799331	0.0434462536799331	0	0	0.0434462536799331	0	0	0	0.0434462536799331	0	-0.205718372102725	0.0434462536799331	0.0434462536799331	-0.205718372102725	0	0
chr7:100771916..100771921,+	0.144286610599327	0.144286610599327	0.144286610599327	0	0	0.144286610599327	0	0.144286610599327	0	0.144286610599327	0.144286610599327	0	0.144286610599327	0.0953461055703071	0.0953461055703071	0.144286610599327	0.144286610599327	0.144286610599327	0.144286610599327	0.0953461055703071	0	0.144286610599327	0.933526345639128	0	0.0953461055703071	0.144286610599327	0.144286610599327	0.144286610599327	0	0.144286610599327	0.144286610599327	0.144286610599327	0.144286610599327	0.144286610599327	0.144286610599327	0	0	0.144286610599327	0	0	0	0.144286610599327	0	0.0953461055703071	0.144286610599327	0.144286610599327	0.0953461055703071	0	0
chr12:46662587..46662590,-	-0.20083663446903	-0.20083663446903	-0.20083663446903	0	0	-0.20083663446903	0	-0.20083663446903	0	-0.20083663446903	-0.20083663446903	0	-0.20083663446903	0.0474746555223489	0.0474746555223489	-0.20083663446903	-0.20083663446903	-0.20083663446903	-0.20083663446903	0.0474746555223489	0	-0.20083663446903	0.0474746555223489	0	0.0474746555223489	-0.20083663446903	-0.20083663446903	-0.20083663446903	0	-0.20083663446903	-0.20083663446903	-0.20083663446903	-0.20083663446903	-0.20083663446903	-0.20083663446903	0	0	-0.20083663446903	0	0	3.62564788946177	-0.20083663446903	0	0.0474746555223489	-0.20083663446903	-0.20083663446903	0.0474746555223489	0	0
chr22:42271656..42271681,+	-0.225773797407058	-0.225773797407058	-0.225773797407058	0	0	-0.225773797407058	0	-0.225773797407058	0	-0.225773797407058	-0.225773797407058	0	-0.225773797407058	-0.0728439428939052	-0.0728439428939052	-0.225773797407058	-0.225773797407058	-0.225773797407058	-0.225773797407058	-0.0728439428939052	0	-0.225773797407058	-0.0728439428939052	0	-0.0728439428939052	-0.225773797407058	-0.225773797407058	-0.225773797407058	0	-0.225773797407058	-0.225773797407058	-0.225773797407058	-0.225773797407058	-0.225773797407058	-0.225773797407058	0	0	-0.225773797407058	0	0	0	-0.225773797407058	0	-0.0728439428939052	-0.225773797407058	-0.225773797407058	-0.0728439428939052	0	0
chr2:220462951..220462972,+	-0.161589117287072	-0.161589117287072	-0.161589117287072	0	0	-0.161589117287072	0	-0.161589117287072	0	-0.161589117287072	-0.161589117287072	0	-0.161589117287072	-0.124395893870652	-0.124395893870652	-0.161589117287072	-0.161589117287072	-0.161589117287072	-0.161589117287072	-0.124395893870652	0	7.40959687612155	-0.124395893870652	0	-0.124395893870652	-0.161589117287072	-0.161589117287072	-0.161589117287072	0	-0.161589117287072	-0.161589117287072	-0.161589117287072	-0.161589117287072	-0.161589117287072	-0.161589117287072	0	0	-0.161589117287072	0	0	0	-0.161589117287072	0	-0.124395893870652	-0.161589117287072	-0.161589117287072	-0.124395893870652	0	0
chr10:123970670..123970704,+	0.0481621289172868	0.0481621289172868	0.0481621289172868	0	0	0.0481621289172868	0	0.0481621289172868	0	0.0481621289172868	0.0481621289172868	0	1.09281754659017	-0.27675455640244	3.36487331595677	0.0481621289172868	1.08669401691375	0.0481621289172868	0.0481621289172868	-0.27675455640244	0	0.0481621289172868	-0.27675455640244	0	-0.27675455640244	0.0481621289172868	0.0481621289172868	0.0481621289172868	1.52471830789465	0.0481621289172868	0.0481621289172868	0.0481621289172868	0.0481621289172868	0.0481621289172868	0.0481621289172868	0	0	0.0481621289172868	0	0	0	0.0481621289172868	0	-0.27675455640244	0.0481621289172868	0.0481621289172868	-0.27675455640244	0	0
chr7:115890264..115890281,+	-0.284653765691229	-0.284653765691229	0.534974047702122	0	0	-0.284653765691229	0	-0.284653765691229	3.71167107832969	5.01691079594003	-0.284653765691229	0	-0.284653765691229	-0.175738095462961	-0.175738095462961	-0.284653765691229	-0.284653765691229	-0.284653765691229	0.532636752613153	-0.175738095462961	0	-0.284653765691229	-0.175738095462961	0	-0.175738095462961	-0.284653765691229	-0.284653765691229	-0.284653765691229	0	-0.284653765691229	-0.284653765691229	-0.284653765691229	-0.284653765691229	-0.284653765691229	-0.284653765691229	0	0	-0.284653765691229	0	0	0	-0.284653765691229	0	-0.175738095462961	-0.284653765691229	-0.284653765691229	-0.175738095462961	0	0
chr6:10412640..10412655,-	0.279503463954358	0.279503463954358	0.279503463954358	0	0	0.279503463954358	0	0.279503463954358	0	0.279503463954358	0.279503463954358	0	0.279503463954358	0.222075897277093	0.222075897277093	0.279503463954358	0.279503463954358	0.279503463954358	0.279503463954358	0.222075897277093	0	0.279503463954358	0.222075897277093	0	0.222075897277093	0.279503463954358	0.279503463954358	0.279503463954358	6.1193902815459	0.279503463954358	0.279503463954358	0.279503463954358	0.279503463954358	0.279503463954358	0.279503463954358	0	0	0.279503463954358	0	0	0	0.279503463954358	0	0.222075897277093	0.279503463954358	0.279503463954358	0.222075897277093	0	0
chr3:53267290..53267301,-	-0.0447874196428806	-0.0447874196428806	-0.0447874196428806	0	0	-0.0447874196428806	0	-0.0447874196428806	0	-0.0447874196428806	-0.0447874196428806	0	-0.0447874196428806	0.171884846958368	0.171884846958368	-0.0447874196428806	-0.0447874196428806	-0.0447874196428806	-0.0447874196428806	0.171884846958368	0	8.59875535074892	0.171884846958368	0	0.171884846958368	-0.0447874196428806	-0.0447874196428806	-0.0447874196428806	0	-0.0447874196428806	-0.0447874196428806	-0.0447874196428806	-0.0447874196428806	-0.0447874196428806	-0.0447874196428806	0	0	-0.0447874196428806	0	0	0	-0.0447874196428806	0	0.171884846958368	-0.0447874196428806	-0.0447874196428806	0.171884846958368	0	0
chr3:149095461..149095472,-	-0.67736680062881	-0.67736680062881	-0.67736680062881	0	0	-0.67736680062881	0	-0.67736680062881	0	-0.67736680062881	-0.67736680062881	0	-0.67736680062881	-0.00417584936705335	-0.00417584936705335	-0.67736680062881	-0.67736680062881	-0.67736680062881	-0.67736680062881	-0.00417584936705335	0	-0.67736680062881	-0.00417584936705335	0	-0.00417584936705335	-0.67736680062881	-0.67736680062881	-0.67736680062881	0	-0.67736680062881	-0.67736680062881	-0.67736680062881	-0.67736680062881	-0.67736680062881	-0.67736680062881	0	0	-0.67736680062881	0	0	0	-0.67736680062881	0	-0.00417584936705335	-0.67736680062881	-0.67736680062881	-0.00417584936705335	0	8.66551002649968
chr7:47622082..47622097,-	-0.105787121475479	-0.105787121475479	-0.105787121475479	0	0	-0.105787121475479	0	-0.105787121475479	0	-0.105787121475479	-0.105787121475479	0	-0.105787121475479	-0.111679900618781	0.542788086907587	-0.105787121475479	-0.105787121475479	-0.105787121475479	3.61596795787703	-0.111679900618781	0	-0.105787121475479	3.27423756446543	0	-0.111679900618781	-0.105787121475479	-0.105787121475479	-0.105787121475479	0	-0.105787121475479	-0.105787121475479	-0.105787121475479	-0.105787121475479	-0.105787121475479	-0.105787121475479	0	0	-0.105787121475479	0	0	0	-0.105787121475479	0	-0.111679900618781	-0.105787121475479	3.70890853069305	-0.111679900618781	0	0
chr3:149260318..149260331,-	-0.170633782047821	-0.170633782047821	-0.170633782047821	0	0	-0.170633782047821	0	-0.170633782047821	0	-0.170633782047821	-0.170633782047821	0	-0.170633782047821	0.0283888170517903	0.0283888170517903	-0.170633782047821	-0.170633782047821	-0.170633782047821	-0.170633782047821	0.0283888170517903	0	-0.170633782047821	0.0283888170517903	0	0.0283888170517903	-0.170633782047821	-0.170633782047821	-0.170633782047821	0	-0.170633782047821	-0.170633782047821	-0.170633782047821	-0.170633782047821	-0.170633782047821	-0.170633782047821	0	0	-0.170633782047821	0	0	0	-0.170633782047821	0	0.0283888170517903	-0.170633782047821	-0.170633782047821	0.0283888170517903	0	0
chr7:143080150..143080168,+	0.137403997165713	0.137403997165713	0.137403997165713	0	0	0.137403997165713	0	0.137403997165713	0	0.137403997165713	0.137403997165713	0	0.137403997165713	-0.0954579077991241	-0.0954579077991241	0.137403997165713	0.137403997165713	0.137403997165713	0.137403997165713	-0.0954579077991241	0	0.137403997165713	-0.0954579077991241	0	-0.0954579077991241	0.137403997165713	0.137403997165713	0.137403997165713	0	0.137403997165713	0.137403997165713	0.137403997165713	0.137403997165713	0.137403997165713	0.137403997165713	0	0	0.137403997165713	0	0	0	0.137403997165713	0	-0.0954579077991241	0.137403997165713	0.137403997165713	-0.0954579077991241	0	0
chrM:15675..15692,+	0.21251483913239	0.21251483913239	0.21251483913239	6.89029052851803	0	0.21251483913239	0	0.21251483913239	0	0.21251483913239	0.21251483913239	1.92690855368635	0.21251483913239	0.148331373353255	0.148331373353255	0.21251483913239	0.21251483913239	0.21251483913239	0.21251483913239	0.148331373353255	0	0.21251483913239	0.148331373353255	0	0.148331373353255	0.21251483913239	0.21251483913239	0.21251483913239	0	0.21251483913239	0.21251483913239	0.21251483913239	0.21251483913239	0.21251483913239	0.21251483913239	0	0	0.21251483913239	0	0	0	0.21251483913239	0	0.148331373353255	0.21251483913239	0.21251483913239	0.148331373353255	0	0
chr17:79478392..79478403,-	0.827067298326737	-0.00389453124207826	-0.00389453124207826	0	0	-0.00389453124207826	0	-0.00389453124207826	0	-0.00389453124207826	-0.00389453124207826	0	-0.00389453124207826	-0.244064154195853	-0.244064154195853	-0.00389453124207826	-0.00389453124207826	-0.00389453124207826	0.813395987062303	-0.244064154195853	0	7.2742666961625	-0.244064154195853	0	-0.244064154195853	-0.00389453124207826	-0.00389453124207826	-0.00389453124207826	0	-0.00389453124207826	-0.00389453124207826	-0.00389453124207826	-0.00389453124207826	-0.00389453124207826	-0.00389453124207826	0	0	1.29391858923199	0	0	0	-0.00389453124207826	0	8.34874046634062	-0.00389453124207826	-0.00389453124207826	-0.244064154195853	0	0
chr16:30080136..30080158,+	-0.0456650230609616	-0.0456650230609616	-0.0456650230609616	0	0	-0.0456650230609616	0	-0.0456650230609616	0	-0.0456650230609616	-0.0456650230609616	0	-0.0456650230609616	-0.216041979250126	-0.216041979250126	-0.0456650230609616	-0.0456650230609616	-0.0456650230609616	-0.0456650230609616	-0.216041979250126	0	-0.0456650230609616	-0.216041979250126	0	-0.216041979250126	-0.0456650230609616	-0.0456650230609616	-0.0456650230609616	0	-0.0456650230609616	-0.0456650230609616	-0.0456650230609616	-0.0456650230609616	-0.0456650230609616	-0.0456650230609616	0	0	-0.0456650230609616	0	0	0	-0.0456650230609616	0	-0.216041979250126	-0.0456650230609616	-0.0456650230609616	-0.216041979250126	0	0
chr21:27253554..27253578,-	0.00154669320060961	0.00154669320060961	0.00154669320060961	0	0	0.00154669320060961	0	0.00154669320060961	0	0.00154669320060961	0.00154669320060961	0	0.00154669320060961	-0.216465859884551	-0.216465859884551	0.00154669320060961	0.00154669320060961	0.00154669320060961	0.00154669320060961	-0.216465859884551	0	0.00154669320060961	-0.216465859884551	0	-0.216465859884551	0.00154669320060961	0.00154669320060961	0.00154669320060961	0	0.00154669320060961	0.00154669320060961	0.00154669320060961	0.00154669320060961	0.00154669320060961	0.00154669320060961	0	0	0.00154669320060961	0	0	0	0.00154669320060961	0	-0.216465859884551	0.00154669320060961	0.00154669320060961	-0.216465859884551	0	0
chr7:134576157..134576171,+	0.122053548004887	0.122053548004887	0.122053548004887	0	0	0.122053548004887	0	0.122053548004887	0	0.122053548004887	0.122053548004887	0	0.122053548004887	0.274349070680007	0.274349070680007	0.122053548004887	0.122053548004887	0.122053548004887	0.122053548004887	0.274349070680007	0	0.122053548004887	0.274349070680007	0	0.274349070680007	0.122053548004887	0.122053548004887	0.122053548004887	0	0.122053548004887	0.122053548004887	0.122053548004887	0.122053548004887	0.122053548004887	0.122053548004887	0	0	0.122053548004887	0	0	0	0.122053548004887	0	0.274349070680007	0.122053548004887	0.122053548004887	0.274349070680007	0	0
chr8:27463995..27464033,-	0.068435749346864	0.068435749346864	0.068435749346864	0	0	0.068435749346864	0	0.068435749346864	0	0.068435749346864	0.068435749346864	0	0.068435749346864	-0.0446797034152386	-0.0446797034152386	0.068435749346864	0.068435749346864	0.068435749346864	0.068435749346864	-0.0446797034152386	0	1.68019979644274	-0.0446797034152386	0	-0.0446797034152386	0.068435749346864	0.068435749346864	0.068435749346864	0	0.068435749346864	0.068435749346864	0.068435749346864	0.068435749346864	0.068435749346864	0.068435749346864	0	0	0.068435749346864	0	0	0	0.068435749346864	0	-0.0446797034152386	0.068435749346864	0.068435749346864	-0.0446797034152386	0	0
chrX:119695246..119695270,-	0.181257082679301	0.181257082679301	0.181257082679301	0	0	0.181257082679301	0	0.181257082679301	4.53519861276778	0.181257082679301	0.181257082679301	0	0.181257082679301	0.205857174605112	0.205857174605112	0.181257082679301	0.181257082679301	0.181257082679301	0.181257082679301	0.205857174605112	0	0.181257082679301	0.205857174605112	0	0.205857174605112	0.181257082679301	0.181257082679301	0.181257082679301	0	0.181257082679301	0.181257082679301	0.181257082679301	0.181257082679301	0.181257082679301	0.181257082679301	0	0	0.181257082679301	0	0	0	0.181257082679301	0	0.205857174605112	0.181257082679301	0.181257082679301	0.205857174605112	0	0
chr9:129097479..129097490,+	0.156365555200902	0.156365555200902	0.156365555200902	0	0	0.156365555200902	0	0.156365555200902	0	0.156365555200902	0.156365555200902	0	0.156365555200902	0.0941164774104268	0.748584464936795	0.156365555200902	0.156365555200902	0.156365555200902	0.156365555200902	0.0941164774104268	0	0.156365555200902	0.0941164774104268	0	0.0941164774104268	0.156365555200902	0.156365555200902	0.156365555200902	0	0.156365555200902	0.156365555200902	0.156365555200902	0.156365555200902	0.156365555200902	0.156365555200902	0	0	0.156365555200902	0	0	7.25399923338381	0.156365555200902	0	0.0941164774104268	0.156365555200902	0.156365555200902	0.0941164774104268	0	0
chr13:49550152..49550167,+	0.129503890189811	0.129503890189811	0.129503890189811	0	0	0.129503890189811	0	0.129503890189811	0	0.129503890189811	0.129503890189811	0	0.129503890189811	-0.190884865277555	-0.190884865277555	0.129503890189811	0.129503890189811	0.129503890189811	0.129503890189811	-0.190884865277555	0	0.129503890189811	-0.190884865277555	0	-0.190884865277555	0.129503890189811	0.129503890189811	0.129503890189811	0	0.129503890189811	0.129503890189811	0.129503890189811	0.129503890189811	0.129503890189811	0.129503890189811	0	0	0.129503890189811	0	0	6.18272095835555	0.129503890189811	0	8.73100361603099	0.129503890189811	0.129503890189811	-0.190884865277555	0	0
chr20:57478573..57478599,+	-0.0350722831248586	-0.0350722831248586	-0.0350722831248586	0	0	-0.0350722831248586	0	-0.0350722831248586	0	-0.0350722831248586	-0.0350722831248586	0	-0.0350722831248586	-0.111985837826799	-0.111985837826799	-0.0350722831248586	-0.0350722831248586	-0.0350722831248586	-0.0350722831248586	-0.111985837826799	0	-0.0350722831248586	-0.111985837826799	0	-0.111985837826799	1.7276057132041	-0.0350722831248586	-0.0350722831248586	0	-0.0350722831248586	-0.0350722831248586	-0.0350722831248586	-0.0350722831248586	-0.0350722831248586	-0.0350722831248586	0	0	-0.0350722831248586	0	0	0	-0.0350722831248586	0	-0.111985837826799	-0.0350722831248586	-0.0350722831248586	-0.111985837826799	0	0
chr1:245026254..245026279,-	0.253972677732913	0.253972677732913	0.253972677732913	0	0	0.253972677732913	0	0.253972677732913	0	0.253972677732913	0.253972677732913	0	0.253972677732913	-0.0966279764890537	-0.0966279764890537	0.253972677732913	0.253972677732913	0.253972677732913	0.253972677732913	-0.0966279764890537	0	0.253972677732913	-0.0966279764890537	0	-0.0966279764890537	0.253972677732913	0.253972677732913	0.253972677732913	0	0.253972677732913	0.253972677732913	0.253972677732913	0.253972677732913	0.253972677732913	0.253972677732913	0	0	0.253972677732913	0	0	0	0.253972677732913	0	-0.0966279764890537	0.253972677732913	0.253972677732913	-0.0966279764890537	0	0
chr10:33224441..33224491,-	0.132400721272977	0.132400721272977	0.132400721272977	0	0	0.132400721272977	0	1.37000319757007	0	0.132400721272977	0.132400721272977	0	0.132400721272977	0.141027526780945	0.141027526780945	0.132400721272977	0.132400721272977	7.28317728397921	0.132400721272977	6.29548282651009	0	0.132400721272977	0.141027526780945	0	0.141027526780945	0.978599593045523	0.132400721272977	0.132400721272977	0	0.132400721272977	0.132400721272977	0.132400721272977	6.50746400161025	8.02985685690686	4.89712964918769	9.33942448849504	0	0.132400721272977	0	0	4.9748786242476	0.132400721272977	0	0.141027526780945	0.132400721272977	0.132400721272977	0.141027526780945	0	0
chr2:232326533..232326542,-	0.119754417023997	0.119754417023997	0.119754417023997	0	0	0.119754417023997	0	0.119754417023997	0	0.119754417023997	0.119754417023997	0	0.119754417023997	0.163486237361769	0.163486237361769	0.119754417023997	0.119754417023997	0.119754417023997	7.35942386546316	0.163486237361769	0	0.119754417023997	0.163486237361769	0	0.163486237361769	0.119754417023997	0.119754417023997	0.119754417023997	0	0.119754417023997	0.119754417023997	0.119754417023997	0.119754417023997	0.119754417023997	0.119754417023997	0	0	0.119754417023997	0	9.21377235279012	0	0.119754417023997	0	0.163486237361769	0.119754417023997	0.119754417023997	0.163486237361769	0	0
chr7:107883608..107883632,-	-0.105557646091074	-0.105557646091074	-0.105557646091074	0	0	-0.105557646091074	0	-0.105557646091074	0	6.18941948674177	-0.105557646091074	0	-0.105557646091074	0.085567060302839	0.085567060302839	-0.105557646091074	-0.105557646091074	-0.105557646091074	-0.105557646091074	0.085567060302839	0	-0.105557646091074	0.085567060302839	0	0.085567060302839	-0.105557646091074	-0.105557646091074	-0.105557646091074	0	-0.105557646091074	-0.105557646091074	-0.105557646091074	-0.105557646091074	-0.105557646091074	-0.105557646091074	0	0	-0.105557646091074	0	0	0.67537517653652	-0.105557646091074	0	0.085567060302839	-0.105557646091074	-0.105557646091074	0.085567060302839	0	0
chr10:3109762..3109769,+	0.228821543510532	0.228821543510532	3.6809369600958	0	0	0.228821543510532	0	0.228821543510532	4.40390390609549	6.42641461126179	0.228821543510532	0	0.228821543510532	0.185977636217833	3.89247983226221	0.228821543510532	0.228821543510532	0.228821543510532	0.228821543510532	0.185977636217833	0	0.228821543510532	0.185977636217833	0	0.185977636217833	0.228821543510532	0.228821543510532	0.228821543510532	0	0.228821543510532	5.77666833342007	0.228821543510532	0.228821543510532	0.228821543510532	0.228821543510532	0	0	0.228821543510532	0	0	0	0.228821543510532	0	0.185977636217833	0.228821543510532	0.228821543510532	0.185977636217833	0	0
chr22:39713540..39713580,-	0.871625088683658	0.0406632591148419	0.0406632591148419	8.1921605224576	0	0.0406632591148419	0	0.0406632591148419	6.67025492661443	0.754936167236822	0.0406632591148419	0.641989012640377	0.0406632591148419	0.0762222271159488	0.0762222271159488	0.0406632591148419	0.0406632591148419	0.0406632591148419	0.0406632591148419	0.0762222271159488	0	0.0406632591148419	0.0762222271159488	0	0.0762222271159488	0.0406632591148419	0.0406632591148419	0.0406632591148419	0	0.0406632591148419	0.0406632591148419	0.0406632591148419	0.0406632591148419	0.0406632591148419	0.0406632591148419	0	0	8.24830708854581	0	0	0	0.0406632591148419	0	0.0762222271159488	4.70831798922798	0.0406632591148419	0.0762222271159488	0	0
chr1:153580032..153580124,-	0.0496048789771805	0.0496048789771805	0.0496048789771805	0	0	0.0496048789771805	0	0.0496048789771805	0	0.0496048789771805	0.0496048789771805	0	1.09426029665006	-0.114150491280735	-0.114150491280735	0.0496048789771805	0.0496048789771805	0.0496048789771805	0.0496048789771805	-0.114150491280735	0	0.0496048789771805	-0.114150491280735	0	-0.114150491280735	0.0496048789771805	0.0496048789771805	8.65054402562072	0	0.0496048789771805	0.0496048789771805	0.0496048789771805	0.0496048789771805	0.0496048789771805	0.0496048789771805	0	3.25891407665167	0.0496048789771805	0	0	0	0.0496048789771805	0	-0.114150491280735	0.0496048789771805	0.0496048789771805	-0.114150491280735	0	0
chr3:159481988..159481999,+	0.0580200469340722	0.0580200469340722	0.0580200469340722	0	0	0.0580200469340722	0	0.0580200469340722	0	0.0580200469340722	0.0580200469340722	0	0.0580200469340722	0.132542705553932	0.132542705553932	0.0580200469340722	0.0580200469340722	0.0580200469340722	0.0580200469340722	0.132542705553932	0	0.0580200469340722	0.132542705553932	0	0.132542705553932	0.0580200469340722	0.0580200469340722	0.0580200469340722	0	0.0580200469340722	0.0580200469340722	0.0580200469340722	0.0580200469340722	0.0580200469340722	0.0580200469340722	0	0	0.0580200469340722	0	0	0	0.0580200469340722	0	0.132542705553932	0.0580200469340722	0.0580200469340722	0.132542705553932	0	0
chr15:44085167..44085205,+	0.0595691456063578	0.0595691456063578	0.0595691456063578	0	0	0.0595691456063578	0	0.0595691456063578	0	0.0595691456063578	0.0595691456063578	0	0.0595691456063578	-0.0827900504265522	-0.0827900504265522	0.0595691456063578	0.0595691456063578	0.0595691456063578	0.0595691456063578	-0.0827900504265522	0	0.0595691456063578	-0.0827900504265522	0	-0.0827900504265522	0.0595691456063578	0.0595691456063578	0.0595691456063578	0	0.0595691456063578	0.0595691456063578	0.0595691456063578	0.0595691456063578	0.0595691456063578	0.0595691456063578	0	0	0.0595691456063578	0	0	0	0.0595691456063578	0	-0.0827900504265522	0.0595691456063578	0.0595691456063578	-0.0827900504265522	0	0
chr2:224840595..224840609,-	0.00081414061782774	0.727511989233216	0.00081414061782774	0	0	0.00081414061782774	0	0.00081414061782774	0	0.00081414061782774	0.00081414061782774	0	0.00081414061782774	-0.114176680631	-0.114176680631	0.00081414061782774	0.00081414061782774	0.00081414061782774	0.00081414061782774	-0.114176680631	0	0.00081414061782774	-0.114176680631	0	-0.114176680631	0.00081414061782774	1.13054039088469	0.00081414061782774	0	0.00081414061782774	0.00081414061782774	0.00081414061782774	0.00081414061782774	0.00081414061782774	0.863384842223237	0	0	0.00081414061782774	0	0	0	0.00081414061782774	0	-0.114176680631	0.00081414061782774	0.00081414061782774	-0.114176680631	0	0
chr9:131451820..131451833,+	-0.0462932205144578	-0.0462932205144578	-0.0462932205144578	0	0	-0.0462932205144578	0	-0.0462932205144578	0	-0.0462932205144578	-0.0462932205144578	0	-0.0462932205144578	0.0645810606867911	0.0645810606867911	-0.0462932205144578	-0.0462932205144578	-0.0462932205144578	-0.0462932205144578	0.0645810606867911	0	-0.0462932205144578	0.0645810606867911	0	0.0645810606867911	-0.0462932205144578	-0.0462932205144578	-0.0462932205144578	0	-0.0462932205144578	-0.0462932205144578	-0.0462932205144578	-0.0462932205144578	-0.0462932205144578	-0.0462932205144578	0	0	-0.0462932205144578	0	0	0	-0.0462932205144578	0	0.0645810606867911	-0.0462932205144578	-0.0462932205144578	0.0645810606867911	0	0
chr19:38423170..38423179,+	-0.166370440827759	-0.166370440827759	-0.166370440827759	0	0	-0.166370440827759	0	-0.166370440827759	0	-0.166370440827759	-0.166370440827759	0	-0.166370440827759	-0.113104668223284	-0.113104668223284	-0.166370440827759	-0.166370440827759	-0.166370440827759	-0.166370440827759	-0.113104668223284	0	-0.166370440827759	-0.113104668223284	0	-0.113104668223284	-0.166370440827759	-0.166370440827759	-0.166370440827759	0	-0.166370440827759	-0.166370440827759	-0.166370440827759	-0.166370440827759	-0.166370440827759	-0.166370440827759	0	0	-0.166370440827759	0	0	0	-0.166370440827759	0	-0.113104668223284	-0.166370440827759	-0.166370440827759	-0.113104668223284	0	0
chr8:126017792..126017808,+	0.323188329525554	0.323188329525554	0.323188329525554	0	6.36134451724477	0.323188329525554	0.794333958967096	0.323188329525554	0	0.323188329525554	0.323188329525554	0	0.323188329525554	0.256594208402255	0.256594208402255	0.323188329525554	0.323188329525554	0.323188329525554	0.323188329525554	0.256594208402255	0	0.323188329525554	0.256594208402255	0	0.256594208402255	0.323188329525554	0.323188329525554	0.323188329525554	0	0.323188329525554	0.323188329525554	0.323188329525554	0.323188329525554	0.323188329525554	0.323188329525554	0	0	0.323188329525554	0	0	0	0.323188329525554	0	0.256594208402255	0.323188329525554	0.323188329525554	0.256594208402255	0	0
chr8:74659098..74659105,-	0.6237442445807	0.6237442445807	0.6237442445807	0	0	0.6237442445807	0	0.6237442445807	0	5.09243526465287	0.6237442445807	0	0.6237442445807	0.481799567379078	0.481799567379078	0.6237442445807	0.6237442445807	0.6237442445807	0.6237442445807	0.481799567379078	0	0.6237442445807	1.3199798074479	0	0.481799567379078	0.6237442445807	0.6237442445807	0.6237442445807	0	0.6237442445807	0.6237442445807	0.6237442445807	0.6237442445807	0.6237442445807	0.6237442445807	0	0	0.6237442445807	5.22488134280974	0	6.0197082908938	0.6237442445807	0.991376635097959	0.481799567379078	0.6237442445807	0.6237442445807	0.481799567379078	0	0
chr3:53289998..53290012,-	-0.674366270514159	-0.674366270514159	2.87521771142133	7.605396912474	5.89636401068348	-0.674366270514159	0.794333958967096	-0.674366270514159	0	-0.674366270514159	-0.674366270514159	0	-0.674366270514159	2.82142503718885	3.61378124342333	5.33230471621925	-0.674366270514159	-0.674366270514159	-0.674366270514159	-0.32646868324506	0	-0.674366270514159	2.37719809552102	0	-0.32646868324506	-0.674366270514159	0.455359979752705	-0.674366270514159	0	-0.674366270514159	-0.674366270514159	-0.674366270514159	-0.674366270514159	-0.674366270514159	-0.674366270514159	0	0	-0.674366270514159	5.81312040532555	0	0	-0.674366270514159	0	-0.32646868324506	-0.674366270514159	-0.674366270514159	-0.32646868324506	0	0
chr8:101965559..101965570,-	0.0774479065830678	0.0774479065830678	0.0774479065830678	0	0	0.0774479065830678	0	0.0774479065830678	0	0.0774479065830678	0.0774479065830678	0	0.0774479065830678	0.150964564788166	0.150964564788166	0.0774479065830678	0.0774479065830678	0.0774479065830678	0.0774479065830678	0.150964564788166	0	0.0774479065830678	0.150964564788166	0	0.150964564788166	0.0774479065830678	0.0774479065830678	0.0774479065830678	0	0.0774479065830678	1.41431911033945	0.0774479065830678	0.0774479065830678	0.0774479065830678	0.0774479065830678	0	0	0.0774479065830678	0	0	0	0.0774479065830678	0	0.150964564788166	0.0774479065830678	0.0774479065830678	0.150964564788166	0	0
chrM:12599..12607,+	0.317574048571083	0.317574048571083	0.317574048571083	0	0	0.317574048571083	0	0.317574048571083	0	0.317574048571083	0.317574048571083	0	0.317574048571083	0.421758649453188	0.421758649453188	0.317574048571083	0.317574048571083	0.317574048571083	0.317574048571083	0.421758649453188	0	0.317574048571083	0.421758649453188	0	0.421758649453188	0.317574048571083	0.317574048571083	0.317574048571083	0	0.317574048571083	0.317574048571083	0.317574048571083	0.317574048571083	0.317574048571083	0.317574048571083	0	0	0.317574048571083	0	0	0	0.317574048571083	0	0.421758649453188	0.317574048571083	0.317574048571083	0.421758649453188	4.6921229286234	0
chrM:15701..15716,+	-0.217000328796272	-0.217000328796272	3.80971230184306	0	0	-0.217000328796272	0	-0.217000328796272	0	-0.217000328796272	-0.217000328796272	0	-0.217000328796272	0.0187660542391762	0.0187660542391762	-0.217000328796272	-0.217000328796272	-0.217000328796272	-0.217000328796272	0.0187660542391762	0	-0.217000328796272	0.0187660542391762	0	0.0187660542391762	-0.217000328796272	-0.217000328796272	6.14987810592026	0	-0.217000328796272	-0.217000328796272	-0.217000328796272	-0.217000328796272	-0.217000328796272	-0.217000328796272	0	0	-0.217000328796272	0	0	0	-0.217000328796272	0	0.0187660542391762	2.5129698917879	-0.217000328796272	0.0187660542391762	0	0
chr7:5567503..5567529,-	0.100185162266662	0.100185162266662	0.100185162266662	0	0	0.100185162266662	0	3.96616665895721	0	0.100185162266662	0.100185162266662	0	0.100185162266662	0.252667905755419	0.252667905755419	0.100185162266662	0.100185162266662	0.100185162266662	0.100185162266662	0.252667905755419	0	0.100185162266662	0.252667905755419	0	0.252667905755419	0.100185162266662	6.70369200646274	0.100185162266662	0	0.100185162266662	0.100185162266662	0.100185162266662	6.92772673197586	0.100185162266662	0.100185162266662	0	0	0.100185162266662	0	0	0	0.100185162266662	0	0.252667905755419	0.100185162266662	0.100185162266662	0.252667905755419	0	3.114450517224
chr16:30080170..30080194,+	-0.20142588709212	-0.20142588709212	-0.20142588709212	0	0	-0.20142588709212	0	-0.20142588709212	0	-0.20142588709212	-0.20142588709212	0	-0.20142588709212	-0.610187756398371	-0.610187756398371	-0.20142588709212	-0.20142588709212	-0.20142588709212	-0.20142588709212	-0.610187756398371	0	0.818721806448402	-0.610187756398371	0	-0.610187756398371	-0.20142588709212	-0.20142588709212	-0.20142588709212	0	-0.20142588709212	7.72717309017288	-0.20142588709212	-0.20142588709212	-0.20142588709212	-0.20142588709212	0	0	-0.20142588709212	0	0	0	-0.20142588709212	0	-0.610187756398371	-0.20142588709212	-0.20142588709212	-0.610187756398371	0	0
chr3:15839321..15839332,-	0.0611780685955699	0.0611780685955699	0.0611780685955699	0	0	0.0611780685955699	0	0.0611780685955699	0	0.0611780685955699	0.0611780685955699	0	0.0611780685955699	0.118517147691819	0.118517147691819	0.0611780685955699	0.0611780685955699	0.0611780685955699	0.0611780685955699	0.118517147691819	0	0.0611780685955699	0.118517147691819	0	0.118517147691819	0.0611780685955699	0.0611780685955699	0.0611780685955699	0	0.0611780685955699	0.0611780685955699	0.0611780685955699	0.0611780685955699	0.0611780685955699	0.0611780685955699	0	0	0.0611780685955699	0	0	0	1.08037513165575	0	0.118517147691819	0.0611780685955699	0.0611780685955699	0.118517147691819	0	0
chrM:15563..15579,-	-0.364301371710045	0.843400372444573	0.455326441683305	0.89910258686572	0.634582791462246	0.518663331259643	0	0.383328074670034	3.9655780357961	-0.364301371710045	-0.364301371710045	0	0.680354045962835	1.21019800978852	0.656397864753206	3.54891506482592	0.67423051628642	4.33688297868952	2.9784130206417	5.50518656016428	0	-0.364301371710045	0.00192987722683791	0	0.00192987722683791	-0.364301371710045	2.43081322403528	7.13593838319255	0.955054337565468	-0.364301371710045	3.27321816972702	-0.364301371710045	0.396921666081689	0.601801845119972	-0.364301371710045	0	0	-0.364301371710045	0	0	2.80118354760602	-0.364301371710045	0	1.12470493008512	1.16083530159847	-0.364301371710045	0.85752763789745	1.35228350748557	0
chr20:30310539..30310546,-	-0.0183488966695711	-0.0183488966695711	-0.0183488966695711	0	0	-0.0183488966695711	0	-0.0183488966695711	0	-0.0183488966695711	-0.0183488966695711	0	-0.0183488966695711	0.106176996289912	0.106176996289912	-0.0183488966695711	-0.0183488966695711	-0.0183488966695711	-0.0183488966695711	0.106176996289912	0	-0.0183488966695711	0.106176996289912	0	0.106176996289912	-0.0183488966695711	-0.0183488966695711	-0.0183488966695711	0	-0.0183488966695711	-0.0183488966695711	-0.0183488966695711	6.79142953409212	-0.0183488966695711	-0.0183488966695711	0	0	-0.0183488966695711	0	0	0	-0.0183488966695711	0	0.106176996289912	-0.0183488966695711	-0.0183488966695711	0.106176996289912	0	0
chr12:56122207..56122218,-	-0.0286329459726932	-0.0286329459726932	-0.0286329459726932	0	0	-0.0286329459726932	0	-0.0286329459726932	0	-0.0286329459726932	-0.0286329459726932	0	-0.0286329459726932	-0.127926349452185	-0.127926349452185	-0.0286329459726932	-0.0286329459726932	5.29774473635703	-0.0286329459726932	-0.127926349452185	0	-0.0286329459726932	-0.127926349452185	0	-0.127926349452185	-0.0286329459726932	-0.0286329459726932	-0.0286329459726932	0	-0.0286329459726932	-0.0286329459726932	-0.0286329459726932	-0.0286329459726932	-0.0286329459726932	-0.0286329459726932	0	0	-0.0286329459726932	0	0	0	-0.0286329459726932	0	-0.127926349452185	-0.0286329459726932	-0.0286329459726932	-0.127926349452185	0	0
chr17:48264220..48264260,-	0.151989407441584	0.151989407441584	0.151989407441584	0	0	0.151989407441584	0	0.151989407441584	0	0.151989407441584	0.151989407441584	0	0.151989407441584	0.24400839802932	0.24400839802932	0.151989407441584	0.151989407441584	0.151989407441584	0.151989407441584	0.24400839802932	0	0.151989407441584	0.24400839802932	0	0.24400839802932	0.151989407441584	0.151989407441584	0.151989407441584	0	0.151989407441584	0.151989407441584	0.151989407441584	0.151989407441584	0.151989407441584	0.151989407441584	0	0	0.151989407441584	0	0	0	0.151989407441584	0	0.24400839802932	0.151989407441584	0.151989407441584	0.24400839802932	0	0
chr4:187647683..187647690,-	0.0698114184289506	0.0698114184289506	0.0698114184289506	0	0	0.0698114184289506	0	0.0698114184289506	0	0.0698114184289506	0.0698114184289506	0	0.0698114184289506	-0.0647660845841515	-0.0647660845841515	0.0698114184289506	0.0698114184289506	0.0698114184289506	0.0698114184289506	-0.0647660845841515	0	0.0698114184289506	-0.0647660845841515	0	-0.0647660845841515	0.0698114184289506	0.0698114184289506	0.0698114184289506	0	0.0698114184289506	0.0698114184289506	0.0698114184289506	0.0698114184289506	0.0698114184289506	0.0698114184289506	0	0	0.0698114184289506	0	0	0	0.0698114184289506	0	-0.0647660845841515	0.0698114184289506	0.0698114184289506	-0.0647660845841515	0	0
chr1:210502636..210502652,+	0.126522912649663	0.126522912649663	0.126522912649663	0	0	0.126522912649663	0	0.126522912649663	0	0.126522912649663	0.126522912649663	0	0.126522912649663	-0.195656877163467	7.59130245370915	0.126522912649663	0.126522912649663	0.126522912649663	6.26301194991177	-0.195656877163467	0	0.126522912649663	-0.195656877163467	0	-0.195656877163467	0.126522912649663	0.126522912649663	0.126522912649663	0	0.126522912649663	0.126522912649663	0.126522912649663	0.126522912649663	0.126522912649663	0.126522912649663	0	0	0.126522912649663	0	0	0	0.126522912649663	0	-0.195656877163467	0.126522912649663	0.126522912649663	-0.195656877163467	0	0
chr19:41770949..41770968,+	0.102924327737	0.102924327737	0.102924327737	0	0	0.102924327737	0	0.102924327737	0	0.102924327737	0.102924327737	0	0.102924327737	0.165237833031244	0.165237833031244	0.102924327737	0.102924327737	0.102924327737	0.102924327737	0.165237833031244	0	0.102924327737	0.165237833031244	0	0.165237833031244	0.102924327737	0.102924327737	0.102924327737	0	0.102924327737	0.102924327737	0.102924327737	0.102924327737	0.102924327737	0.102924327737	0	0	0.102924327737	0	0	0	0.102924327737	0	0.165237833031244	0.102924327737	0.102924327737	0.165237833031244	0	0
chr15:99433535..99433552,+	-0.42793080966853	-0.42793080966853	-0.42793080966853	0	0	-0.42793080966853	0	-0.42793080966853	0	-0.42793080966853	-0.42793080966853	0	-0.42793080966853	-0.525312340230897	-0.525312340230897	-0.42793080966853	-0.42793080966853	-0.42793080966853	-0.42793080966853	-0.525312340230897	0	-0.42793080966853	-0.525312340230897	0	-0.525312340230897	-0.42793080966853	-0.42793080966853	-0.42793080966853	0	6.20342298659871	-0.42793080966853	-0.42793080966853	-0.42793080966853	-0.42793080966853	-0.42793080966853	0	0	0.869882310805534	0	0	0	-0.42793080966853	0	8.27988672143901	-0.42793080966853	-0.42793080966853	-0.525312340230897	0	0
chr4:143395591..143395600,-	0.519252997999352	0.519252997999352	0.519252997999352	0	0	0.519252997999352	0	0.519252997999352	2.59510575223222	0.519252997999352	0.519252997999352	0	0.519252997999352	0.484889866231233	0.484889866231233	9.35150357338121	0.519252997999352	0.519252997999352	0.519252997999352	0.484889866231233	0	0.519252997999352	0.484889866231233	0	0.484889866231233	0.519252997999352	0.519252997999352	0.519252997999352	0	0.519252997999352	0.519252997999352	0.519252997999352	0.519252997999352	0.519252997999352	0.519252997999352	0	0	0.519252997999352	0	0	0	0.519252997999352	0	0.484889866231233	0.519252997999352	0.519252997999352	0.484889866231233	0	0
chr12:16507252..16507286,+	-0.0380822635179755	-0.0380822635179755	-0.0380822635179755	0	0	-0.0380822635179755	0	-0.0380822635179755	0	-0.0380822635179755	5.56023454971929	0	-0.0380822635179755	-0.122945746449382	-0.122945746449382	-0.0380822635179755	-0.0380822635179755	-0.0380822635179755	-0.0380822635179755	-0.122945746449382	0	-0.0380822635179755	-0.122945746449382	0	-0.122945746449382	-0.0380822635179755	-0.0380822635179755	-0.0380822635179755	0	-0.0380822635179755	-0.0380822635179755	-0.0380822635179755	-0.0380822635179755	-0.0380822635179755	-0.0380822635179755	0	0	-0.0380822635179755	1.17318911484384	0	0	-0.0380822635179755	0	-0.122945746449382	-0.0380822635179755	-0.0380822635179755	-0.122945746449382	0	0
chrX:102941600..102941607,-	0.0969882352902066	0.0969882352902066	0.0969882352902066	0	0	0.0969882352902066	0	0.0969882352902066	0	0.0969882352902066	0.0969882352902066	0	0.0969882352902066	0.108647758587886	0.108647758587886	0.930031925696868	0.0969882352902066	0.0969882352902066	5.59528461167455	0.108647758587886	0	0.0969882352902066	0.108647758587886	0	0.108647758587886	0.0969882352902066	0.0969882352902066	0.0969882352902066	0	0.0969882352902066	0.0969882352902066	0.0969882352902066	3.69616676548073	0.0969882352902066	0.0969882352902066	0	0	0.0969882352902066	0	0	0	0.0969882352902066	0	0.108647758587886	0.0969882352902066	0.0969882352902066	0.108647758587886	0	0
chr11:114167586..114167599,+	-0.196742581530069	-0.196742581530069	-0.196742581530069	0	0	-0.196742581530069	0	-0.196742581530069	0	-0.196742581530069	-0.196742581530069	0	2.46189575021334	0.071095076503619	0.071095076503619	-0.196742581530069	-0.196742581530069	-0.196742581530069	-0.196742581530069	0.071095076503619	0	-0.196742581530069	0.071095076503619	0	0.071095076503619	-0.196742581530069	-0.196742581530069	-0.196742581530069	0	0.884047968219657	-0.196742581530069	-0.196742581530069	-0.196742581530069	-0.196742581530069	-0.196742581530069	0	0	-0.196742581530069	6.12990741852756	0	0	-0.196742581530069	0	0.071095076503619	-0.196742581530069	-0.196742581530069	0.071095076503619	0	0
chr8:101725008..101725030,-	-0.375453316511108	-0.375453316511108	-0.375453316511108	0	0	-0.375453316511108	0	-0.375453316511108	0	-0.375453316511108	-0.375453316511108	0	-0.375453316511108	-0.061646814999795	-0.061646814999795	-0.375453316511108	-0.375453316511108	-0.375453316511108	-0.375453316511108	-0.061646814999795	0	-0.375453316511108	-0.061646814999795	0	-0.061646814999795	-0.375453316511108	-0.375453316511108	-0.375453316511108	0	-0.375453316511108	-0.375453316511108	-0.375453316511108	-0.375453316511108	-0.375453316511108	-0.375453316511108	0	0	-0.375453316511108	0	0	0	-0.375453316511108	0	-0.061646814999795	-0.375453316511108	-0.375453316511108	-0.061646814999795	0	0
chr10:73611070..73611078,-	3.29135167473215	0.0331975948879351	0.0331975948879351	0	0	0.0331975948879351	0	6.16785453838318	4.33348572771239	0.0331975948879351	0.0331975948879351	0	1.07785301256082	5.03030307365087	-0.255373898239656	0.0331975948879351	0.0331975948879351	0.0331975948879351	0.0331975948879351	-0.255373898239656	0	0.0331975948879351	-0.255373898239656	0	5.5582025996435	1.40921903439279	5.59814621150422	0.0331975948879351	0	0.0331975948879351	5.29577021082457	0.0331975948879351	6.3082411008461	0.0331975948879351	5.95763249284709	3.40165491072962	0	0.0331975948879351	0	0	0	0.0331975948879351	6.17276434844823	-0.255373898239656	0.0331975948879351	0.0331975948879351	-0.255373898239656	0	0
chr2:26358373..26358421,+	-0.0501554289443765	-0.0501554289443765	-0.0501554289443765	0	3.59093424447948	-0.0501554289443765	0	-0.0501554289443765	0	-0.0501554289443765	-0.0501554289443765	0	-0.0501554289443765	0.20067497314428	0.20067497314428	-0.0501554289443765	-0.0501554289443765	-0.0501554289443765	-0.0501554289443765	0.20067497314428	0	-0.0501554289443765	0.20067497314428	0	0.20067497314428	-0.0501554289443765	-0.0501554289443765	-0.0501554289443765	0	-0.0501554289443765	-0.0501554289443765	-0.0501554289443765	-0.0501554289443765	-0.0501554289443765	-0.0501554289443765	0	0	-0.0501554289443765	0	0	0	-0.0501554289443765	0	0.20067497314428	-0.0501554289443765	-0.0501554289443765	0.20067497314428	0	0
chr2:55214823..55214844,-	-0.0834608079913308	6.2069626274098	-0.0834608079913308	0	0	-0.0834608079913308	0	-0.0834608079913308	0	-0.0834608079913308	-0.0834608079913308	0	-0.0834608079913308	0.0179064135624511	0.0179064135624511	-0.0834608079913308	-0.0834608079913308	-0.0834608079913308	1.25235804154451	0.0179064135624511	0	-0.0834608079913308	0.0179064135624511	0	0.0179064135624511	-0.0834608079913308	-0.0834608079913308	-0.0834608079913308	0	-0.0834608079913308	-0.0834608079913308	-0.0834608079913308	-0.0834608079913308	-0.0834608079913308	-0.0834608079913308	0	0	-0.0834608079913308	0	0	0	-0.0834608079913308	0	0.0179064135624511	-0.0834608079913308	-0.0834608079913308	0.0179064135624511	0	0
chr10:102107942..102107961,+	0.406898591042928	-0.424063238525887	0.395564574867463	1.44880115070202	1.07380477909219	0.458901464443801	1.30366566179661	0.813539237771207	0.589028363100805	0.290209669596092	0.812037901113994	1.08471615564466	0.620592179146993	0.205526886779144	0.337068356931245	0.408980451880774	0.614468649470578	1.12393408352433	0.911755611009949	0.375090875755365	0.734489774698226	0.596084455014634	0.520780609473698	1.13643367715026	1.20496292801308	0.422135633246659	0.705663011740977	0.668405577912701	0.955054337565468	0.656727311223838	0.393981102929092	1.31881026448092	0.337159799265847	0.54203997830413	0.974588516765913	0.968509510466572	1.15358500765368	1.54572953043948	1.81155028444829	0	1.13357934109085	0.595133824534289	0.991376635097959	0.805375422263163	0.531301574986905	1.09565236458934	0.538198130075489	1.35228350748557	0.969058479446563
chr2:54785783..54785795,+	0.161991761106287	0.161991761106287	0.161991761106287	0	0	0.161991761106287	0	0.161991761106287	0	0.161991761106287	0.161991761106287	0	0.161991761106287	0.0112406463386444	0.0112406463386444	0.161991761106287	0.161991761106287	0.161991761106287	0.161991761106287	0.0112406463386444	0	0.161991761106287	0.0112406463386444	0	0.0112406463386444	6.14441791068269	0.161991761106287	0.161991761106287	0	0.161991761106287	0.161991761106287	0.161991761106287	0.161991761106287	0.161991761106287	0.161991761106287	0	0	0.161991761106287	0	0	0	0.161991761106287	0	0.0112406463386444	0.161991761106287	0.161991761106287	0.0112406463386444	0	0
chr17:76869985..76870007,-	0.190967656346488	0.190967656346488	0.190967656346488	0	0	0.190967656346488	0	0.938597102726567	0	0.190967656346488	0.190967656346488	0	0.190967656346488	0.20859484639759	0.20859484639759	0.190967656346488	0.190967656346488	0.190967656346488	0.190967656346488	0.20859484639759	0	0.190967656346488	0.20859484639759	0	0.20859484639759	0.190967656346488	0.190967656346488	0.190967656346488	0	0.190967656346488	0.190967656346488	0.190967656346488	0.190967656346488	0.190967656346488	0.190967656346488	0	0	0.190967656346488	0	0	0	0.190967656346488	0	0.20859484639759	0.190967656346488	0.190967656346488	0.20859484639759	0	0
chr16:30079963..30079982,+	0.347727697462084	1.07442554607747	2.06794128818515	0	0.634582791462246	0.347727697462084	0.794333958967096	0.347727697462084	0	0.347727697462084	0.347727697462084	0	0.347727697462084	0.681255243232875	0.681255243232875	0.347727697462084	0.347727697462084	0.347727697462084	0.347727697462084	0.681255243232875	0.734489774698226	0.347727697462084	0.681255243232875	0	0.681255243232875	0.347727697462084	2.10318973519224	0.347727697462084	0	0.347727697462084	0.347727697462084	0.347727697462084	0.347727697462084	0.347727697462084	0.347727697462084	0	0	0.347727697462084	5.96577791909154	3.70668957673746	1.76045435803563	6.11307977935425	1.57345318844499	0.681255243232875	0.347727697462084	0.347727697462084	0.681255243232875	0	0
chr19:47112998..47113020,+	0.314849399356107	0.314849399356107	0.314849399356107	0	2.43826884332353	0.314849399356107	0	0.314849399356107	0	0.314849399356107	0.314849399356107	1.42300648037022	0.314849399356107	0.0199735805184219	0.0199735805184219	0.314849399356107	0.314849399356107	0.314849399356107	0.314849399356107	0.0199735805184219	0	0.314849399356107	0.0199735805184219	0	0.0199735805184219	0.314849399356107	0.314849399356107	0.314849399356107	0	0.314849399356107	0.314849399356107	0.314849399356107	0.314849399356107	0.314849399356107	0.314849399356107	0	0	0.314849399356107	0	0	0	0.314849399356107	0	0.0199735805184219	0.314849399356107	0.314849399356107	2.35555451129499	0.829102336787164	0
chr5:1326426..1326437,-	0.188647383916014	0.188647383916014	0.188647383916014	0	0	0.188647383916014	0	0.188647383916014	0.589028363100805	0.188647383916014	0.188647383916014	0	0.188647383916014	0.150508101576817	0.150508101576817	0.188647383916014	0.188647383916014	0.188647383916014	0.188647383916014	0.150508101576817	0	0.188647383916014	0.150508101576817	0	0.150508101576817	0.188647383916014	0.188647383916014	0.188647383916014	0	0.188647383916014	0.188647383916014	0.188647383916014	0.188647383916014	0.188647383916014	0.188647383916014	0	0	0.188647383916014	0	0	8.7125456747839	0.188647383916014	0	0.150508101576817	0.188647383916014	0.188647383916014	0.150508101576817	0	0
chr16:58580639..58580657,-	0.0350124901418738	0.0350124901418738	0.0350124901418738	0	0	0.0350124901418738	0	0.0350124901418738	0	0.0350124901418738	0.0350124901418738	0	0.0350124901418738	-0.240126255734208	1.9118015129681	0.0350124901418738	0.0350124901418738	0.0350124901418738	0.0350124901418738	-0.240126255734208	0	0.0350124901418738	-0.240126255734208	0	-0.240126255734208	0.0350124901418738	0.0350124901418738	0.0350124901418738	0	0.0350124901418738	0.0350124901418738	0.0350124901418738	0.0350124901418738	0.0350124901418738	0.0350124901418738	0	0	0.0350124901418738	0	0	0	0.0350124901418738	0	-0.240126255734208	0.0350124901418738	0.0350124901418738	-0.240126255734208	0	0
chr14:103803025..103803092,+	-0.123686614573527	-0.123686614573527	-0.123686614573527	0	0	-0.123686614573527	0	-0.123686614573527	0	-0.123686614573527	-0.123686614573527	0	-0.123686614573527	-0.302145718505308	-0.302145718505308	-0.123686614573527	-0.123686614573527	-0.123686614573527	-0.123686614573527	-0.302145718505308	0	-0.123686614573527	-0.302145718505308	0	-0.302145718505308	-0.123686614573527	-0.123686614573527	-0.123686614573527	0	-0.123686614573527	-0.123686614573527	-0.123686614573527	-0.123686614573527	-0.123686614573527	-0.123686614573527	0	0	-0.123686614573527	0	0	0	-0.123686614573527	0	-0.302145718505308	2.96590631636629	-0.123686614573527	-0.302145718505308	0	0
chr11:61568644..61568661,-	0.181956288694235	0.181956288694235	0.181956288694235	0	0	0.181956288694235	8.0871872264422	0.181956288694235	0	0.181956288694235	0.181956288694235	0	0.181956288694235	0.0940016571234437	0.0940016571234437	0.181956288694235	0.181956288694235	0.181956288694235	0.181956288694235	0.0940016571234437	0	0.181956288694235	0.0940016571234437	0	0.0940016571234437	0.181956288694235	0.181956288694235	0.181956288694235	0	0.181956288694235	0.181956288694235	0.181956288694235	0.181956288694235	0.181956288694235	0.181956288694235	0	0	0.181956288694235	0	0	0	0.181956288694235	0	0.0940016571234437	0.181956288694235	0.181956288694235	0.0940016571234437	0	0
chr2:216259356..216259399,-	-0.0327002462711712	-0.0327002462711712	-0.0327002462711712	0	0	-0.0327002462711712	0	-0.0327002462711712	0	-0.0327002462711712	-0.0327002462711712	0	6.86186251938042	0.00788387735735	0.00788387735735	-0.0327002462711712	-0.0327002462711712	-0.0327002462711712	-0.0327002462711712	0.00788387735735	0	-0.0327002462711712	0.00788387735735	0	0.00788387735735	-0.0327002462711712	-0.0327002462711712	-0.0327002462711712	0	-0.0327002462711712	-0.0327002462711712	-0.0327002462711712	-0.0327002462711712	3.99028083528386	-0.0327002462711712	0	0	-0.0327002462711712	0	0	0	-0.0327002462711712	0	0.00788387735735	-0.0327002462711712	-0.0327002462711712	0.00788387735735	0	0
chr5:180669306..180669317,-	0.336357551988024	0.336357551988024	0.336357551988024	0	0	0.336357551988024	0	0.336357551988024	0	0.336357551988024	0.336357551988024	0	0.336357551988024	0.417801085288733	0.417801085288733	0.336357551988024	0.336357551988024	0.336357551988024	0.336357551988024	0.417801085288733	0	0.336357551988024	0.417801085288733	0	0.417801085288733	0.336357551988024	0.336357551988024	0.336357551988024	0	0.336357551988024	0.336357551988024	0.336357551988024	0.336357551988024	0.336357551988024	0.336357551988024	0	0	0.336357551988024	0	0	0	0.336357551988024	0	0.417801085288733	0.336357551988024	0.336357551988024	0.417801085288733	0	0
chr11:122930569..122930601,-	0.0419457674437344	0.0419457674437344	0.0419457674437344	0	0	0.0419457674437344	0	0.0419457674437344	0	0.0419457674437344	0.0419457674437344	0	0.0419457674437344	0.0822105594651538	0.0822105594651538	0.0419457674437344	0.0419457674437344	0.0419457674437344	0.0419457674437344	0.0822105594651538	0	0.0419457674437344	0.0822105594651538	2.37692714479169	0.0822105594651538	0.0419457674437344	0.0419457674437344	0.0419457674437344	0	0.0419457674437344	0.0419457674437344	0.0419457674437344	0.0419457674437344	0.0419457674437344	0.0419457674437344	0	0	0.0419457674437344	0	0	0	0.0419457674437344	0	0.0822105594651538	0.0419457674437344	0.0419457674437344	7.180215282296	0	0
chr12:53296183..53296227,-	0.129445793501618	0.129445793501618	0.129445793501618	0	0	0.129445793501618	0	0.129445793501618	0	0.129445793501618	0.129445793501618	0.641989012640377	0.129445793501618	-0.103803696629657	-0.103803696629657	0.129445793501618	0.129445793501618	0.129445793501618	0.129445793501618	-0.103803696629657	0	0.129445793501618	-0.103803696629657	0	-0.103803696629657	0.129445793501618	0.129445793501618	0.129445793501618	0	0.129445793501618	0.129445793501618	0.129445793501618	0.129445793501618	0.129445793501618	0.129445793501618	0	0	0.129445793501618	0	0	0	0.129445793501618	0	-0.103803696629657	0.129445793501618	0.129445793501618	-0.103803696629657	0	0
chr11:114167246..114167251,+	0.0602579328026223	0.0602579328026223	0.0602579328026223	0	0	0.0602579328026223	0	0.0602579328026223	0	0.0602579328026223	0.0602579328026223	0	0.0602579328026223	-0.172553876397947	-0.172553876397947	0.0602579328026223	0.0602579328026223	0.0602579328026223	0.0602579328026223	-0.172553876397947	0	0.0602579328026223	-0.172553876397947	0	-0.172553876397947	0.0602579328026223	0.0602579328026223	0.0602579328026223	0	0.0602579328026223	0.0602579328026223	0.0602579328026223	0.0602579328026223	0.0602579328026223	0.0602579328026223	0	0	0.0602579328026223	0	0	0	0.0602579328026223	0	-0.172553876397947	0.0602579328026223	0.0602579328026223	-0.172553876397947	0	0
chr15:72523924..72523938,-	2.75275135793895	-0.249021759279247	-0.249021759279247	0	0	-0.249021759279247	0	-0.249021759279247	0	-0.249021759279247	-0.249021759279247	0	-0.249021759279247	0.0155131194712351	0.0155131194712351	-0.249021759279247	-0.249021759279247	-0.249021759279247	-0.249021759279247	0.0155131194712351	0	-0.249021759279247	0.0155131194712351	0	0.0155131194712351	-0.249021759279247	-0.249021759279247	-0.249021759279247	0	-0.249021759279247	-0.249021759279247	-0.249021759279247	-0.249021759279247	-0.249021759279247	-0.249021759279247	0	0	-0.249021759279247	0	0	0	-0.249021759279247	0	0.0155131194712351	-0.249021759279247	-0.249021759279247	0.0155131194712351	0	0
chr12:6874654..6874678,+	0.0588962364915298	0.0588962364915298	0.0588962364915298	0	0	0.0588962364915298	0	0.0588962364915298	0	0.0588962364915298	0.0588962364915298	0	0.0588962364915298	-0.27887416906583	-0.27887416906583	0.0588962364915298	0.0588962364915298	0.0588962364915298	0.0588962364915298	-0.27887416906583	0	0.0588962364915298	-0.27887416906583	0	-0.27887416906583	0.0588962364915298	0.0588962364915298	0.0588962364915298	0	0.0588962364915298	0.0588962364915298	0.0588962364915298	0.0588962364915298	0.0588962364915298	0.0588962364915298	0	0	0.0588962364915298	0	0	0	0.0588962364915298	0	-0.27887416906583	0.0588962364915298	0.0588962364915298	-0.27887416906583	0	0
chr1:228681753..228681775,+	0.0341756177382788	0.0341756177382788	0.0341756177382788	0	0	0.0341756177382788	0	7.98142953586712	0	0.0341756177382788	0.0341756177382788	0	0.0341756177382788	0.213157295773008	0.213157295773008	0.0341756177382788	0.0341756177382788	0.0341756177382788	0.0341756177382788	0.213157295773008	0	0.0341756177382788	0.213157295773008	0	0.213157295773008	0.0341756177382788	0.0341756177382788	0.0341756177382788	0	0.0341756177382788	0.0341756177382788	0.0341756177382788	0.0341756177382788	0.0341756177382788	0.0341756177382788	0	0	0.0341756177382788	0	0	0	0.0341756177382788	0	0.213157295773008	0.0341756177382788	0.0341756177382788	0.213157295773008	0	0
chr9:35547155..35547170,+	0.00747184018197134	0.00747184018197134	0.00747184018197134	0	0	5.09163322512271	0	0.00747184018197134	0	0.00747184018197134	0.00747184018197134	0	0.00747184018197134	0.113260130773017	0.113260130773017	0.00747184018197134	0.00747184018197134	0.00747184018197134	0.00747184018197134	0.113260130773017	0	0.00747184018197134	0.113260130773017	0	0.113260130773017	0.00747184018197134	0.00747184018197134	0.00747184018197134	0	0.00747184018197134	0.00747184018197134	0.00747184018197134	0.00747184018197134	0.00747184018197134	0.00747184018197134	0	0	0.00747184018197134	0	0	0	0.00747184018197134	0	0.113260130773017	0.00747184018197134	0.00747184018197134	0.113260130773017	0	0
chr2:196600954..196600968,+	0.0437124829984301	0.0437124829984301	0.0437124829984301	0	0	0.0437124829984301	0	0.0437124829984301	0	0.0437124829984301	0.0437124829984301	0	0.0437124829984301	0.051724404719043	0.051724404719043	0.0437124829984301	0.0437124829984301	2.11645255760926	0.0437124829984301	0.051724404719043	0	0.0437124829984301	0.051724404719043	0	0.051724404719043	0.0437124829984301	0.0437124829984301	0.0437124829984301	0	0.0437124829984301	0.0437124829984301	0.0437124829984301	0.0437124829984301	0.0437124829984301	0.0437124829984301	0	0	0.0437124829984301	0	0	0	0.0437124829984301	0.991376635097959	0.051724404719043	0.0437124829984301	0.0437124829984301	0.051724404719043	0	0
chr11:62648393..62648400,+	2.33386833497212	0.595484072736905	0.595484072736905	0	0	0.595484072736905	0	0.595484072736905	0	7.6504971070411	0.595484072736905	3.73666328219315	0.595484072736905	0.331060526847274	0.331060526847274	0.595484072736905	0.595484072736905	0.595484072736905	0.595484072736905	0.331060526847274	5.77527510051681	0.595484072736905	0.331060526847274	0	0.331060526847274	0.595484072736905	0.595484072736905	0.595484072736905	0	0.595484072736905	0.595484072736905	0.595484072736905	0.595484072736905	0.595484072736905	1.45805477434231	0	0	0.595484072736905	0	0	0	4.87957108700541	0	0.331060526847274	0.595484072736905	0.595484072736905	0.331060526847274	0	0
chr8:29940606..29940618,-	0.0796564255430569	0.0796564255430569	0.0796564255430569	0	0	0.0796564255430569	0	0.0796564255430569	0	0.0796564255430569	0.0796564255430569	0	0.0796564255430569	-0.138626490557944	-0.138626490557944	0.0796564255430569	0.0796564255430569	8.26720907544866	0.0796564255430569	-0.138626490557944	0	0.0796564255430569	-0.138626490557944	0	-0.138626490557944	0.0796564255430569	0.0796564255430569	0.0796564255430569	0	0.0796564255430569	0.0796564255430569	0.0796564255430569	0.0796564255430569	0.0796564255430569	0.0796564255430569	0	0	0.0796564255430569	0	0	0	0.0796564255430569	0	-0.138626490557944	0.0796564255430569	0.0796564255430569	-0.138626490557944	0	0
chr11:122526685..122526694,+	0.121465431307701	0.121465431307701	0.121465431307701	0	0	0.121465431307701	0	0.121465431307701	5.1817518830893	0.121465431307701	0.121465431307701	0	0.121465431307701	0.129805663435866	0.129805663435866	0.121465431307701	0.121465431307701	0.121465431307701	0.121465431307701	0.129805663435866	0	0.121465431307701	0.129805663435866	0	0.129805663435866	0.121465431307701	0.121465431307701	0.121465431307701	0	0.121465431307701	0.121465431307701	0.121465431307701	0.121465431307701	0.121465431307701	0.121465431307701	0	0	0.121465431307701	0	0	0	1.73196766744818	0	0.129805663435866	0.121465431307701	0.121465431307701	0.129805663435866	0	0
chr3:141043020..141043049,+	0.823443395038419	0.823443395038419	0.823443395038419	0	0	0.823443395038419	0	0.823443395038419	0	0.823443395038419	0.823443395038419	1.08471615564466	7.36987491993846	0.239862190179903	8.50715891950599	0.823443395038419	0.823443395038419	0.823443395038419	0.823443395038419	0.239862190179903	6.32180661370751	0.823443395038419	0.239862190179903	2.37692714479169	8.51153288849013	10.0487009247402	0.823443395038419	0.823443395038419	0	0.823443395038419	0.823443395038419	1.65721367079114	0.823443395038419	0.823443395038419	9.38654409336323	0	0	0.823443395038419	7.3479086589763	0	0.67537517653652	0.823443395038419	0	1.36263724303819	7.67602319229978	0.823443395038419	0.239862190179903	0	0
chr7:5568847..5568888,-	4.63865210989223	3.59195567230217	7.74482783536429	0	0	0.806693246613673	0	0.806693246613673	0	1.52096615473565	4.91666624065876	1.08471615564466	0.806693246613673	0.557299159631975	0.557299159631975	0.806693246613673	0.806693246613673	0.806693246613673	0.806693246613673	6.36027585784481	0	0.806693246613673	0.557299159631975	0	0.557299159631975	0.806693246613673	0.806693246613673	0.806693246613673	0	0.806693246613673	4.53005871037204	0.806693246613673	0.806693246613673	7.29342023471936	0.806693246613673	0	5.45493612989861	2.77648601557904	0	0	0	0.806693246613673	0	0.557299159631975	0.806693246613673	2.3264088497289	0.557299159631975	2.68617716039892	0
chr17:79478966..79478978,-	0.243113085873033	0.243113085873033	0.243113085873033	0	2.28315758723978	0.243113085873033	0	0.243113085873033	0	0.243113085873033	0.243113085873033	4.1549697432131	0.243113085873033	0.571986620065974	0.571986620065974	0.243113085873033	0.243113085873033	0.243113085873033	0.243113085873033	0.571986620065974	0	8.54038983155516	0.571986620065974	8.11802367501742	0.571986620065974	1.61913452537789	0.243113085873033	0.243113085873033	0	0.243113085873033	0.243113085873033	0.243113085873033	0.243113085873033	0.243113085873033	0.243113085873033	0	0	0.243113085873033	0	0	0	0.243113085873033	0	0.571986620065974	0.243113085873033	0.243113085873033	0.571986620065974	0	0
chr16:30078926..30078955,+	-0.00748276852955142	-0.00748276852955142	-0.00748276852955142	0	0	-0.00748276852955142	0	-0.00748276852955142	0	-0.00748276852955142	-0.00748276852955142	0	-0.00748276852955142	-0.0452888898953726	-0.0452888898953726	-0.00748276852955142	-0.00748276852955142	7.29753567024961	-0.00748276852955142	-0.0452888898953726	0	-0.00748276852955142	7.37394180870654	0	-0.0452888898953726	-0.00748276852955142	2.51675361897137	-0.00748276852955142	0	-0.00748276852955142	-0.00748276852955142	-0.00748276852955142	-0.00748276852955142	-0.00748276852955142	-0.00748276852955142	0	0	-0.00748276852955142	0	0	0	-0.00748276852955142	0	-0.0452888898953726	-0.00748276852955142	-0.00748276852955142	-0.0452888898953726	0	0
chr3:112359611..112359633,-	0.132080766239124	4.40527707521197	0.132080766239124	0	0	0.132080766239124	0	3.42889227179139	2.0091321295166	1.32194472218623	3.85460104531122	0	5.86219913613828	0.203831226685314	0.858299214211682	5.51180107524806	1.76819376852092	0.132080766239124	0.132080766239124	0.203831226685314	0	0.132080766239124	0.203831226685314	0	1.15713775701729	1.50810220574398	0.132080766239124	0.132080766239124	0	0.132080766239124	0.950125107694104	0.132080766239124	0.132080766239124	0.132080766239124	3.77083292794539	0	0	0.132080766239124	1.81155028444829	0	6.38176199160037	0.132080766239124	0.991376635097959	0.203831226685314	4.63024275712205	0.132080766239124	0.203831226685314	0	0
chr11:35198243..35198260,+	-0.234186032455791	-0.234186032455791	-0.234186032455791	0	0	-0.234186032455791	0	-0.234186032455791	0	-0.234186032455791	-0.234186032455791	0	-0.234186032455791	0.0312570885276857	0.0312570885276857	-0.234186032455791	-0.234186032455791	-0.234186032455791	-0.234186032455791	0.0312570885276857	0	-0.234186032455791	0.0312570885276857	0	0.0312570885276857	-0.234186032455791	-0.234186032455791	-0.234186032455791	0	-0.234186032455791	-0.234186032455791	-0.234186032455791	-0.234186032455791	-0.234186032455791	-0.234186032455791	0	0	-0.234186032455791	0	0	0	-0.234186032455791	0	0.0312570885276857	-0.234186032455791	-0.234186032455791	0.0312570885276857	0	0
chr5:175308178..175308191,+	-0.00245607038320011	-0.00245607038320011	-0.00245607038320011	0	0	-0.00245607038320011	0	-0.00245607038320011	0	-0.00245607038320011	-0.00245607038320011	0	-0.00245607038320011	-0.142868654087785	-0.142868654087785	-0.00245607038320011	-0.00245607038320011	-0.00245607038320011	-0.00245607038320011	-0.142868654087785	1.21885423435452	-0.00245607038320011	-0.142868654087785	0	2.77439847131351	-0.00245607038320011	-0.00245607038320011	-0.00245607038320011	0	-0.00245607038320011	-0.00245607038320011	-0.00245607038320011	-0.00245607038320011	-0.00245607038320011	-0.00245607038320011	2.75294281465032	0	-0.00245607038320011	0	0	0	-0.00245607038320011	0	-0.142868654087785	-0.00245607038320011	-0.00245607038320011	-0.142868654087785	0	0
chr19:3979827..3979851,-	-0.0358804779161918	6.67100680815234	-0.0358804779161918	0	0	-0.0358804779161918	0	-0.0358804779161918	0	-0.0358804779161918	-0.0358804779161918	0	-0.0358804779161918	0.150429260902247	0.150429260902247	-0.0358804779161918	-0.0358804779161918	-0.0358804779161918	-0.0358804779161918	0.150429260902247	0	-0.0358804779161918	0.150429260902247	0	0.150429260902247	-0.0358804779161918	-0.0358804779161918	-0.0358804779161918	0	-0.0358804779161918	-0.0358804779161918	-0.0358804779161918	-0.0358804779161918	-0.0358804779161918	-0.0358804779161918	0	0	-0.0358804779161918	0	0	0	-0.0358804779161918	0	0.150429260902247	-0.0358804779161918	-0.0358804779161918	0.150429260902247	0	0
chr2:216245657..216245732,-	0.363935173791633	0.363935173791633	0.363935173791633	0	0	1.79064124886075	0	0.363935173791633	0.589028363100805	0.363935173791633	0.363935173791633	0	1.40859059146451	-0.0100881045164646	-0.0100881045164646	0.363935173791633	0.363935173791633	0.363935173791633	0.363935173791633	-0.0100881045164646	0	0.363935173791633	-0.0100881045164646	0	-0.0100881045164646	1.21013404556418	0.363935173791633	0.363935173791633	0	0.363935173791633	0.363935173791633	0.363935173791633	0.363935173791633	0.363935173791633	0.363935173791633	6.76977733668484	0	0.363935173791633	0	0	0	1.38313223685181	0	-0.0100881045164646	0.363935173791633	0.363935173791633	-0.0100881045164646	8.57269048195998	0
chr12:6646472..6646496,+	-0.044112768448567	-0.044112768448567	-0.044112768448567	0	0	-0.044112768448567	0	-0.044112768448567	0	-0.044112768448567	-0.044112768448567	0	-0.044112768448567	0.156644865466535	0.156644865466535	-0.044112768448567	-0.044112768448567	-0.044112768448567	-0.044112768448567	0.156644865466535	0.734489774698226	-0.044112768448567	0.156644865466535	0	0.156644865466535	-0.044112768448567	-0.044112768448567	-0.044112768448567	0	-0.044112768448567	-0.044112768448567	-0.044112768448567	-0.044112768448567	-0.044112768448567	-0.044112768448567	0	0	-0.044112768448567	0	0	0	-0.044112768448567	0	0.156644865466535	-0.044112768448567	-0.044112768448567	0.156644865466535	0	0
chr19:41798233..41798255,+	0.171312101789673	0.171312101789673	0.171312101789673	0	0	0.171312101789673	0	0.171312101789673	0	0.171312101789673	0.171312101789673	0	0.171312101789673	-0.0153685261227199	-0.0153685261227199	0.171312101789673	0.171312101789673	0.171312101789673	0.171312101789673	-0.0153685261227199	1.58083377135737	0.171312101789673	-0.0153685261227199	0	-0.0153685261227199	0.171312101789673	0.171312101789673	0.171312101789673	0	0.171312101789673	0.171312101789673	0.171312101789673	0.171312101789673	0.171312101789673	0.171312101789673	0	0	0.171312101789673	0	0	0	0.171312101789673	0	-0.0153685261227199	0.171312101789673	0.171312101789673	-0.0153685261227199	0	0
chr7:32919080..32919104,-	-0.0687493465528713	-0.0687493465528713	-0.0687493465528713	0	0	-0.0687493465528713	0	-0.0687493465528713	0	-0.0687493465528713	-0.0687493465528713	0	-0.0687493465528713	0.0343594940347002	0.0343594940347002	-0.0687493465528713	-0.0687493465528713	-0.0687493465528713	-0.0687493465528713	0.0343594940347002	0	-0.0687493465528713	0.0343594940347002	0	0.0343594940347002	-0.0687493465528713	8.09791333460871	-0.0687493465528713	0.955054337565468	-0.0687493465528713	-0.0687493465528713	-0.0687493465528713	-0.0687493465528713	-0.0687493465528713	-0.0687493465528713	0	0	-0.0687493465528713	0	0	0	-0.0687493465528713	0	0.0343594940347002	-0.0687493465528713	-0.0687493465528713	0.0343594940347002	0	0
chr6:136788001..136788021,-	0.0278263880656131	0.0278263880656131	0.0278263880656131	0	0	0.0278263880656131	0	0.0278263880656131	0	0.0278263880656131	0.0278263880656131	0	0.0278263880656131	0.0997628475261295	0.0997628475261295	0.0278263880656131	0.0278263880656131	0.0278263880656131	0.0278263880656131	0.0997628475261295	0	0.0278263880656131	0.0997628475261295	0	0.0997628475261295	0.0278263880656131	0.0278263880656131	0.0278263880656131	0	0.0278263880656131	0.0278263880656131	0.0278263880656131	0.0278263880656131	0.0278263880656131	0.0278263880656131	0	0	0.0278263880656131	0	0	0	0.0278263880656131	0	0.0997628475261295	0.0278263880656131	0.0278263880656131	0.0997628475261295	0	0
chr17:79803824..79803843,-	-0.501149326640476	-0.501149326640476	-0.501149326640476	0	0	-0.501149326640476	0	-0.501149326640476	0	-0.501149326640476	-0.501149326640476	0	-0.501149326640476	-0.75985669904016	-0.75985669904016	-0.501149326640476	-0.501149326640476	-0.501149326640476	-0.501149326640476	5.55949166362068	0	-0.501149326640476	-0.75985669904016	0	-0.75985669904016	-0.501149326640476	-0.501149326640476	-0.501149326640476	0	-0.501149326640476	-0.501149326640476	-0.501149326640476	-0.501149326640476	-0.501149326640476	1.59413424514837	0	0	-0.501149326640476	0	0	0	-0.501149326640476	0	-0.75985669904016	-0.501149326640476	-0.501149326640476	-0.75985669904016	0	0
chr1:171549037..171549056,+	0.276584856354646	0.276584856354646	0.276584856354646	0	0	0.276584856354646	0	0.276584856354646	0	0.276584856354646	0.276584856354646	0	0.276584856354646	0.327166598197619	0.327166598197619	0.276584856354646	0.276584856354646	0.991485190701715	0.276584856354646	0.327166598197619	0	0.276584856354646	0.327166598197619	0	0.327166598197619	0.276584856354646	0.276584856354646	0.276584856354646	0	0.276584856354646	0.276584856354646	0.276584856354646	0.276584856354646	0.276584856354646	0.276584856354646	0	0	0.276584856354646	0	0	0	0.276584856354646	0	0.327166598197619	0.276584856354646	0.276584856354646	0.327166598197619	0	0
chr4:77134770..77134781,-	-0.360672055462243	3.24012091436484	-0.360672055462243	0	0	-0.360672055462243	0	-0.360672055462243	0	-0.360672055462243	-0.360672055462243	0	-0.360672055462243	-0.852127245724418	-0.852127245724418	-0.360672055462243	-0.360672055462243	-0.360672055462243	6.21675073050522	5.25153405431984	0	-0.360672055462243	5.91510024316648	0	-0.852127245724418	-0.360672055462243	-0.360672055462243	-0.360672055462243	0	-0.360672055462243	-0.360672055462243	-0.360672055462243	-0.360672055462243	-0.360672055462243	-0.360672055462243	0	0	-0.360672055462243	0	0	0	-0.360672055462243	0	-0.852127245724418	-0.360672055462243	-0.360672055462243	-0.852127245724418	0	0
chr2:224866525..224866536,-	0.0943196866333301	0.0943196866333301	0.0943196866333301	0	0	0.0943196866333301	0	0.0943196866333301	0	0.0943196866333301	0.0943196866333301	0	0.0943196866333301	0.161630788343462	0.161630788343462	0.0943196866333301	0.0943196866333301	0.0943196866333301	0.0943196866333301	0.161630788343462	0	0.0943196866333301	0.161630788343462	0	0.161630788343462	0.0943196866333301	0.0943196866333301	0.0943196866333301	0	0.0943196866333301	0.0943196866333301	0.0943196866333301	0.0943196866333301	0.0943196866333301	0.0943196866333301	0	0	0.0943196866333301	0	0	0	7.13216760988594	0	0.161630788343462	0.0943196866333301	0.0943196866333301	0.161630788343462	0	0
chr5:135391432..135391456,+	0.00560150021872897	0.00560150021872897	1.34468255816122	0	0	0.00560150021872897	0	0.00560150021872897	0	0.00560150021872897	0.00560150021872897	0	0.00560150021872897	-0.0671052959101529	3.63939690013422	0.00560150021872897	0.00560150021872897	0.00560150021872897	0.00560150021872897	-0.0671052959101529	0	0.00560150021872897	-0.0671052959101529	0	-0.0671052959101529	0.00560150021872897	0.00560150021872897	0.00560150021872897	0	0.00560150021872897	0.00560150021872897	0.00560150021872897	0.00560150021872897	0.00560150021872897	0.00560150021872897	0	0	0.00560150021872897	0	0	0	0.00560150021872897	0	-0.0671052959101529	0.00560150021872897	0.00560150021872897	0.788492464760459	0	0
chr15:39885742..39885808,+	0.259584449916617	0.986282298532006	0.259584449916617	0	0	0.259584449916617	0	0.259584449916617	0	0.259584449916617	0.259584449916617	0	0.259584449916617	0.307095014867808	0.307095014867808	0.259584449916617	0.259584449916617	0.259584449916617	0.259584449916617	0.307095014867808	0	0.259584449916617	0.307095014867808	0	0.307095014867808	0.259584449916617	0.259584449916617	0.259584449916617	7.01787084525094	0.259584449916617	0.259584449916617	0.259584449916617	0.259584449916617	0.259584449916617	0.259584449916617	0	0	0.259584449916617	0	0	0.67537517653652	1.27878151297679	0	0.307095014867808	0.259584449916617	0.259584449916617	0.307095014867808	0	0
chrM:12696..12704,+	0.00616575980374715	0.00616575980374715	0.00616575980374715	0	0	0.00616575980374715	0	0.00616575980374715	0	0.00616575980374715	0.00616575980374715	0	0.00616575980374715	0.139774208591266	0.139774208591266	0.00616575980374715	0.00616575980374715	0.00616575980374715	6.27686951321458	0.139774208591266	0	0.00616575980374715	0.139774208591266	0	0.139774208591266	0.00616575980374715	0.00616575980374715	0.00616575980374715	0	0.00616575980374715	0.00616575980374715	0.00616575980374715	0.00616575980374715	0.00616575980374715	0.00616575980374715	0	0	0.00616575980374715	0	0	0	0.00616575980374715	0	0.139774208591266	0.00616575980374715	0.00616575980374715	0.139774208591266	0	0
chr9:75773434..75773488,+	0.0872912604841386	0.0872912604841386	0.0872912604841386	0	0	0.0872912604841386	0	0.0872912604841386	0	0.0872912604841386	0.0872912604841386	0	0.0872912604841386	0.0901199813303975	0.0901199813303975	0.0872912604841386	0.0872912604841386	0.0872912604841386	0.0872912604841386	0.0901199813303975	0	0.0872912604841386	0.0901199813303975	0	0.0901199813303975	0.0872912604841386	0.0872912604841386	0.0872912604841386	0	0.0872912604841386	0.0872912604841386	0.0872912604841386	0.0872912604841386	0.0872912604841386	0.0872912604841386	0	0	0.0872912604841386	0	0	0	0.0872912604841386	0	0.0901199813303975	0.0872912604841386	0.0872912604841386	0.0901199813303975	0	0
chr11:118771626..118771673,-	0.0416087777320443	0.0416087777320443	0.0416087777320443	0	0	0.0416087777320443	0	0.0416087777320443	0	0.0416087777320443	0.0416087777320443	0	0.0416087777320443	0.182584669058859	0.182584669058859	0.0416087777320443	0.0416087777320443	0.0416087777320443	0.0416087777320443	0.182584669058859	0	0.0416087777320443	0.182584669058859	0	0.182584669058859	0.0416087777320443	1.17133502799891	0.0416087777320443	0	0.0416087777320443	0.0416087777320443	0.0416087777320443	0.0416087777320443	0.0416087777320443	0.0416087777320443	0	0	0.0416087777320443	0	0	0	0.0416087777320443	0	0.182584669058859	0.0416087777320443	0.0416087777320443	0.182584669058859	0	0
chr3:98536722..98536741,-	-0.39152820491975	-0.39152820491975	-0.39152820491975	0	0	-0.39152820491975	0	-0.39152820491975	0	-0.39152820491975	-0.39152820491975	0	-0.39152820491975	-0.00772520066318995	-0.00772520066318995	-0.39152820491975	-0.39152820491975	-0.39152820491975	-0.39152820491975	-0.00772520066318995	0	-0.39152820491975	-0.00772520066318995	0	-0.00772520066318995	-0.39152820491975	-0.39152820491975	-0.39152820491975	0	-0.39152820491975	-0.39152820491975	-0.39152820491975	-0.39152820491975	-0.39152820491975	-0.39152820491975	0	0	-0.39152820491975	0	0	0	-0.39152820491975	0	-0.00772520066318995	-0.39152820491975	-0.39152820491975	-0.00772520066318995	0.829102336787164	0
chr4:89744409..89744412,-	0.0115572811394374	0.0115572811394374	0.0115572811394374	0	0	0.0115572811394374	0	0.0115572811394374	0	0.0115572811394374	0.0115572811394374	0	0.0115572811394374	-0.0749814608418816	-0.0749814608418816	0.0115572811394374	0.0115572811394374	0.0115572811394374	0.0115572811394374	-0.0749814608418816	0	0.0115572811394374	-0.0749814608418816	0	-0.0749814608418816	0.0115572811394374	0.0115572811394374	0.0115572811394374	0	0.0115572811394374	0.0115572811394374	0.0115572811394374	0.0115572811394374	0.0115572811394374	0.0115572811394374	0	0	0.0115572811394374	0	0	0	0.0115572811394374	0	-0.0749814608418816	0.0115572811394374	0.0115572811394374	-0.0749814608418816	0	0
chr2:216298113..216298192,-	0.146122795145934	0.146122795145934	0.146122795145934	0	0	0.146122795145934	0	0.146122795145934	0	0.146122795145934	0.146122795145934	0	0.146122795145934	0.0455560565562548	0.0455560565562548	0.146122795145934	0.146122795145934	0.146122795145934	0.146122795145934	0.0455560565562548	0	0.146122795145934	0.0455560565562548	0	0.0455560565562548	0.146122795145934	0.146122795145934	0.146122795145934	0	0.146122795145934	0.146122795145934	0.146122795145934	0.146122795145934	0.146122795145934	0.146122795145934	0	0	0.146122795145934	0	0	0	0.146122795145934	0	0.0455560565562548	0.146122795145934	0.146122795145934	0.0455560565562548	0	0
chr5:134734882..134734891,-	-0.265892556090388	-0.265892556090388	-0.265892556090388	0	0	-0.265892556090388	0	-0.265892556090388	0	-0.265892556090388	-0.265892556090388	0	-0.265892556090388	-0.09447965782444	-0.09447965782444	-0.265892556090388	-0.265892556090388	-0.265892556090388	0.551397962213993	-0.09447965782444	0	-0.265892556090388	-0.09447965782444	0	-0.09447965782444	-0.265892556090388	-0.265892556090388	-0.265892556090388	0	-0.265892556090388	-0.265892556090388	-0.265892556090388	-0.265892556090388	-0.265892556090388	-0.265892556090388	0	0	-0.265892556090388	0	0	0	-0.265892556090388	0	-0.09447965782444	-0.265892556090388	-0.265892556090388	-0.09447965782444	0	0
chr1:245026181..245026208,-	-0.089868096772078	-0.089868096772078	-0.089868096772078	0	0	-0.089868096772078	0	-0.089868096772078	0	-0.089868096772078	-0.089868096772078	0	-0.089868096772078	-0.0198336015684273	-0.0198336015684273	-0.089868096772078	-0.089868096772078	-0.089868096772078	-0.089868096772078	-0.0198336015684273	0	-0.089868096772078	-0.0198336015684273	0	-0.0198336015684273	-0.089868096772078	-0.089868096772078	8.91249296473798	0	-0.089868096772078	-0.089868096772078	-0.089868096772078	-0.089868096772078	-0.089868096772078	-0.089868096772078	0	0	-0.089868096772078	0	0	0	-0.089868096772078	0	-0.0198336015684273	-0.089868096772078	-0.089868096772078	-0.0198336015684273	0	0
chr14:102552659..102552678,-	0.0152490554700522	0.0152490554700522	0.0152490554700522	0	0	0.0152490554700522	0	0.0152490554700522	0	0.0152490554700522	0.0152490554700522	0	0.0152490554700522	-0.419720817868749	0.683320727417782	0.0152490554700522	0.0152490554700522	0.0152490554700522	0.0152490554700522	-0.419720817868749	0	0.0152490554700522	-0.419720817868749	0.677336470807119	-0.419720817868749	0.0152490554700522	0.0152490554700522	0.0152490554700522	0	0.0152490554700522	0.0152490554700522	0.0152490554700522	0.0152490554700522	0.0152490554700522	0.0152490554700522	0	0	0.0152490554700522	0	0	0	0.0152490554700522	0	-0.419720817868749	0.0152490554700522	0.0152490554700522	-0.419720817868749	0	0
chr1:185286334..185286345,-	0.236643709140416	0.236643709140416	0.236643709140416	0	0	0.236643709140416	0	0.236643709140416	0	0.236643709140416	0.236643709140416	0	0.236643709140416	0.200409537828198	0.200409537828198	0.236643709140416	0.236643709140416	0.236643709140416	0.236643709140416	0.200409537828198	0	0.236643709140416	0.200409537828198	0	0.200409537828198	0.236643709140416	0.236643709140416	0.236643709140416	0	0.236643709140416	0.236643709140416	0.236643709140416	0.236643709140416	0.236643709140416	0.236643709140416	0	0	0.236643709140416	0	0	0	0.236643709140416	0	0.200409537828198	0.236643709140416	0.236643709140416	0.200409537828198	0	0
chr12:53298886..53298895,-	0.15401463386871	0.15401463386871	0.15401463386871	0	0	0.15401463386871	0	0.15401463386871	0	0.15401463386871	0.15401463386871	0	0.15401463386871	0.326385199664818	0.326385199664818	0.15401463386871	0.15401463386871	0.15401463386871	0.15401463386871	0.326385199664818	0	0.15401463386871	0.326385199664818	0	0.326385199664818	0.15401463386871	0.15401463386871	0.15401463386871	0	0.15401463386871	0.15401463386871	0.15401463386871	0.15401463386871	0.15401463386871	0.15401463386871	0	0	0.15401463386871	0	0	0	0.15401463386871	0	0.326385199664818	0.15401463386871	9.08033955036373	0.326385199664818	0	0
chr8:99044475..99044517,+	0.175287297614245	0.175287297614245	0.175287297614245	0	0	0.175287297614245	0	0.175287297614245	0	0.175287297614245	0.175287297614245	0	0.175287297614245	0.135342014477746	0.135342014477746	0.175287297614245	0.175287297614245	0.175287297614245	0.175287297614245	0.135342014477746	2.11071224888557	0.175287297614245	0.135342014477746	0	0.135342014477746	0.175287297614245	0.175287297614245	0.175287297614245	0	0.175287297614245	0.175287297614245	0.175287297614245	0.175287297614245	0.175287297614245	0.175287297614245	0	5.98772267736176	0.175287297614245	0	0	0	0.175287297614245	0	0.135342014477746	0.175287297614245	0.175287297614245	0.135342014477746	0	0
chr2:232320294..232320340,-	-0.0127118597404889	-0.0127118597404889	-0.0127118597404889	0	0	-0.0127118597404889	0	-0.0127118597404889	0	-0.0127118597404889	-0.0127118597404889	0	-0.0127118597404889	-0.209223441024656	-0.209223441024656	-0.0127118597404889	-0.0127118597404889	-0.0127118597404889	-0.0127118597404889	-0.209223441024656	0	-0.0127118597404889	-0.209223441024656	0	-0.209223441024656	-0.0127118597404889	-0.0127118597404889	-0.0127118597404889	0	-0.0127118597404889	-0.0127118597404889	-0.0127118597404889	-0.0127118597404889	-0.0127118597404889	3.71783359421746	0	0	-0.0127118597404889	0	0	0	-0.0127118597404889	0	-0.209223441024656	-0.0127118597404889	-0.0127118597404889	0.646374319645956	0	0
chr9:131902407..131902416,+	0.177380479694705	0.177380479694705	0.177380479694705	0	0	0.177380479694705	0	0.177380479694705	0	0.177380479694705	0.177380479694705	0	0.177380479694705	0.165630842778637	0.165630842778637	0.177380479694705	0.177380479694705	0.177380479694705	0.177380479694705	0.165630842778637	0	0.177380479694705	0.165630842778637	0	0.165630842778637	0.177380479694705	0.177380479694705	0.177380479694705	0	0.177380479694705	0.177380479694705	0.177380479694705	0.177380479694705	0.177380479694705	0.177380479694705	6.34647302860741	0	0.177380479694705	0	0	0	0.177380479694705	0	0.165630842778637	0.177380479694705	0.177380479694705	0.165630842778637	0	0
chr6:64282212..64282247,+	-0.0768973500350741	-0.0768973500350741	-0.0768973500350741	0	0	-0.0768973500350741	0	-0.0768973500350741	0	-0.0768973500350741	-0.0768973500350741	0	-0.0768973500350741	-0.359602084482155	-0.359602084482155	-0.0768973500350741	-0.0768973500350741	-0.0768973500350741	-0.0768973500350741	-0.359602084482155	0	-0.0768973500350741	-0.359602084482155	0	-0.359602084482155	-0.0768973500350741	-0.0768973500350741	-0.0768973500350741	0	-0.0768973500350741	-0.0768973500350741	-0.0768973500350741	-0.0768973500350741	-0.0768973500350741	-0.0768973500350741	0	0	-0.0768973500350741	0	0	0	-0.0768973500350741	0	-0.359602084482155	-0.0768973500350741	-0.0768973500350741	-0.359602084482155	0	0
chr9:116356572..116356583,+	-0.117781756972029	-0.117781756972029	-0.117781756972029	0	0	0.76518294599766	0	-0.117781756972029	0	-0.117781756972029	-0.117781756972029	0	-0.117781756972029	0.0252699308958536	0.0252699308958536	9.76157704293578	-0.117781756972029	-0.117781756972029	-0.117781756972029	0.0252699308958536	0	-0.117781756972029	0.0252699308958536	0	0.0252699308958536	-0.117781756972029	-0.117781756972029	-0.117781756972029	0	-0.117781756972029	-0.117781756972029	-0.117781756972029	-0.117781756972029	-0.117781756972029	-0.117781756972029	0	0	-0.117781756972029	0	0	0	-0.117781756972029	0	0.0252699308958536	-0.117781756972029	-0.117781756972029	0.0252699308958536	0	0
chr1:113246361..113246388,-	0.102260449689646	0.102260449689646	0.102260449689646	0	0	0.985225152659334	0	0.102260449689646	0	0.102260449689646	0.102260449689646	0	0.102260449689646	0.189171340931407	0.189171340931407	0.102260449689646	0.102260449689646	0.102260449689646	0.102260449689646	0.189171340931407	0	0.102260449689646	0.189171340931407	0	0.189171340931407	0.102260449689646	0.102260449689646	0.102260449689646	0	0.102260449689646	0.102260449689646	0.102260449689646	0.102260449689646	0.102260449689646	0.102260449689646	0	0	0.102260449689646	0	0	0	0.102260449689646	0.991376635097959	0.189171340931407	0.102260449689646	0.102260449689646	0.189171340931407	0	0
chr11:93468399..93468405,-	-0.271064934359739	4.83315419259378	-0.271064934359739	0	0	-0.271064934359739	0	-0.271064934359739	0	-0.271064934359739	-0.271064934359739	0	-0.271064934359739	-0.023350436713797	-0.023350436713797	-0.271064934359739	-0.271064934359739	-0.271064934359739	-0.271064934359739	-0.023350436713797	0	-0.271064934359739	-0.023350436713797	0	-0.023350436713797	-0.271064934359739	-0.271064934359739	-0.271064934359739	0	-0.271064934359739	-0.271064934359739	-0.271064934359739	-0.271064934359739	-0.271064934359739	-0.271064934359739	0	0	-0.271064934359739	0	0	0	-0.271064934359739	0	-0.023350436713797	-0.271064934359739	-0.271064934359739	-0.023350436713797	0	0
chr1:179851403..179851408,+	-0.0765712496654084	-0.0765712496654084	-0.0765712496654084	0	0	-0.0765712496654084	0	-0.0765712496654084	0	-0.0765712496654084	-0.0765712496654084	0	-0.0765712496654084	0.0381984621299415	0.0381984621299415	-0.0765712496654084	-0.0765712496654084	-0.0765712496654084	-0.0765712496654084	0.0381984621299415	0	8.01314624540986	0.0381984621299415	0	0.0381984621299415	-0.0765712496654084	-0.0765712496654084	-0.0765712496654084	0	-0.0765712496654084	-0.0765712496654084	-0.0765712496654084	-0.0765712496654084	-0.0765712496654084	-0.0765712496654084	0	0	-0.0765712496654084	0	0	0	-0.0765712496654084	0	0.0381984621299415	-0.0765712496654084	-0.0765712496654084	0.0381984621299415	0	0
chrM:12713..12734,+	-0.142550262293657	-0.142550262293657	-0.142550262293657	0	0	0.740414440676031	0	1.09505221400344	0	-0.142550262293657	-0.142550262293657	0.641989012640377	-0.142550262293657	-0.328586423092046	-0.328586423092046	-0.142550262293657	-0.142550262293657	-0.142550262293657	-0.142550262293657	-0.328586423092046	0	-0.142550262293657	4.69430273454584	0	-0.328586423092046	-0.142550262293657	-0.142550262293657	2.81987249077046	0	-0.142550262293657	-0.142550262293657	-0.142550262293657	-0.142550262293657	-0.142550262293657	-0.142550262293657	0	0	-0.142550262293657	0	0	0	-0.142550262293657	0	-0.328586423092046	-0.142550262293657	-0.142550262293657	-0.328586423092046	0	0
chr19:58859101..58859149,+	-0.238630899482278	-0.238630899482278	-0.238630899482278	0	3.21526403549361	-0.238630899482278	0	-0.238630899482278	0	-0.238630899482278	-0.238630899482278	0	3.30099147291173	0.190635585141091	0.190635585141091	-0.238630899482278	-0.238630899482278	-0.238630899482278	4.70255282277583	0.190635585141091	0	-0.238630899482278	0.190635585141091	0	0.190635585141091	-0.238630899482278	-0.238630899482278	-0.238630899482278	0	-0.238630899482278	-0.238630899482278	-0.238630899482278	-0.238630899482278	-0.238630899482278	-0.238630899482278	0	0	-0.238630899482278	0	0	0	-0.238630899482278	0	0.190635585141091	-0.238630899482278	-0.238630899482278	0.190635585141091	2.500668902865	0
chr13:101240987..101241049,-	-0.0124711955148776	-0.0124711955148776	-0.0124711955148776	0	0	-0.0124711955148776	0	-0.0124711955148776	0	-0.0124711955148776	-0.0124711955148776	0	-0.0124711955148776	0.117102297956736	0.117102297956736	-0.0124711955148776	-0.0124711955148776	-0.0124711955148776	-0.0124711955148776	0.117102297956736	0	-0.0124711955148776	0.117102297956736	0	0.117102297956736	-0.0124711955148776	-0.0124711955148776	-0.0124711955148776	0	-0.0124711955148776	-0.0124711955148776	-0.0124711955148776	-0.0124711955148776	-0.0124711955148776	-0.0124711955148776	0	0	-0.0124711955148776	0	0	0	-0.0124711955148776	0	0.117102297956736	-0.0124711955148776	-0.0124711955148776	0.117102297956736	0	0
chr12:53715328..53715411,-	0.377835598104261	0.377835598104261	2.64829070208243	0	2.82321456379137	8.75248891544481	6.20346306208086	1.12546504448434	0	6.67281273093711	0.377835598104261	6.56376836504411	0.377835598104261	5.85723717556002	0.836893964691707	0.377835598104261	0.377835598104261	0.377835598104261	0.377835598104261	0.836893964691707	0	0.377835598104261	0.836893964691707	0	0.836893964691707	0.377835598104261	0.377835598104261	1.47030441454285	0	0.377835598104261	0.377835598104261	0.377835598104261	0.377835598104261	0.377835598104261	0.377835598104261	0.968509510466572	0	0.377835598104261	0	0	6.21786038442112	0.377835598104261	0	0.836893964691707	0.377835598104261	0.377835598104261	0.836893964691707	7.97633621463628	4.58385020918544
chr4:171011323..171011408,-	-0.392152721985894	-0.392152721985894	-0.392152721985894	0	0	-0.392152721985894	0	-0.392152721985894	0	-0.392152721985894	-0.392152721985894	0	-0.392152721985894	-0.239909077512356	-0.239909077512356	-0.392152721985894	-0.392152721985894	-0.392152721985894	-0.392152721985894	5.91454622221679	0	-0.392152721985894	-0.239909077512356	0	4.75548855134032	-0.392152721985894	-0.392152721985894	-0.392152721985894	0	-0.392152721985894	5.69838902499365	-0.392152721985894	-0.392152721985894	-0.392152721985894	-0.392152721985894	0	0	-0.392152721985894	0	0	0	-0.392152721985894	0	-0.239909077512356	-0.392152721985894	-0.392152721985894	-0.239909077512356	0	0
chr15:67546963..67547024,-	3.21336236650031	2.64734974428662	1.93674776882414	9.46154726274124	5.2898979714743	6.46971939067178	0.794333958967096	-1.29813007618003	6.40433659425241	4.51170694730995	-1.29813007618003	2.94967479033828	5.4036786957125	0.138826351691889	0.138826351691889	5.41517376414292	5.70806119981913	3.69217821690204	-0.480839557875649	4.55366142130656	7.66389903062512	-1.29813007618003	0.138826351691889	0	6.47128296495495	6.20405188038826	5.5027699644722	2.87065590551411	0	6.86421026258733	-1.29813007618003	-1.29813007618003	-1.29813007618003	1.96219844945296	3.17923377916633	5.4922898036694	2.22465176814734	0.67166269278534	0	0	5.08047268544549	4.88922880667559	6.15286810147736	5.00986698528122	1.79146285475978	5.80322795098768	0.138826351691889	4.35152163512185	0
chr2:69870747..69870812,-	0.00413898418941393	0.00413898418941393	0.00413898418941393	0	0	0.00413898418941393	0	0.00413898418941393	0	0.00413898418941393	0.00413898418941393	0	0.00413898418941393	-0.23656578365139	-0.23656578365139	0.00413898418941393	0.00413898418941393	0.00413898418941393	0.00413898418941393	-0.23656578365139	0	0.00413898418941393	-0.23656578365139	0	7.29833753477384	0.85033785596196	0.00413898418941393	0.00413898418941393	0	0.00413898418941393	0.00413898418941393	0.00413898418941393	0.00413898418941393	0.00413898418941393	0.00413898418941393	0	0	0.00413898418941393	0	0	0	0.00413898418941393	0	-0.23656578365139	0.00413898418941393	0.00413898418941393	-0.23656578365139	0	0
chr2:219134822..219134898,-	2.45382592050008	4.25666778363006	9.15750566120875	0	2.10933794213609	6.93405010429369	0	8.63452814127599	6.67737995185138	7.41898807697487	-0.400362746076582	7.87823643495667	9.1074428641647	8.79946276649231	7.35660351517235	0.43268094433008	-0.400362746076582	9.80322552071059	-0.400362746076582	4.11841491405666	8.04367445309189	5.72653745609812	9.21918237016695	10.8392889078136	0.0294385646941358	6.46598789214847	-0.400362746076582	8.63662089948883	8.41671694494957	8.2200351673613	-0.400362746076582	-0.400362746076582	8.39071382874266	9.13103145452842	9.77404684248588	9.25834611951868	6.96220985501501	3.80930201210643	7.68356112728125	0	6.21786038442112	-0.400362746076582	6.0273591886627	8.69098681092925	2.84020027495339	-0.400362746076582	0.885036325364748	9.19990341170072	8.51880629473428
chr16:70323383..70323421,-	0.388579023807547	-0.442382805761268	7.69973357214237	6.3475986698017	5.96176797358673	-0.442382805761268	0	5.57618410495267	1.81605349654835	4.25725709332255	3.12380956632373	8.36141860474444	4.8131396678603	-0.0356374540660249	3.46677426871049	-0.442382805761268	4.08973846890819	9.17724668306452	-0.442382805761268	6.26127756492463	3.96382520124443	9.15600345082245	8.40903377943924	0	8.36953063247994	-0.442382805761268	3.2448707069012	6.59350965097492	9.37027647536715	4.10011648365476	5.03308561785191	8.34629690174363	7.93172289901391	-0.442382805761268	5.18049620969936	0	1.78631216386314	7.80041861710703	8.06113050939379	0	7.59423406255451	-0.442382805761268	5.91372401565802	7.76898853733985	4.27761581696463	-0.442382805761268	-0.0356374540660249	1.35228350748557	0
chr17:41116454..41116497,-	0.0178870377806441	0.0178870377806441	0.0178870377806441	0	0	0.0178870377806441	0	0.0178870377806441	0	0.0178870377806441	0.0178870377806441	0	0.0178870377806441	4.63012885021641	-0.764436632879626	0.0178870377806441	0.0178870377806441	0.0178870377806441	0.0178870377806441	-0.764436632879626	0	0.0178870377806441	-0.764436632879626	0	-0.764436632879626	0.0178870377806441	0.0178870377806441	0.0178870377806441	0	0.0178870377806441	0.0178870377806441	0.0178870377806441	0.0178870377806441	0.0178870377806441	0.0178870377806441	0	0	0.0178870377806441	0	0	0	0.0178870377806441	0	-0.764436632879626	0.0178870377806441	0.0178870377806441	0.0911611277909863	0.829102336787164	5.86922389647264
chr4:57253587..57253670,-	0.330933887428858	0.330933887428858	0.330933887428858	6.25260460603366	0	0.330933887428858	6.73790062358447	0.330933887428858	0	0.330933887428858	0.330933887428858	0	0.330933887428858	0.46756328962494	0.46756328962494	0.330933887428858	0.330933887428858	0.330933887428858	0.330933887428858	0.46756328962494	0	0.330933887428858	0.46756328962494	0	0.46756328962494	0.330933887428858	0.330933887428858	0.330933887428858	0	0.330933887428858	0.330933887428858	0.330933887428858	0.330933887428858	0.330933887428858	0.330933887428858	0	0	0.330933887428858	0	0	0	0.330933887428858	7.58270396007406	0.46756328962494	0.330933887428858	0.330933887428858	0.46756328962494	0	0
chr11:105948366..105948416,+	1.41318839623209	-0.627873602046247	-0.627873602046247	1.44880115070202	0	-0.627873602046247	0.794333958967096	-0.627873602046247	0	-0.627873602046247	7.14858130748794	6.77785286310739	-0.627873602046247	0.584478448769166	0.584478448769166	4.51712509579058	-0.627873602046247	-0.627873602046247	5.50861543521586	0.584478448769166	0	2.8679834391291	0.584478448769166	4.83604989617145	0.584478448769166	-0.627873602046247	0.501852648220618	-0.627873602046247	0	-0.627873602046247	5.09691269627477	6.32430774825788	6.1729405647412	6.98334003273631	4.58174024603983	4.18766659546318	2.22465176814734	4.54226866352339	3.46476905656051	0	0	-0.627873602046247	4.23154457084792	8.35838298966204	5.03805078290333	6.45373078213423	0.584478448769166	0	0
chr17:35306233..35306325,+	0.208715740985146	0.208715740985146	6.82561340187728	0	0	5.0595809991513	0	7.77165853251066	5.45482839867783	4.83540469913033	0.208715740985146	1.92690855368635	6.04999199959448	6.37558643012212	0.798315693489888	0.208715740985146	0.208715740985146	0.208715740985146	0.208715740985146	7.26562892391272	5.80982964998349	0.208715740985146	0.798315693489888	1.99852875629966	0.798315693489888	0.208715740985146	0.208715740985146	0.208715740985146	4.3723744618019	3.15191862109424	0.208715740985146	0.208715740985146	0.208715740985146	7.84780184979696	0.208715740985146	0	3.06142391986369	0.208715740985146	7.36996919388701	0	0	5.1524930823554	0	0.798315693489888	5.73463912883024	0.208715740985146	0.798315693489888	6.7776977738969	0
chrM:10053..10073,+	0.205131105803376	0.205131105803376	0.205131105803376	0	0	0.205131105803376	0	0.205131105803376	0	0.205131105803376	0.205131105803376	0	0.205131105803376	0.221250744086009	0.221250744086009	0.205131105803376	0.205131105803376	0.205131105803376	0.205131105803376	0.221250744086009	0	0.205131105803376	0.221250744086009	0	0.221250744086009	0.205131105803376	0.205131105803376	0.205131105803376	0	0.205131105803376	0.205131105803376	0.205131105803376	0.205131105803376	0.205131105803376	0.205131105803376	0	0	0.205131105803376	0	0	0	0.205131105803376	0	0.221250744086009	0.205131105803376	0.205131105803376	0.221250744086009	0	0
chr5:150027815..150027828,+	0.112489072942051	0.112489072942051	0.112489072942051	0	0	0.112489072942051	0	0.112489072942051	0	0.112489072942051	0.112489072942051	0	0.112489072942051	0.180593364672093	0.180593364672093	0.112489072942051	0.112489072942051	0.112489072942051	0.112489072942051	0.180593364672093	0	0.112489072942051	0.180593364672093	0	0.180593364672093	0.112489072942051	0.112489072942051	0.112489072942051	0	0.112489072942051	0.112489072942051	0.112489072942051	0.112489072942051	0.112489072942051	0.112489072942051	0	0	0.112489072942051	0	0	0	0.112489072942051	0	0.180593364672093	0.112489072942051	0.112489072942051	0.180593364672093	0	0
chr17:66511540..66511561,+	0.0850529672279883	0.0850529672279883	0.0850529672279883	0	0	0.0850529672279883	0	0.0850529672279883	0.589028363100805	0.0850529672279883	0.0850529672279883	0	0.0850529672279883	0.125488890258525	0.125488890258525	0.0850529672279883	0.0850529672279883	0.0850529672279883	0.0850529672279883	0.125488890258525	0	0.0850529672279883	0.125488890258525	0	0.125488890258525	0.0850529672279883	0.0850529672279883	0.0850529672279883	0	0.0850529672279883	0.0850529672279883	0.0850529672279883	0.0850529672279883	0.0850529672279883	0.0850529672279883	0	0	0.0850529672279883	0	0	0	0.0850529672279883	0	0.125488890258525	0.0850529672279883	0.0850529672279883	0.125488890258525	0	0
chrM:2716..2771,+	11.6335271838731	11.0592830385103	10.9809995603984	11.3831445552083	11.2990912814359	11.4175617595937	12.0578141795572	11.5907552123492	10.486874806763	10.653665361375	11.0183537892597	11.1115598290692	10.455860241859	9.64176952246161	10.4400413414814	11.5118768504205	12.7597344511724	11.5322670745012	11.4367050536697	10.4956350417227	11.3672137679073	10.3290487352781	11.3283615513429	11.4068991662324	12.0605323224117	12.5131889940652	12.404723002633	12.1913666907604	11.7224706722942	9.07235725257604	12.0742237365946	11.2569891430636	11.725495770485	12.3511338006279	11.5811390800085	11.2554493525898	12.398230002843	12.8811339223264	12.1961565223536	13.0254904382588	11.2372832340593	11.8036894186032	12.2145262126708	12.4242968136345	12.1184522180468	11.8781770214417	11.6044176787936	12.1724939566871	11.2565713839076
chr5:43040003..43040051,-	-0.111097392199384	-0.111097392199384	-0.111097392199384	0	0	7.62282930348279	0	-0.111097392199384	0	-0.111097392199384	-0.111097392199384	0	-0.111097392199384	-0.0729249098534075	-0.0729249098534075	-0.111097392199384	-0.111097392199384	-0.111097392199384	-0.111097392199384	-0.0729249098534075	0	-0.111097392199384	-0.0729249098534075	0	-0.0729249098534075	-0.111097392199384	-0.111097392199384	-0.111097392199384	0	-0.111097392199384	-0.111097392199384	-0.111097392199384	-0.111097392199384	-0.111097392199384	-0.111097392199384	0	0	-0.111097392199384	0	0	0	-0.111097392199384	0	-0.0729249098534075	-0.111097392199384	-0.111097392199384	-0.0729249098534075	0	0
chr6:33176522..33176555,+	0.1266135687541	0.1266135687541	0.1266135687541	0	0	0.1266135687541	0	0.1266135687541	0	0.1266135687541	0.1266135687541	0	0.1266135687541	0.263013865020086	0.263013865020086	0.1266135687541	0.1266135687541	0.1266135687541	0.1266135687541	0.263013865020086	0	0.1266135687541	0.263013865020086	0	0.263013865020086	0.1266135687541	0.1266135687541	0.1266135687541	0	0.1266135687541	0.1266135687541	0.1266135687541	0.1266135687541	0.1266135687541	0.1266135687541	0	8.24551028184093	0.1266135687541	0	0	0	0.1266135687541	0	0.263013865020086	0.1266135687541	0.1266135687541	0.263013865020086	0	0
chr8:125487438..125487483,+	0.229702204229302	0.229702204229302	0.229702204229302	0	0	0.229702204229302	0	0.229702204229302	0	0.229702204229302	0.229702204229302	0	0.229702204229302	-0.044027780959487	-0.044027780959487	0.229702204229302	0.229702204229302	0.229702204229302	0.229702204229302	-0.044027780959487	0	0.229702204229302	-0.044027780959487	0	-0.044027780959487	0.229702204229302	0.229702204229302	0.229702204229302	0	0.229702204229302	0.229702204229302	0.229702204229302	0.229702204229302	0.229702204229302	0.229702204229302	0	0	0.229702204229302	0	0	0	0.229702204229302	0	-0.044027780959487	0.229702204229302	0.229702204229302	-0.044027780959487	0	0
chr14:61747383..61747433,-	-0.0611179869347192	-0.0611179869347192	-0.0611179869347192	0	0	-0.0611179869347192	0	-0.0611179869347192	0	-0.0611179869347192	-0.0611179869347192	0	-0.0611179869347192	-0.101837620037029	-0.101837620037029	-0.0611179869347192	-0.0611179869347192	-0.0611179869347192	-0.0611179869347192	-0.101837620037029	0	-0.0611179869347192	-0.101837620037029	0	-0.101837620037029	-0.0611179869347192	-0.0611179869347192	-0.0611179869347192	0	-0.0611179869347192	-0.0611179869347192	-0.0611179869347192	-0.0611179869347192	-0.0611179869347192	-0.0611179869347192	0	0	-0.0611179869347192	0	0	0	-0.0611179869347192	0	3.43407724125132	-0.0611179869347192	-0.0611179869347192	-0.101837620037029	0	0
chr14:24740401..24740455,+	0.0325081241633719	0.0325081241633719	0.0325081241633719	0	0	0.0325081241633719	0	0.0325081241633719	0	0.0325081241633719	0.0325081241633719	0	0.0325081241633719	-0.429472645349162	-0.429472645349162	0.0325081241633719	0.0325081241633719	0.0325081241633719	0.0325081241633719	-0.429472645349162	0	0.0325081241633719	-0.429472645349162	0	-0.429472645349162	0.0325081241633719	0.0325081241633719	0.0325081241633719	0	0.0325081241633719	0.0325081241633719	0.0325081241633719	0.0325081241633719	0.0325081241633719	0.0325081241633719	0	0	0.0325081241633719	0	0	0	0.0325081241633719	0	-0.429472645349162	0.0325081241633719	0.0325081241633719	7.16793178833966	0	0
chr12:53895294..53895339,-	0.182422760302226	0.182422760302226	0.182422760302226	0	0	0.182422760302226	0	0.182422760302226	0	0.182422760302226	0.182422760302226	0	0.182422760302226	0.222810733406351	0.222810733406351	0.182422760302226	0.182422760302226	0.182422760302226	0.182422760302226	0.222810733406351	0	0.182422760302226	0.222810733406351	0	0.222810733406351	0.182422760302226	0.182422760302226	0.182422760302226	0	0.182422760302226	0.182422760302226	0.182422760302226	0.182422760302226	0.182422760302226	0.182422760302226	0	5.84132834720237	0.182422760302226	0	0	0	0.182422760302226	0	0.222810733406351	0.182422760302226	0.182422760302226	0.222810733406351	0	0
chr9:107690428..107690442,-	0.176824246190526	0.176824246190526	3.0086214264697	0	0	0.176824246190526	0	0.176824246190526	0	1.36668820213763	6.51633637037634	4.58373822210128	0.176824246190526	0.12932034701748	0.12932034701748	0.176824246190526	2.55991886504864	0.176824246190526	0.176824246190526	0.12932034701748	0	0.176824246190526	0.12932034701748	0	0.12932034701748	0.176824246190526	0.176824246190526	0.176824246190526	0	0.176824246190526	0.176824246190526	0.176824246190526	0.176824246190526	0.176824246190526	0.176824246190526	0	0	0.176824246190526	6.3004162178375	0	0	0.176824246190526	0	0.12932034701748	0.176824246190526	0.176824246190526	0.12932034701748	0	0
chr4:467892..467963,-	0.317270267097065	0.317270267097065	0.317270267097065	0	0	0.317270267097065	0	0.317270267097065	0	0.317270267097065	0.317270267097065	2.45518453387021	0.317270267097065	0.290748159624592	0.290748159624592	0.317270267097065	0.317270267097065	0.317270267097065	0.317270267097065	0.290748159624592	5.66634958509055	0.317270267097065	0.290748159624592	0	0.290748159624592	0.317270267097065	0.317270267097065	0.317270267097065	0.955054337565468	0.317270267097065	0.317270267097065	0.317270267097065	0.317270267097065	0.317270267097065	0.317270267097065	0	0	9.99543328188442	0	0	0	0.317270267097065	0	0.290748159624592	0.317270267097065	0.317270267097065	0.290748159624592	0	0
chr19:1040096..1040161,+	-0.00652176825303567	-0.00652176825303567	-0.00652176825303567	0	0	-0.00652176825303567	0	-0.00652176825303567	0	-0.00652176825303567	-0.00652176825303567	0	-0.00652176825303567	0.158177527543943	0.158177527543943	-0.00652176825303567	-0.00652176825303567	-0.00652176825303567	-0.00652176825303567	0.158177527543943	0	-0.00652176825303567	0.158177527543943	0	0.158177527543943	-0.00652176825303567	-0.00652176825303567	-0.00652176825303567	0	-0.00652176825303567	-0.00652176825303567	-0.00652176825303567	-0.00652176825303567	-0.00652176825303567	-0.00652176825303567	0	0	-0.00652176825303567	0	0	0	-0.00652176825303567	0	0.158177527543943	-0.00652176825303567	-0.00652176825303567	0.158177527543943	0	0
chrX:74376108..74376129,-	-0.571042763280222	-0.571042763280222	-0.571042763280222	0	0	-0.571042763280222	0	-0.571042763280222	0	-0.571042763280222	-0.571042763280222	0	-0.571042763280222	-0.459024983908893	0.985698369472928	-0.571042763280222	-0.571042763280222	-0.571042763280222	0.24624775502416	-0.459024983908893	0	-0.571042763280222	-0.459024983908893	0	-0.459024983908893	-0.571042763280222	-0.571042763280222	-0.571042763280222	0	-0.571042763280222	7.20520698379782	-0.571042763280222	-0.571042763280222	-0.571042763280222	4.39595003887904	0	0	-0.571042763280222	0	0	0	-0.571042763280222	0	6.40404790185885	-0.571042763280222	-0.571042763280222	-0.459024983908893	0	0
chr7:150725523..150725553,+	-0.337357752399373	-0.337357752399373	-0.337357752399373	0	0	-0.337357752399373	0	-0.337357752399373	0	5.48886237130029	-0.337357752399373	3.31725561317894	5.55644242980515	5.22045798296517	-0.356812753667058	-0.337357752399373	-0.337357752399373	-0.337357752399373	-0.337357752399373	-0.356812753667058	0	-0.337357752399373	-0.356812753667058	0	-0.356812753667058	-0.337357752399373	-0.337357752399373	-0.337357752399373	0	-0.337357752399373	-0.337357752399373	-0.337357752399373	-0.337357752399373	-0.337357752399373	-0.337357752399373	0	0	-0.337357752399373	0	0	0	-0.337357752399373	0	-0.356812753667058	-0.337357752399373	4.09164198856921	0.498785007003554	0	0
chr6:43395272..43395323,+	-0.190579984827818	-0.190579984827818	4.43664564216112	0	0	-0.190579984827818	0	-0.190579984827818	6.55892828341217	-0.190579984827818	-0.190579984827818	0	-0.190579984827818	-0.690200487236307	-0.690200487236307	-0.190579984827818	-0.190579984827818	-0.190579984827818	-0.190579984827818	-0.690200487236307	0	-0.190579984827818	-0.690200487236307	0	-0.690200487236307	-0.190579984827818	-0.190579984827818	7.12714086794499	0	-0.190579984827818	-0.190579984827818	-0.190579984827818	1.72769461882823	-0.190579984827818	-0.190579984827818	0	0	-0.190579984827818	0	0	0	-0.190579984827818	0	-0.690200487236307	-0.190579984827818	-0.190579984827818	-0.690200487236307	0	0
chr10:101542462..101542535,+	5.90284545962742	6.86296930304853	4.56601302939771	8.83816437380082	0.634582791462246	-0.728516949460056	0	8.5825855468624	8.41300697283057	6.96253295823162	7.81757858391545	7.84345292660852	7.35911967025079	8.05642761542566	6.95620765564202	-0.728516949460056	-0.728516949460056	1.10557907552884	-0.728516949460056	6.6742286583976	8.37319948480288	8.58290010205364	0.609872002831876	8.1729704841334	2.13223456144008	-0.728516949460056	-0.728516949460056	8.92837093859496	8.59188727105673	1.39103327737555	8.54359661923713	6.97413607958344	6.93346628689963	3.90601361945904	6.22266639043687	9.76611057651881	8.59988544093921	-0.728516949460056	7.88082648976276	5.21604028434577	6.89009849078351	5.35344875334153	7.37512242260358	6.99246684715353	6.23677358648713	3.26595068817563	4.03131078237225	8.56679335004529	10.0368448770169
chr17:48712206..48712285,+	1.9574179625128	-0.546751254524276	3.00283272741122	0	5.22744289212524	-0.546751254524276	7.00858680220843	2.75006025102799	0	-0.546751254524276	3.95721891444278	1.69684684537524	1.51972401674531	5.42405392060239	6.74990049382902	-0.546751254524276	-0.546751254524276	-0.546751254524276	1.71942592609271	0.634904454788688	3.45379859880173	5.98468113117941	0.634904454788688	0	0.634904454788688	4.30732080732539	6.12559818267442	3.32002179880699	0	3.18303457245976	-0.546751254524276	-0.546751254524276	4.11559331542684	-0.546751254524276	-0.546751254524276	0	0	3.11641958818708	2.5898559055845	0	4.28594758760647	3.57663766922584	0	5.44668642273606	3.61539901167545	-0.546751254524276	0.634904454788688	3.97773899850176	0
chr3:183735660..183735727,-	5.77439923962754	0.062753440920477	0.062753440920477	0	0	7.25451062703036	0	0.062753440920477	0	0.062753440920477	0.062753440920477	0	0.062753440920477	0.350335551674615	0.350335551674615	0.062753440920477	4.59487471558994	3.78369143667797	0.062753440920477	0.350335551674615	0	0.062753440920477	0.350335551674615	0	0.350335551674615	0.062753440920477	0.062753440920477	8.02271249183226	0	0.062753440920477	0.062753440920477	0.062753440920477	0.823976478712211	7.12392908731185	0.062753440920477	0.968509510466572	0	0.062753440920477	0	0	0	0.062753440920477	0	0.350335551674615	0.062753440920477	0.062753440920477	0.350335551674615	7.25936291776026	0
chr1:94883931..94883980,+	-0.152017487343684	-0.152017487343684	-0.152017487343684	0	0	-0.152017487343684	0	-0.152017487343684	0	-0.152017487343684	6.51068923239279	0	-0.152017487343684	0.0344147110284957	5.39837344763812	-0.152017487343684	-0.152017487343684	-0.152017487343684	-0.152017487343684	0.0344147110284957	0	-0.152017487343684	0.0344147110284957	0	0.0344147110284957	-0.152017487343684	-0.152017487343684	-0.152017487343684	0	-0.152017487343684	-0.152017487343684	-0.152017487343684	2.00975232763115	-0.152017487343684	-0.152017487343684	0	0	-0.152017487343684	0	0	0	-0.152017487343684	2.30810586092553	0.0344147110284957	-0.152017487343684	-0.152017487343684	0.0344147110284957	0	0
chr14:74769653..74769705,-	-0.103541554938062	-0.103541554938062	-0.103541554938062	0	0	9.39045281837206	0	-0.103541554938062	0	-0.103541554938062	-0.103541554938062	0	-0.103541554938062	0.206503425239497	0.206503425239497	-0.103541554938062	-0.103541554938062	-0.103541554938062	-0.103541554938062	0.206503425239497	0	-0.103541554938062	0.206503425239497	0	0.206503425239497	7.75661325644859	-0.103541554938062	-0.103541554938062	0	-0.103541554938062	-0.103541554938062	-0.103541554938062	-0.103541554938062	-0.103541554938062	-0.103541554938062	0	0	-0.103541554938062	3.76032359554335	0	0	-0.103541554938062	0	0.206503425239497	-0.103541554938062	-0.103541554938062	0.206503425239497	0	0
chr4:146019421..146019495,+	1.85859701207612	6.99652800980117	0.503726353958872	0	2.43826884332353	0.503726353958872	0	3.0280964243439	1.00609450465953	0.503726353958872	3.18684850150691	5.6531219060359	4.39294255118738	4.88381497402826	7.81292185617303	0.503726353958872	0.503726353958872	9.49150810875023	4.13964360284846	-0.465086505266137	5.84357589235077	9.65741516547764	6.46943264310837	3.82599528855871	-0.465086505266137	7.85196660574982	8.43786121265972	0.503726353958872	4.91160684587683	0.503726353958872	2.77128387694083	0.503726353958872	0.503726353958872	0.503726353958872	8.07374603428201	6.91411287204531	3.58759806157444	1.80153947443294	3.29067135290172	8.8364773520003	0	0.503726353958872	5.15310974504047	8.98235102849157	8.40775129031302	0.503726353958872	5.32247809962043	1.7354090204098	8.91770496482333
chr6:30539204..30539255,+	8.10279254835237	-0.410980799829678	-0.410980799829678	0	0	6.31252285926573	0	-0.410980799829678	3.9655780357961	-0.410980799829678	1.93010323395967	3.79608050313458	-0.410980799829678	0.757200872688969	5.70501856941551	6.99663525864786	-0.410980799829678	-0.410980799829678	-0.410980799829678	6.85027684173838	0	-0.410980799829678	-0.148715269131214	7.78333588874687	-0.148715269131214	-0.410980799829678	-0.410980799829678	-0.410980799829678	0	5.67460721429866	1.30668729114442	-0.410980799829678	-0.410980799829678	-0.410980799829678	-0.410980799829678	6.12703249721002	0	-0.410980799829678	6.90970302215746	0	2.53009477185012	-0.410980799829678	1.57345318844499	-0.148715269131214	4.20235916381368	8.9638577424929	1.2403099837767	0	0
chr7:150924271..150924332,-	6.23833222866456	0.236337624941812	8.38624590243466	8.98329251019776	0	4.17657382718856	0	0.236337624941812	0	0.236337624941812	8.00384487589533	6.98990866427355	0.236337624941812	2.3242728442639	10.9533975773544	0.236337624941812	0.236337624941812	0.236337624941812	9.21574520117029	9.46856571342464	0	9.4361578491744	3.16245308433272	0	3.27757937459588	9.71167066203424	7.35349208087996	0.236337624941812	0.955054337565468	10.8702750134878	0.236337624941812	3.2437187385324	0.236337624941812	9.75465959552134	1.09890832654722	0	10.0402666107545	6.86165881487284	0	0	7.4191042255142	0.236337624941812	0	10.2938766284914	8.31087513144929	0.236337624941812	2.3242728442639	7.94029936245863	8.08232293652468
chr3:183903943..183903996,+	7.06059107388346	7.00952383334249	-0.0487828821770055	0	0	9.15427214154557	0	-0.0487828821770055	0.589028363100805	-0.0487828821770055	-0.0487828821770055	2.12527895983905	6.36004807129441	1.41075361440314	1.41075361440314	-0.0487828821770055	0.98974900581946	-0.0487828821770055	-0.0487828821770055	7.73010197706398	5.94032213960435	2.56960447035659	1.41075361440314	0	2.36406014473512	10.4416268077937	-0.0487828821770055	6.65231079800523	0	-0.0487828821770055	-0.0487828821770055	-0.0487828821770055	-0.0487828821770055	0.917320334653012	0.813787819428404	0	0	-0.0487828821770055	8.34903777357748	0	0	-0.0487828821770055	6.55274019910138	3.59120812176733	4.56455708146635	-0.0487828821770055	1.41075361440314	0.829102336787164	10.2639180656592
chr3:111697843..111697908,+	7.10499993588849	-0.362807970791764	-0.362807970791764	0	0	-0.362807970791764	0	-0.362807970791764	2.91743809757841	-0.362807970791764	-0.362807970791764	0	-0.362807970791764	-0.491306809142256	3.33679810531819	-0.362807970791764	-0.362807970791764	3.04597824350906	-0.362807970791764	-0.491306809142256	0	-0.362807970791764	-0.491306809142256	6.39723236392668	0.461999721189719	6.93512238340914	-0.362807970791764	-0.362807970791764	0	5.31480645300581	-0.362807970791764	-0.362807970791764	0.39841506699997	-0.362807970791764	-0.362807970791764	0	0	-0.362807970791764	0	0	1.48080077301196	-0.362807970791764	0	-0.491306809142256	-0.362807970791764	-0.362807970791764	-0.491306809142256	7.24466298967135	0
chr20:25371412..25371507,-	0.0420863552128847	0.0420863552128847	0.0420863552128847	0	0	0.0420863552128847	0	0.0420863552128847	0	0.0420863552128847	0.0420863552128847	0	0.0420863552128847	0.153579925522028	0.153579925522028	0.0420863552128847	0.0420863552128847	0.0420863552128847	0.0420863552128847	0.153579925522028	0	0.0420863552128847	0.153579925522028	0	0.153579925522028	0.0420863552128847	0.0420863552128847	0.0420863552128847	0	0.0420863552128847	0.0420863552128847	0.0420863552128847	0.0420863552128847	0.0420863552128847	0.0420863552128847	0	0	0.0420863552128847	0	0	0	0.0420863552128847	0	0.153579925522028	0.0420863552128847	0.0420863552128847	0.153579925522028	0	0
chr13:108870828..108870878,+	-0.0308725280211451	-0.0308725280211451	0.788755285372205	0	6.40902234493394	-0.0308725280211451	0	-0.0308725280211451	0	-0.0308725280211451	-0.0308725280211451	0	-0.0308725280211451	0.112085604147239	0.112085604147239	-0.0308725280211451	-0.0308725280211451	-0.0308725280211451	-0.0308725280211451	0.112085604147239	0	-0.0308725280211451	0.112085604147239	0	0.112085604147239	-0.0308725280211451	-0.0308725280211451	-0.0308725280211451	0	-0.0308725280211451	-0.0308725280211451	-0.0308725280211451	-0.0308725280211451	-0.0308725280211451	-0.0308725280211451	0	0	-0.0308725280211451	0	0	0	-0.0308725280211451	0	0.112085604147239	-0.0308725280211451	-0.0308725280211451	0.112085604147239	0	0
chr3:52009067..52009102,+	-0.332200333027781	7.76964957858712	-0.332200333027781	0	0	-0.332200333027781	0	-0.332200333027781	0	0.382072575094199	-0.332200333027781	0	-0.332200333027781	-0.018002931993105	-0.018002931993105	-0.332200333027781	-0.332200333027781	-0.332200333027781	-0.332200333027781	-0.018002931993105	0	-0.332200333027781	-0.018002931993105	0	-0.018002931993105	-0.332200333027781	-0.332200333027781	-0.332200333027781	0	-0.332200333027781	-0.332200333027781	-0.332200333027781	-0.332200333027781	-0.332200333027781	-0.332200333027781	0	0	-0.332200333027781	0	0	0	-0.332200333027781	0	-0.018002931993105	-0.332200333027781	-0.332200333027781	-0.018002931993105	0	0
chr3:52008016..52008071,-	-0.678924602582504	6.67335775047939	4.74976330798902	0	0	-0.678924602582504	0.794333958967096	-0.678924602582504	5.42126928610312	-0.678924602582504	9.31984982231315	8.40262158514733	-0.678924602582504	0.771662129126843	0.771662129126843	1.82915880033123	1.70417001627561	-0.678924602582504	-0.678924602582504	0.771662129126843	0	7.86083014188962	0.771662129126843	0	0.771662129126843	2.8283441896808	-0.678924602582504	-0.678924602582504	0	-0.678924602582504	-0.678924602582504	-0.678924602582504	-0.678924602582504	-0.678924602582504	-0.678924602582504	0	0	1.29086816638287	2.25256378405716	9.52836071119302	0	2.81522296199006	0	0.771662129126843	-0.678924602582504	-0.678924602582504	0.771662129126843	0.829102336787164	0
chr6:31671058..31671142,-	5.53940643071616	0.759011739436917	0.759011739436917	0	0	0.759011739436917	0	0.759011739436917	0	0.759011739436917	0.759011739436917	4.58373822210128	0.759011739436917	0.779537799243156	0.779537799243156	0.759011739436917	0.759011739436917	7.66172952950283	0.759011739436917	0.779537799243156	5.46426248926728	0.759011739436917	0.779537799243156	0	0.779537799243156	0.759011739436917	0.759011739436917	2.89558340483707	0	6.74658068918356	0.759011739436917	0.759011739436917	0.759011739436917	0.759011739436917	0.759011739436917	0	0	0.759011739436917	0	0	0	0.759011739436917	0	0.779537799243156	0.759011739436917	0.759011739436917	0.779537799243156	0	6.29577030336529
chr15:89631647..89631725,+	4.15974225442691	4.15149024529312	6.56612192256506	3.13490272273457	5.31012961994219	5.19227388482589	0	0.901588174582692	4.53519861276778	4.39350518116712	7.31179127529811	5.42746976373089	7.19785783724985	3.2672210283282	6.47885316808996	5.68656066817614	9.98312994088413	0.901588174582692	6.49403923239472	6.47508167473567	2.11071224888557	6.11043431576343	8.10290652750149	7.60833471290787	0.625119329543238	6.41490365543329	4.94127388840385	5.24147857614024	2.2493271897165	5.13755391335123	0.901588174582692	6.38736536398948	6.70634451663851	7.22613267528464	4.79986243814977	3.84754105140984	2.22465176814734	4.56475901729405	6.18071469552856	0	4.56599051127257	5.10756245623582	0	0.625119329543238	6.39780396476504	7.74592432858769	5.91225515080587	5.34360537995948	0
chr18:19284724..19284779,-	0.138038147175789	0.138038147175789	0.138038147175789	0	1.41005132988091	0.138038147175789	0	0.138038147175789	0	3.92600577354259	0.138038147175789	0	0.138038147175789	0.325352069583445	0.325352069583445	0.138038147175789	6.73685591071114	0.138038147175789	0.138038147175789	0.325352069583445	3.96382520124443	0.138038147175789	0.325352069583445	0	0.325352069583445	0.138038147175789	0.138038147175789	0.138038147175789	0	0.138038147175789	0.138038147175789	0.138038147175789	0.138038147175789	0.138038147175789	0.138038147175789	0	0	0.138038147175789	0	0	0	0.138038147175789	0	0.325352069583445	0.138038147175789	0.138038147175789	0.325352069583445	0	0
chr14:23067166..23067219,+	0.28562062224625	0.28562062224625	0.28562062224625	0	0.634582791462246	0.28562062224625	0	0.28562062224625	0	0.99989353036823	7.07749286522981	0	0.28562062224625	0.317013192627995	0.317013192627995	0.28562062224625	1.32415251024272	0.28562062224625	8.83709023766983	4.1803133991706	5.37477330358929	10.7157780573863	0.317013192627995	0	0.317013192627995	0.28562062224625	1.41534687251312	6.39295651627344	0	0.28562062224625	5.85680850119546	9.83126018902959	0.28562062224625	8.38216317137395	6.92964010276217	0	0	0.28562062224625	4.56020964351831	6.66491407392022	0	0.28562062224625	0	0.317013192627995	0.28562062224625	9.65639563876666	0.317013192627995	2.03784550811059	0
chr3:43732420..43732436,+	0.238664609293566	0.238664609293566	0.238664609293566	0	0	0.238664609293566	0	0.238664609293566	0	0.238664609293566	0.238664609293566	0	0.238664609293566	0.106792688365752	0.106792688365752	0.238664609293566	0.238664609293566	0.238664609293566	0.238664609293566	0.106792688365752	0	0.238664609293566	0.106792688365752	0	0.106792688365752	0.238664609293566	0.238664609293566	0.238664609293566	0	0.238664609293566	0.238664609293566	0.238664609293566	0.238664609293566	0.238664609293566	0.238664609293566	0	0	0.238664609293566	0	0	0.67537517653652	0.238664609293566	0	0.106792688365752	5.73488039947591	0.238664609293566	0.106792688365752	0	7.26875273459935
chr19:17414179..17414249,-	-0.199325783002045	-0.199325783002045	-0.199325783002045	0	0	-0.199325783002045	0	0.548303663378034	0	-0.199325783002045	-0.199325783002045	0	-0.199325783002045	-0.0873237259044737	-0.0873237259044737	-0.199325783002045	-0.199325783002045	-0.199325783002045	-0.199325783002045	-0.0873237259044737	0	-0.199325783002045	-0.0873237259044737	0	-0.0873237259044737	-0.199325783002045	-0.199325783002045	-0.199325783002045	0	-0.199325783002045	-0.199325783002045	-0.199325783002045	-0.199325783002045	-0.199325783002045	-0.199325783002045	0	0	-0.199325783002045	0	0	0	-0.199325783002045	0	-0.0873237259044737	-0.199325783002045	-0.199325783002045	-0.0873237259044737	0	0
chr10:27149851..27149898,-	6.18404679124869	-0.329270664231321	3.62809252481259	0	6.28162282863844	0.553694038738367	0	-0.329270664231321	0	-0.329270664231321	-0.329270664231321	5.31008763554865	-0.329270664231321	1.12473077951576	1.12473077951576	7.64262185198788	-0.329270664231321	-0.329270664231321	7.12621621091254	1.12473077951576	0.734489774698226	-0.329270664231321	1.12473077951576	4.0512676124284	6.07714698068361	-0.329270664231321	-0.329270664231321	6.90410925824937	7.09913352565548	-0.329270664231321	4.84460299773711	-0.329270664231321	0.431952373560413	-0.329270664231321	6.17868710359018	0	0	7.51618050471729	0	0	0	-0.329270664231321	0	1.12473077951576	-0.329270664231321	4.70392626637898	1.12473077951576	0	0
chr2:204192989..204193038,+	0.162089833147104	0.162089833147104	0.162089833147104	0	0	0.162089833147104	0	0.162089833147104	0	0.162089833147104	0.162089833147104	0.641989012640377	0.162089833147104	0.0928439894870716	0.0928439894870716	0.162089833147104	0.162089833147104	2.23482990775793	0.979380351451485	0.0928439894870716	0	0.162089833147104	0.0928439894870716	0	0.0928439894870716	0.162089833147104	0.162089833147104	0.162089833147104	0	0.162089833147104	0.162089833147104	0.162089833147104	0.162089833147104	0.162089833147104	0.162089833147104	0	0	0.162089833147104	0	0	0	0.162089833147104	0	0.0928439894870716	0.162089833147104	0.162089833147104	0.948441750157684	0	0
chr1:179112189..179112219,-	0.523044391281035	0.523044391281035	1.34267220467439	0	0	0.523044391281035	0	0.523044391281035	3.76615339204819	0.523044391281035	0.523044391281035	0	0.523044391281035	-0.337306541822807	-0.337306541822807	1.3560880816877	0.523044391281035	0.523044391281035	0.523044391281035	2.23037696722301	0	0.523044391281035	-0.337306541822807	0	-0.337306541822807	0.523044391281035	8.87948467018905	0.523044391281035	0	0.523044391281035	0.523044391281035	0.523044391281035	0.523044391281035	0.523044391281035	7.74325670595514	0	0	0.523044391281035	0	0	0	0.523044391281035	0	-0.337306541822807	5.02120638216396	0.523044391281035	-0.337306541822807	7.87498418685425	0
chr10:116286656..116286693,-	0.912968996464344	0.912968996464344	0.912968996464344	0.89910258686572	7.64708730718085	0.912968996464344	9.90020189273944	0.912968996464344	3.47049345742076	0.912968996464344	2.14907013610423	4.74319381537007	0.912968996464344	6.24283061479475	0.21560030332196	0.912968996464344	0.912968996464344	2.10373532128293	8.45359095362362	0.21560030332196	0.734489774698226	9.24287963118489	7.53162406560153	0.677336470807119	9.02473813759955	0.912968996464344	7.66699455680569	5.94448842585335	9.06869945960392	10.2770269053961	2.63063708743844	0.912968996464344	8.58972705947981	0.912968996464344	0.912968996464344	8.39182900103951	3.43259625541533	7.79175244116466	5.5679885336949	9.35769829915924	0.67537517653652	2.52347123260482	0.991376635097959	10.1148063222573	9.54017220667926	0.912968996464344	0.21560030332196	0.829102336787164	0.969058479446563
chr5:148521047..148521076,+	0.431032844304901	3.2162952699934	1.25066065769825	0	0	0.431032844304901	0	1.17866229068498	5.55106168131389	0.431032844304901	0.431032844304901	0	7.47251077529658	-0.0649140786572607	-0.0649140786572607	0.431032844304901	0.431032844304901	0.431032844304901	0.431032844304901	-0.0649140786572607	0	6.97841159437897	-0.0649140786572607	0	5.99126578692578	7.82104211012156	0.431032844304901	6.58499926751402	0	0.431032844304901	7.8110535383878	7.7998954978659	0.431032844304901	9.53747090178313	0.431032844304901	0	0	7.73959393583299	0	0	0	8.12720000054763	0	-0.0649140786572607	2.68086637551581	0.431032844304901	-0.0649140786572607	0	0
chr6:26597155..26597213,+	0.0145070931668746	0.0145070931668746	0.0145070931668746	0	0	0.0145070931668746	0	0.0145070931668746	0	0.0145070931668746	0.0145070931668746	0	0.0145070931668746	-0.548989580210549	-0.548989580210549	0.0145070931668746	0.0145070931668746	0.0145070931668746	0.0145070931668746	-0.548989580210549	7.31276071003955	0.0145070931668746	-0.548989580210549	0	-0.548989580210549	0.0145070931668746	0.0145070931668746	0.0145070931668746	0	0.0145070931668746	0.0145070931668746	0.0145070931668746	0.0145070931668746	0.0145070931668746	0.0145070931668746	0	0	0.0145070931668746	0	0	0	7.05235501641948	0	-0.548989580210549	0.0145070931668746	0.0145070931668746	-0.548989580210549	0	0
chr3:127391769..127391861,+	0.95893026226029	0.95893026226029	0.95893026226029	0	0	0.95893026226029	8.76473040715191	0.95893026226029	6.97785075550545	0.95893026226029	0.95893026226029	0	0.95893026226029	0.425340562017239	0.425340562017239	0.95893026226029	0.95893026226029	0.95893026226029	0.95893026226029	0.425340562017239	5.89275983209199	0.95893026226029	3.9160798071	6.65054401908608	0.425340562017239	8.89623912833679	0.95893026226029	0.95893026226029	0	0.95893026226029	0.95893026226029	0.95893026226029	0.95893026226029	5.93684291886022	0.95893026226029	0	0	9.72595816369284	1.17318911484384	0	0	0.95893026226029	0	0.425340562017239	0.95893026226029	10.0375154516481	0.425340562017239	0	0
chr3:38178534..38178632,-	-0.148557801953606	-0.148557801953606	-0.148557801953606	0	0	-0.148557801953606	0	-0.148557801953606	0	-0.148557801953606	-0.148557801953606	0	-0.148557801953606	-0.0398881316095228	-0.0398881316095228	-0.148557801953606	-0.148557801953606	-0.148557801953606	-0.148557801953606	-0.0398881316095228	0	-0.148557801953606	-0.0398881316095228	0	-0.0398881316095228	-0.148557801953606	-0.148557801953606	-0.148557801953606	0	-0.148557801953606	-0.148557801953606	-0.148557801953606	-0.148557801953606	-0.148557801953606	-0.148557801953606	0	0	-0.148557801953606	0	0	0	-0.148557801953606	0	-0.0398881316095228	-0.148557801953606	-0.148557801953606	-0.0398881316095228	0	0
chr18:47339882..47339910,-	-0.108694572389893	-0.108694572389893	-0.108694572389893	0	0	-0.108694572389893	0	-0.108694572389893	0	-0.108694572389893	-0.108694572389893	0	-0.108694572389893	-0.110453977376125	1.61032424397162	-0.108694572389893	-0.108694572389893	-0.108694572389893	-0.108694572389893	-0.110453977376125	0	-0.108694572389893	-0.110453977376125	2.80567337815409	-0.110453977376125	-0.108694572389893	-0.108694572389893	3.64150985858122	0	-0.108694572389893	-0.108694572389893	-0.108694572389893	-0.108694572389893	-0.108694572389893	4.20021475158682	0	0	-0.108694572389893	0	0	0	-0.108694572389893	0	3.42546088391223	2.14113895882102	-0.108694572389893	-0.110453977376125	0	0
chr17:35716019..35716079,-	1.74035527036103	0.00197100812581412	0.821598821519165	0	0	4.41203165980319	4.69851866820534	3.9964327807127	4.98905872868538	6.77373630127132	8.05369160832454	1.69684684537524	5.17489163809229	4.65610085012648	2.68632302470358	7.14027061352433	7.35367869749706	6.13676572579979	0.00197100812581412	0.0619135921224737	4.7841038688365	0.00197100812581412	1.42681505022885	5.03372177413779	7.03378611902836	7.00020635114661	2.52620739562674	5.95962703227675	5.33711916930656	2.71917562638734	4.02525209359016	6.22190798608427	4.14587417559173	6.6482763891683	6.97210975543253	0	0	0.00197100812581412	7.88848832364967	0	5.37840125817021	7.2296797536399	4.68381031386561	8.30821334254121	2.73194122870999	0.00197100812581412	7.4240387708336	4.29556953464179	0
chr12:112123850..112123913,+	0.372090459408574	0.372090459408574	0.372090459408574	0	0	0.372090459408574	0	0.372090459408574	0	0.372090459408574	0.372090459408574	1.69684684537524	0.372090459408574	-0.164118564774098	-0.164118564774098	0.372090459408574	0.372090459408574	0.372090459408574	0.372090459408574	-0.164118564774098	2.11071224888557	0.372090459408574	-0.164118564774098	0	-0.164118564774098	0.372090459408574	6.13942075242754	0.372090459408574	0	0.372090459408574	0.372090459408574	0.372090459408574	0.372090459408574	4.6289184325239	0.372090459408574	0	0	0.372090459408574	0	0	0	0.372090459408574	0	7.99571433116595	1.89722713271709	0.372090459408574	-0.164118564774098	5.34360537995948	0
chr3:132378636..132378666,-	0.436320830892588	0.436320830892588	0.436320830892588	0	0	0.436320830892588	5.7513542016948	0.436320830892588	0	0.436320830892588	0.436320830892588	0	0.436320830892588	0.325530849519854	0.325530849519854	0.436320830892588	0.436320830892588	0.436320830892588	0.436320830892588	0.325530849519854	0	0.436320830892588	0.325530849519854	0	0.325530849519854	0.436320830892588	0.436320830892588	0.436320830892588	0	0.436320830892588	0.436320830892588	0.436320830892588	0.436320830892588	0.436320830892588	0.436320830892588	0	0	0.436320830892588	0	0	0	0.436320830892588	0	0.325530849519854	0.436320830892588	0.436320830892588	0.325530849519854	0	8.76412809574255
chr11:134123425..134123485,+	-0.296471539712877	-0.296471539712877	-0.296471539712877	0	0	-0.296471539712877	0	-0.296471539712877	0	-0.296471539712877	8.29596098798158	0	-0.296471539712877	-0.254141216186929	-0.254141216186929	-0.296471539712877	-0.296471539712877	-0.296471539712877	-0.296471539712877	-0.254141216186929	0	-0.296471539712877	-0.254141216186929	0	-0.254141216186929	-0.296471539712877	-0.296471539712877	-0.296471539712877	0	-0.296471539712877	-0.296471539712877	2.96742053242348	-0.296471539712877	-0.296471539712877	-0.296471539712877	0	0	-0.296471539712877	0	0	0	4.86987761666756	0	-0.254141216186929	-0.296471539712877	-0.296471539712877	-0.254141216186929	0	0
chr3:128598433..128598511,+	-0.840705164625316	-0.840705164625316	-0.840705164625316	0	6.67391587700115	-0.840705164625316	10.3772544933627	7.78689219971188	0	-0.840705164625316	-0.840705164625316	0	-0.840705164625316	3.04788673896496	2.73474538011699	-0.840705164625316	-0.840705164625316	-0.840705164625316	6.03704292460485	-1.2584688764247	7.45053447305426	-0.840705164625316	-1.2584688764247	0	-1.2584688764247	4.01336689722435	-0.840705164625316	5.40223064723576	5.74320656595298	0.240085385124409	-0.840705164625316	3.46498028342073	2.27102657007471	-0.840705164625316	-0.840705164625316	0	0	-0.840705164625316	0	0	6.90454904337064	7.84480142111991	0	-1.2584688764247	5.51261833290965	-0.840705164625316	8.11654303512159	0	0
chr1:76190357..76190457,+	-1.19519150162142	6.6637902980414	-1.19519150162142	0	0.634582791462246	-0.312226798651732	0	4.11605021909893	7.00642180778798	-1.19519150162142	-1.19519150162142	6.60588543137524	6.01110549567412	-0.864535310886606	5.15155823501858	0.849468048237675	-1.19519150162142	7.21540670418914	-0.377900983317039	2.20462565378829	1.21885423435452	-1.19519150162142	5.4675846882451	0.677336470807119	-0.864535310886606	-1.19519150162142	5.87170797502773	5.22988123377764	5.33711916930656	-1.19519150162142	-1.19519150162142	-1.19519150162142	-1.19519150162142	-1.19519150162142	7.40792488748146	0	0	6.27636722420956	0	0	2.53009477185012	3.84177373161739	0	5.90819771319471	-1.19519150162142	2.79927613601427	-0.864535310886606	0	0
chr12:121163602..121163682,+	-0.679300756537028	-0.679300756537028	-0.679300756537028	0	0	-0.679300756537028	0	-0.679300756537028	0	-0.679300756537028	-0.679300756537028	0	-0.679300756537028	-0.755716725204382	-0.755716725204382	-0.679300756537028	-0.679300756537028	-0.679300756537028	-0.679300756537028	-0.755716725204382	1.58083377135737	-0.679300756537028	-0.755716725204382	0	-0.755716725204382	-0.679300756537028	-0.679300756537028	-0.679300756537028	0	-0.679300756537028	-0.679300756537028	-0.679300756537028	-0.679300756537028	-0.679300756537028	-0.679300756537028	0	0	-0.679300756537028	0	0	0	-0.679300756537028	0	-0.755716725204382	-0.679300756537028	8.29065701532873	-0.755716725204382	0	0
chr10:124768482..124768542,+	-0.044744056398518	-0.044744056398518	-0.044744056398518	0	0	2.33952837804155	3.82954289277194	-0.044744056398518	0	-0.044744056398518	-0.044744056398518	2.12527895983905	-0.044744056398518	0.0618664564775343	0.0618664564775343	-0.044744056398518	-0.044744056398518	-0.044744056398518	1.97259858941851	0.0618664564775343	0	-0.044744056398518	0.0618664564775343	0.677336470807119	0.0618664564775343	-0.044744056398518	-0.044744056398518	-0.044744056398518	0	-0.044744056398518	-0.044744056398518	-0.044744056398518	-0.044744056398518	-0.044744056398518	-0.044744056398518	0	3.43259625541533	-0.044744056398518	0	0	0	-0.044744056398518	0	0.0618664564775343	0.910620757114274	-0.044744056398518	5.22411109373875	0	2.7538988409331
chr17:7123207..7123275,+	0.099996071635665	3.62073915966922	0.099996071635665	0	0	0.099996071635665	0	0.099996071635665	0	0.099996071635665	0.099996071635665	0	0.099996071635665	0.133308141195938	0.133308141195938	0.099996071635665	0.099996071635665	0.814896405982734	0.099996071635665	0.133308141195938	0	0.099996071635665	0.133308141195938	4.83604989617145	6.16904363227208	0.099996071635665	0.099996071635665	0.099996071635665	0	0.099996071635665	0.099996071635665	0.099996071635665	0.099996071635665	3.94295434031387	0.099996071635665	0	0	0.099996071635665	0	0	0	0.099996071635665	0	0.133308141195938	2.34982960284658	0.099996071635665	0.133308141195938	0	0
chr3:195163706..195163777,-	2.23420781748977	2.97840824489992	0.193145819211429	5.90240114653667	0	0.193145819211429	0	0.193145819211429	0	0.907418727333408	0.193145819211429	4.44212910904064	5.63658484060024	0.0920694443413458	0.0920694443413458	0.193145819211429	0.193145819211429	0.193145819211429	0.193145819211429	0.0920694443413458	0	0.193145819211429	0.0920694443413458	0	0.0920694443413458	0.193145819211429	0.193145819211429	0.193145819211429	0	0.193145819211429	0.193145819211429	0.193145819211429	0.193145819211429	0.193145819211429	0.193145819211429	0	0	0.193145819211429	0	0	0	0.193145819211429	0	0.0920694443413458	0.193145819211429	0.193145819211429	0.947667205011958	0	0
chr11:107992284..107992300,+	-0.176885369006485	-0.176885369006485	-0.176885369006485	0	0	-0.176885369006485	0	-0.176885369006485	0	-0.176885369006485	-0.176885369006485	0	-0.176885369006485	-0.068352583869846	0.586115403656522	-0.176885369006485	-0.176885369006485	-0.176885369006485	-0.176885369006485	3.91219392649274	0	-0.176885369006485	-0.068352583869846	0	-0.068352583869846	-0.176885369006485	-0.176885369006485	-0.176885369006485	0	-0.176885369006485	-0.176885369006485	-0.176885369006485	-0.176885369006485	-0.176885369006485	-0.176885369006485	0	5.03743343681379	-0.176885369006485	0	0	0	-0.176885369006485	0	-0.068352583869846	-0.176885369006485	-0.176885369006485	-0.068352583869846	0	0
chr6:160183023..160183104,+	9.90318667881914	2.06951624467587	8.70501159848778	7.99105315881372	9.57427082694509	5.17303891874017	0.794333958967096	5.8374135681337	8.29752676908063	2.57322329640115	0.501707477118064	6.457368676932	6.63277798508616	7.30025940781333	6.78010234869796	0.501707477118064	0.501707477118064	0.501707477118064	9.6649351127888	6.63834928450518	9.00969407803056	11.0534509868295	0.364221956114113	4.80546304729119	1.31752848644609	1.34790634889061	0.501707477118064	6.16917379914442	8.3098216633448	0.501707477118064	10.7655087535511	0.501707477118064	1.75862981897012	0.501707477118064	9.48900688257959	3.84754105140984	0	5.72913978769357	7.47547886379048	1.58947900158143	7.14259545899295	8.04743731024136	0	5.80369751236828	0.501707477118064	10.7503961526037	9.61438004606748	0.829102336787164	0
chr1:226374373..226374464,-	0.0129486368699266	0.0129486368699266	1.73316222759299	0	0	0.0129486368699266	0	0.0129486368699266	0	0.0129486368699266	0.0129486368699266	0	6.14401914483802	0.109862146144415	0.109862146144415	0.0129486368699266	0.0129486368699266	0.0129486368699266	0.0129486368699266	0.109862146144415	0	0.0129486368699266	0.109862146144415	0	0.109862146144415	0.0129486368699266	0.0129486368699266	0.0129486368699266	0	0.0129486368699266	0.0129486368699266	0.0129486368699266	0.0129486368699266	0.0129486368699266	0.0129486368699266	0	0	0.0129486368699266	0	0	0	0.0129486368699266	0	0.109862146144415	0.0129486368699266	0.0129486368699266	0.109862146144415	0	0
chr17:43213004..43213086,+	0.13843321268209	0.13843321268209	0.13843321268209	0	0	0.13843321268209	0	0.13843321268209	0.589028363100805	0.13843321268209	0.13843321268209	0	0.13843321268209	0.0478466450882824	0.0478466450882824	0.13843321268209	0.13843321268209	0.13843321268209	0.13843321268209	3.97096073633913	0	0.13843321268209	0.0478466450882824	0	0.0478466450882824	0.13843321268209	0.13843321268209	0.13843321268209	0	0.13843321268209	0.13843321268209	0.13843321268209	4.2244796749488	0.13843321268209	0.13843321268209	0	0	0.13843321268209	0	7.62878699687459	0	0.13843321268209	0	4.35836646439772	0.13843321268209	0.13843321268209	0.0478466450882824	0	0
chr10:27529716..27529756,-	0.231039222769615	0.231039222769615	0.231039222769615	0	0	0.231039222769615	0.794333958967096	0.231039222769615	0	0.231039222769615	0.231039222769615	0	0.231039222769615	0.375262572180889	0.375262572180889	0.231039222769615	0.231039222769615	0.231039222769615	0.231039222769615	0.375262572180889	0	0.231039222769615	0.375262572180889	0	0.375262572180889	0.231039222769615	0.231039222769615	0.231039222769615	0	0.231039222769615	0.231039222769615	0.231039222769615	0.231039222769615	0.231039222769615	0.231039222769615	0	0	0.231039222769615	0	0	0	0.231039222769615	0	0.375262572180889	0.231039222769615	0.231039222769615	0.375262572180889	0	0
chr1:180471671..180471764,-	6.4459328297176	0.342398049345029	7.97990837535016	6.23614586425676	0	0.342398049345029	3.90219460395942	6.98825278211632	0	1.05667095746701	0.342398049345029	5.66910155677598	0.342398049345029	0.0734384706834498	0.0734384706834498	0.342398049345029	0.342398049345029	6.23393034074331	0.342398049345029	0.765928977033938	0	0.342398049345029	0.0734384706834498	0	0.0734384706834498	0.342398049345029	0.342398049345029	0.342398049345029	0	0.342398049345029	0.342398049345029	0.342398049345029	0.342398049345029	0.342398049345029	0.342398049345029	0	0	0.342398049345029	0	0	0	0.342398049345029	0	0.0734384706834498	0.342398049345029	0.342398049345029	0.0734384706834498	0	0
chr10:15130767..15130782,-	-0.0788716481504442	-0.0788716481504442	-0.0788716481504442	0.89910258686572	0	-0.0788716481504442	0	-0.0788716481504442	0	-0.0788716481504442	-0.0788716481504442	0	-0.0788716481504442	-0.214472837203492	-0.214472837203492	-0.0788716481504442	-0.0788716481504442	-0.0788716481504442	-0.0788716481504442	-0.214472837203492	0	-0.0788716481504442	-0.214472837203492	0	-0.214472837203492	-0.0788716481504442	-0.0788716481504442	-0.0788716481504442	0	8.58580929362103	-0.0788716481504442	-0.0788716481504442	-0.0788716481504442	-0.0788716481504442	-0.0788716481504442	0	0	-0.0788716481504442	0	0	0	-0.0788716481504442	0	-0.214472837203492	-0.0788716481504442	-0.0788716481504442	-0.214472837203492	0	0
chr16:67694129..67694182,-	0.627460083891671	4.30409378707495	0.627460083891671	0	4.08934331752859	2.75728527547813	0	0.627460083891671	0	0.627460083891671	0.627460083891671	1.42300648037022	2.69393535516126	7.75516275954696	-0.245571484082305	0.627460083891671	0.627460083891671	0.627460083891671	0.627460083891671	4.80038198249316	0	0.627460083891671	-0.245571484082305	7.31455814416146	-0.245571484082305	0.627460083891671	0.627460083891671	0.627460083891671	0	0.627460083891671	0.627460083891671	0.627460083891671	0.627460083891671	0.627460083891671	0.627460083891671	4.33173087458534	0	0.627460083891671	0	0	0	0.627460083891671	0	-0.245571484082305	0.627460083891671	0.627460083891671	-0.245571484082305	1.7354090204098	0
chr9:19408999..19409016,+	0.184356792689373	0.184356792689373	0.184356792689373	0	0	0.184356792689373	0	0.184356792689373	0	0.184356792689373	0.184356792689373	0	0.184356792689373	0.426427622304421	0.426427622304421	0.184356792689373	0.184356792689373	0.184356792689373	0.184356792689373	0.426427622304421	0	0.184356792689373	0.426427622304421	0.677336470807119	1.3797341526364	0.184356792689373	0.184356792689373	0.184356792689373	0	0.184356792689373	0.184356792689373	0.184356792689373	0.184356792689373	0.184356792689373	0.184356792689373	0	6.04235961922979	0.184356792689373	0	0	0	0.184356792689373	0	0.426427622304421	0.184356792689373	0.184356792689373	0.426427622304421	0	0
chr11:76571935..76571991,+	0.0988788072286654	0.0988788072286654	0.0988788072286654	0	0	0.0988788072286654	0	0.0988788072286654	0	0.0988788072286654	0.0988788072286654	0	6.41452918386161	3.53774673310895	0.320442675682972	0.0988788072286654	0.0988788072286654	0.0988788072286654	0.0988788072286654	0.320442675682972	0	0.0988788072286654	0.320442675682972	0	0.320442675682972	0.0988788072286654	0.0988788072286654	0.0988788072286654	0	0.0988788072286654	0.0988788072286654	0.0988788072286654	0.0988788072286654	0.0988788072286654	0.0988788072286654	0	0	0.0988788072286654	0	0	0	0.0988788072286654	6.0273591886627	0.320442675682972	4.26102907342839	0.0988788072286654	0.320442675682972	0	0
chr14:23564320..23564362,-	5.48523273871948	7.63577019878773	7.60568863543982	0	0	3.89329878667411	4.95909027613407	7.61294368693638	5.55106168131389	6.94708766823855	-0.51676186500327	0	5.32451439360606	7.84765619443414	7.28760500961218	-0.51676186500327	-0.51676186500327	8.5158801236119	-0.51676186500327	6.58040548124546	5.00894488387007	-0.51676186500327	1.12353414993687	0	5.09222915080074	-0.51676186500327	-0.51676186500327	4.74509791222105	9.07121916393189	-0.51676186500327	6.57933741072078	9.50226827261058	4.55626841585337	7.76799063886	-0.51676186500327	8.02931191361321	0	8.77491976837304	7.76905549870826	0	8.85885546343314	6.86987736999645	0	4.79411014517285	6.37056524002995	3.29793378716526	0.614230452501104	6.97761556152513	0
chr17:40075197..40075213,-	11.0354455209899	9.92545934693027	10.9938684955094	10.811702923031	9.60836866541005	11.3641821079379	10.8260696169798	10.2450409051191	9.93026870389146	11.03478800768	11.8000410704505	9.15311062611644	11.1739411354067	10.0393854895135	10.7977128169766	10.3466403315187	11.0047980004195	12.02457549275	11.8749862962517	11.4677054785025	10.2117653792945	11.3213859665478	11.5450818388144	9.82871381334151	10.7805061350748	11.7116443554625	10.7208766582089	12.0710782843374	10.5952210304886	12.4720867259936	12.5791982512621	12.0510911354809	11.1966201005737	12.9208975632075	11.9409043219428	9.43625210902882	2.22465176814734	11.6487691682107	10.4899336294995	10.4298804513468	10.4729868703303	11.6438685181832	9.68316205069794	10.8912729718242	10.6158655199102	9.97579406295795	8.67478015407723	9.72834291222041	10.7171945079757
chr7:96746988..96747028,+	0.176347175377932	0.176347175377932	0.176347175377932	0	0.634582791462246	0.176347175377932	0	2.07014686492687	0	0.176347175377932	0.176347175377932	0.641989012640377	3.05942864753858	0.598818716259054	3.86343486147122	0.176347175377932	0.176347175377932	7.27406754438376	0.176347175377932	0.598818716259054	1.21885423435452	0.176347175377932	0.598818716259054	0	0.598818716259054	0.176347175377932	0.176347175377932	0.176347175377932	0	7.39861958296949	0.176347175377932	0.176347175377932	4.32025034284385	1.14245039220795	2.92650934549581	2.2712080074636	0	0.176347175377932	0	0	0	0.176347175377932	0	0.598818716259054	0.176347175377932	0.176347175377932	0.598818716259054	0	3.52771959438336
chr9:32384617..32384709,+	4.32010279173869	-0.0893318632270096	5.08809676999543	0	1.91166996648405	-0.0893318632270096	6.32736160461712	-0.0893318632270096	2.0091321295166	3.88658179204188	2.59379028432103	2.45518453387021	-0.0893318632270096	6.88748546213947	0.661930545082233	6.17369607456352	-0.0893318632270096	1.10143446159158	1.92801078259001	5.23449428804529	0	-0.0893318632270096	0.661930545082233	2.53442937324779	5.15602766600196	-0.0893318632270096	-0.0893318632270096	4.40350447278931	0	4.86998669181238	4.18211981252678	-0.0893318632270096	5.60358800741759	4.97334819111849	2.25872398279179	0	3.43259625541533	8.06760596917211	0	0	4.86094121246078	-0.0893318632270096	0	0.661930545082233	-0.0893318632270096	-0.0893318632270096	0.661930545082233	0	0
chr6:24667257..24667365,+	6.19231542998649	-1.05657000706544	5.67899528278107	0	4.59720496533436	2.41980304653717	0	-1.05657000706544	1.81605349654835	5.76507421898223	-1.05657000706544	0	6.24027663449529	5.91688424405024	6.9132673584668	-1.05657000706544	5.64809939426896	-1.05657000706544	3.21322956727284	0.131032771028513	4.43149440571025	-1.05657000706544	6.8233089799975	0	0.131032771028513	2.95755341799023	-1.05657000706544	3.57454081002852	6.13873863212315	7.18232479149562	-1.05657000706544	-1.05657000706544	-1.05657000706544	6.35902907983928	4.63644496818325	6.34647302860741	0	-1.05657000706544	6.18071469552856	6.99540096789011	6.82321768688019	-1.05657000706544	0	0.131032771028513	6.53968931143014	6.87271726395944	9.39645286699045	7.1531718766197	0.969058479446563
chr14:74035970..74036005,+	-0.280443247119602	-0.280443247119602	-0.280443247119602	0	0	-0.280443247119602	4.85312279978438	-0.280443247119602	0	7.73739198455849	-0.280443247119602	0	-0.280443247119602	0.262178532213686	0.262178532213686	-0.280443247119602	-0.280443247119602	-0.280443247119602	-0.280443247119602	0.262178532213686	0	-0.280443247119602	0.262178532213686	0	0.262178532213686	-0.280443247119602	-0.280443247119602	-0.280443247119602	0	-0.280443247119602	-0.280443247119602	-0.280443247119602	-0.280443247119602	-0.280443247119602	-0.280443247119602	0	0	-0.280443247119602	0	0	0	-0.280443247119602	0	6.1943431363788	-0.280443247119602	-0.280443247119602	0.262178532213686	0	0
chr1:6453426..6453447,-	0.0994010776104764	0.0994010776104764	0.0994010776104764	0	0	0.0994010776104764	0	0.0994010776104764	0	0.0994010776104764	0.0994010776104764	0	0.0994010776104764	0.237973819044595	0.237973819044595	0.0994010776104764	0.0994010776104764	0.0994010776104764	0.0994010776104764	0.237973819044595	0	4.52985573698038	0.237973819044595	0	0.237973819044595	0.0994010776104764	0.0994010776104764	0.0994010776104764	0	0.0994010776104764	0.0994010776104764	0.0994010776104764	0.0994010776104764	0.0994010776104764	0.0994010776104764	0	0	0.0994010776104764	0	0	0	0.0994010776104764	0	0.237973819044595	0.0994010776104764	0.0994010776104764	0.237973819044595	4.4053845171811	0
chr20:44485992..44486056,-	0.132324763002768	0.132324763002768	0.132324763002768	0	0	0.132324763002768	0	0.132324763002768	6.94280142550829	0.132324763002768	0.132324763002768	4.9138426102013	0.132324763002768	0.135473076490071	0.789941064016439	0.132324763002768	0.132324763002768	0.847225097349836	6.01298848860575	0.135473076490071	0	0.132324763002768	8.11900241767017	0	0.135473076490071	0.132324763002768	0.132324763002768	0.132324763002768	7.14769233068886	0.132324763002768	8.19047372025388	8.92609983348074	0.132324763002768	8.87444369669092	0.132324763002768	4.58277454285158	0	0.132324763002768	0	0	6.80792463281418	10.3328252780325	0	0.135473076490071	0.132324763002768	8.03933669663652	0.135473076490071	5.92591944666277	0
chrX:23761317..23761419,-	1.4325025669003	5.90194142854186	6.12248066765038	0	8.0291336430268	0.07763190878306	0	7.33599154625198	8.12846368488781	6.21084326705956	8.28963276984978	6.44813741699259	5.48539490670308	0.673118606815001	8.11903307315503	0.07763190878306	0.07763190878306	0.07763190878306	4.82776569046714	4.8629420284318	6.51219552759013	8.36069351809808	0.673118606815001	0	0.673118606815001	0.07763190878306	9.98787179366641	0.07763190878306	0	8.92456476846861	0.07763190878306	7.48689407582077	9.63396721775857	0.07763190878306	6.28369891309575	0.968509510466572	0	5.65275952818198	8.13384347734803	0	4.41267375108138	7.25505830347155	7.9369678968844	0.673118606815001	3.4548527184972	0.07763190878306	0.673118606815001	0	9.29068336977835
chr17:73975198..73975269,-	6.42551518767645	0.423520583953702	1.24314839734705	0.89910258686572	0	0.423520583953702	0	0.423520583953702	7.1769858903715	2.87890515974539	1.65962172359358	6.457368676932	6.21028820592608	2.50350643693284	1.04540378216584	7.56182018935222	0.423520583953702	0.423520583953702	0.423520583953702	2.83796084641695	0	0.423520583953702	3.74907056093193	6.3556139555576	1.04540378216584	0.423520583953702	0.423520583953702	4.84190980643235	6.01855362077748	0.423520583953702	0.423520583953702	0.423520583953702	0.423520583953702	0.423520583953702	0.423520583953702	4.18766659546318	0	0.423520583953702	7.05294971250416	10.6131703407557	0	0.423520583953702	0	1.04540378216584	0.423520583953702	6.10773116638478	9.09029080347978	0	0
chr4:8430152..8430200,-	0.0516190325172468	0.0516190325172468	2.88341621279642	0	0	0.0516190325172468	0	0.0516190325172468	7.03443801096075	0.0516190325172468	6.87836693036553	6.09291543995303	0.0516190325172468	-0.596626532014965	-0.596626532014965	0.0516190325172468	0.0516190325172468	0.0516190325172468	0.0516190325172468	-0.596626532014965	0	0.0516190325172468	-0.596626532014965	0	-0.596626532014965	0.0516190325172468	0.0516190325172468	0.0516190325172468	0	0.0516190325172468	0.0516190325172468	0.0516190325172468	4.35635097471122	0.0516190325172468	4.85913300423188	0	0	4.26128379070026	0	0	0	0.0516190325172468	0	8.80883687394517	0.0516190325172468	0.0516190325172468	-0.596626532014965	0	0
chr2:264913..264964,+	9.63692721855419	7.67191148104815	9.81448596410299	7.75729991966781	8.66131229371322	10.2311201446075	8.84984726520192	1.72002598047675	8.27421876330292	8.91408294059484	2.95612712011663	2.59557805697495	8.85174345121998	9.49335529043991	11.4743428999832	10.6033051695319	9.70866922240499	10.7754554263003	10.1299753402129	9.83229991466204	9.2456895129114	11.9324371767562	7.37320133090183	8.36611382692271	9.38137370707026	9.57023982174548	8.63895345984478	6.75154540986575	7.05907427018388	9.47646621896375	10.8222836689862	10.0638227867489	9.73581941935804	3.25961344755183	4.47018815059463	8.5475076034663	6.84415212548181	9.36980392382388	8.12089261770519	10.8871146854123	9.27497085556837	6.71114954682414	6.30484702833988	11.083233201947	7.71816919921081	12.199454353366	12.065134644712	8.54895592999228	0.969058479446563
chr11:47270341..47270375,-	0.606258651378179	0.501994670424752	6.13433939537526	3.80463015634956	0	-0.224703178190636	4.38027690520443	1.91121197289846	0	-0.224703178190636	-0.224703178190636	0	7.22907174518735	-0.145822612759965	5.40639557155335	-0.224703178190636	-0.224703178190636	-0.224703178190636	1.49175251256182	-0.145822612759965	0	-0.224703178190636	-0.145822612759965	0	-0.145822612759965	-0.224703178190636	-0.224703178190636	-0.224703178190636	0	9.80741522230398	0.593341163264343	7.9418887648137	4.87780758311006	-0.224703178190636	-0.224703178190636	0	0	-0.224703178190636	0	0	0	-0.224703178190636	0	7.22810068442599	-0.224703178190636	-0.224703178190636	-0.145822612759965	0	0
chr1:147142358..147142407,-	0.0465636444546084	0.0465636444546084	0.0465636444546084	0	0	0.0465636444546084	0	0.0465636444546084	0	0.0465636444546084	0.0465636444546084	0	0.0465636444546084	0.061453679444652	0.061453679444652	0.0465636444546084	0.0465636444546084	0.0465636444546084	0.0465636444546084	1.21988237788752	0	0.0465636444546084	0.061453679444652	0	0.061453679444652	0.0465636444546084	0.0465636444546084	0.0465636444546084	0	0.0465636444546084	0.0465636444546084	0.0465636444546084	0.0465636444546084	0.0465636444546084	0.0465636444546084	0	0	0.0465636444546084	0	0	0	0.0465636444546084	0	0.061453679444652	0.0465636444546084	0.0465636444546084	0.061453679444652	0	0
chr3:140950612..140950736,+	-0.137795596854242	-0.137795596854242	-0.137795596854242	0	0	-0.137795596854242	0	-0.137795596854242	0	4.33089542321793	-0.137795596854242	0	-0.137795596854242	0.0295638755931149	0.0295638755931149	-0.137795596854242	-0.137795596854242	-0.137795596854242	-0.137795596854242	0.0295638755931149	0	3.59962281357586	0.0295638755931149	0	0.0295638755931149	-0.137795596854242	-0.137795596854242	-0.137795596854242	0	-0.137795596854242	-0.137795596854242	-0.137795596854242	-0.137795596854242	-0.137795596854242	-0.137795596854242	0	0	-0.137795596854242	0	0	0	-0.137795596854242	0	0.0295638755931149	-0.137795596854242	-0.137795596854242	0.0295638755931149	0	0
chr16:89160269..89160349,+	-0.219486876135702	-0.219486876135702	-0.219486876135702	0	0	-0.219486876135702	0	-0.219486876135702	0	-0.219486876135702	-0.219486876135702	0	-0.219486876135702	-0.0966628768197285	-0.0966628768197285	-0.219486876135702	-0.219486876135702	5.03599307504732	-0.219486876135702	-0.0966628768197285	0	-0.219486876135702	-0.0966628768197285	0	-0.0966628768197285	-0.219486876135702	-0.219486876135702	-0.219486876135702	0	-0.219486876135702	-0.219486876135702	-0.219486876135702	-0.219486876135702	-0.219486876135702	-0.219486876135702	0	0	-0.219486876135702	0	0	0	5.0655917449089	0	-0.0966628768197285	-0.219486876135702	-0.219486876135702	-0.0966628768197285	0	0
chr2:223725723..223725765,+	-0.390515329976302	5.86323585718315	-0.390515329976302	0	3.7768662762318	-0.390515329976302	0	1.7453998211128	0	4.83897263378741	-0.390515329976302	4.9404200703571	-0.390515329976302	2.13494144937133	1.97627717332684	0.44252836043036	-0.390515329976302	-0.390515329976302	3.93518327393674	-0.507160249413634	0	0.62963236356422	-0.507160249413634	0	7.52752434737716	-0.390515329976302	-0.390515329976302	2.57190742308781	0	4.84985354220365	-0.390515329976302	4.17555562282013	0.86640701187575	1.5583360826338	-0.390515329976302	0	0	0.907297790497762	0	0	0	3.3451679543278	0	-0.507160249413634	-0.390515329976302	6.33155897431595	-0.507160249413634	0	6.06763490453879
chrX:108976449..108976501,-	5.97659101966579	6.14435967779445	5.28856322630299	0	3.12678163348351	0.574682127952243	0	0.574682127952243	3.8186528744916	4.66353638961126	2.46657620814186	4.36574625636812	0.574682127952243	3.50566236304717	6.19036045843817	6.47211573580929	0.574682127952243	0.574682127952243	5.40429668561224	1.55001369222896	0	0.574682127952243	0.0399567812759757	2.80567337815409	6.70080384075785	6.52023393087885	7.89854816820027	4.74346810964638	0	0.574682127952243	0.574682127952243	5.09230053447642	1.83160446980429	0.574682127952243	6.64679445820614	0	5.32873333987988	0.574682127952243	5.74722758097923	0	4.86094121246078	7.72107582231927	0.991376635097959	5.62810707240554	2.50720057562929	2.09439773106747	5.57390838682326	5.81088397268043	0
chr16:20775312..20775352,+	0.600377485788364	0.600377485788364	0.600377485788364	0	0	0.600377485788364	0	1.34800693216844	0	0.600377485788364	0.600377485788364	0	0.600377485788364	0.524490005448041	0.524490005448041	0.600377485788364	0.600377485788364	0.600377485788364	0.600377485788364	0.524490005448041	0	0.600377485788364	0.524490005448041	0	0.524490005448041	0.600377485788364	0.600377485788364	0.600377485788364	0	0.600377485788364	0.600377485788364	0.600377485788364	1.3616005235801	0.600377485788364	0.600377485788364	6.12703249721002	0	0.600377485788364	0	0	0	0.600377485788364	7.96005039620653	0.524490005448041	0.600377485788364	0.600377485788364	1.38008776611865	0	9.44333828211372
chr7:5570229..5570234,-	12.7433134292347	13.223525592929	13.2242402548148	12.5293731371909	11.0952324196343	13.6665221030421	11.4948418415397	13.285717145619	12.671600001274	12.8567773311645	13.947994364188	11.8179770328922	13.0326780724363	11.5062915146748	11.6510355012033	13.363496038921	13.7569125112422	13.1023241795298	12.8960360720027	11.91331890965	12.2179059577009	12.8913017001745	12.5038566609436	11.4710340861406	12.6899780858492	13.0623444332019	12.6858985786122	12.1383633682377	10.1157573791696	12.9201534280192	12.2837334458685	12.7828106944269	11.6255108450057	12.7258225057087	11.2970290820346	11.9398500628997	11.1439873569895	13.2407452589571	10.5635692246313	11.8510810845606	10.6010569392138	12.4769727310569	10.4835553056491	11.7134952242421	11.7128992644582	13.5013046492184	12.9896997286452	11.5470799199718	11.6944304835926
chr15:44282271..44282278,-	-0.132688993272542	-0.132688993272542	-0.132688993272542	0	0.634582791462246	0.750275709697146	0	-0.132688993272542	1.59308279909498	-0.132688993272542	-0.132688993272542	0	-0.132688993272542	0.0180007754385218	0.0180007754385218	-0.132688993272542	-0.132688993272542	1.05807733154605	-0.132688993272542	0.0180007754385218	0	-0.132688993272542	0.0180007754385218	0	0.971307305770496	-0.132688993272542	-0.132688993272542	3.61751543769857	0	2.31641785357509	-0.132688993272542	1.22608664400804	-0.132688993272542	-0.132688993272542	-0.132688993272542	0	0	-0.132688993272542	0	0	0.67537517653652	0.886508069787634	0	0.0180007754385218	-0.132688993272542	2.11058110036766	0.0180007754385218	1.35228350748557	0
chr17:79479822..79479830,-	12.0663185394289	12.3441601889009	12.555701240502	11.5576221461708	10.5335460944922	13.3267099912721	11.7724626875947	11.9869057053447	12.2032199962559	13.1843346569713	12.1411103622556	11.2273804054964	12.5876426974184	10.949245858987	12.0861791962105	12.2478134235075	13.4484274799078	12.7931513708997	13.0283979649852	12.1828430921573	12.1242671630224	12.8799779530193	12.9346795421308	12.431415156461	12.616792656282	12.71662000381	13.1280574183104	12.7813467821002	11.6543650711637	12.9093695012686	12.8044027349255	12.2313362913545	12.1651399766264	13.0077583355482	12.4416277220728	12.1307792646178	13.4602412910063	13.8427784172459	11.6388634498901	11.4387868625837	11.8294021695379	13.3936466470475	11.3413592439476	11.7792853126309	13.1529392708231	13.5413175029623	12.0465409880795	11.6486288009542	11.948331999251
chr3:179280702..179280769,+	-0.704549846368173	-0.704549846368173	-0.704549846368173	0	6.6423475236362	-0.704549846368173	0	6.30284700323258	7.47152616947045	7.11888722924349	1.18734423382144	7.32351470568216	3.62684901723553	-0.820399163044432	3.53836304392939	-0.704549846368173	-0.704549846368173	5.68323843569518	-0.704549846368173	4.81389212618392	0	-0.704549846368173	7.10353828644393	0	-0.820399163044432	1.36275576281933	2.84309115800885	-0.704549846368173	0	-0.704549846368173	-0.704549846368173	8.27732412193932	-0.704549846368173	-0.704549846368173	0.158020855237236	0.968509510466572	0	4.21054960385678	6.90970302215746	0	5.60765468575542	-0.704549846368173	0	8.17988832198281	2.025420374216	4.97966073606291	-0.820399163044432	4.55586575480982	0
chr14:69445991..69446029,-	0.438396062513617	1.16509391112901	3.67327390751779	0	0	1.32136076548331	3.97136243777315	0.438396062513617	2.81778693545441	0.438396062513617	0.438396062513617	0.641989012640377	0.438396062513617	-0.214649539910912	4.0176349471198	0.438396062513617	0.438396062513617	0.438396062513617	0.438396062513617	-0.214649539910912	0	0.438396062513617	-0.214649539910912	0.677336470807119	-0.214649539910912	0.438396062513617	0.438396062513617	0.438396062513617	0	0.438396062513617	0.438396062513617	0.438396062513617	0.438396062513617	0.438396062513617	0.438396062513617	0	0	0.438396062513617	0	0	0	0.438396062513617	0	-0.214649539910912	0.438396062513617	0.438396062513617	-0.214649539910912	0	0
chr19:39138271..39138305,+	0.865600055852856	-0.872784206382364	5.70998065696816	0	0	0.553921868686751	0	7.11362549335072	0	-0.872784206382364	5.6691878837602	0	-0.872784206382364	-0.0398192878161622	-0.0398192878161622	-0.872784206382364	-0.872784206382364	-0.872784206382364	-0.872784206382364	-0.0398192878161622	5.42021165278211	6.47986839036344	-0.0398192878161622	0	2.46645946409324	-0.872784206382364	-0.872784206382364	-0.872784206382364	0	-0.872784206382364	6.88832220802753	-0.872784206382364	5.34952286456975	-0.872784206382364	6.28265780210464	0	0	-0.872784206382364	0	5.56121461091544	0	-0.872784206382364	0	-0.0398192878161622	3.211636295311	-0.872784206382364	-0.0398192878161622	1.35228350748557	0
chr14:58666824..58666902,+	0.909610730173242	7.47084599200381	7.27183532940426	0	6.83617900813252	2.20847409219089	0	4.89428923748347	7.68452933904514	8.12822703215442	2.76177104815246	6.95774512192978	0.0786489006044265	-0.371376887723837	-0.371376887723837	9.14550829609369	0.0786489006044265	8.35243930175743	5.9215001112273	-0.371376887723837	8.23381924937043	0.0786489006044265	-0.371376887723837	0	-0.371376887723837	0.0786489006044265	0.0786489006044265	1.17111771704301	0	0.0786489006044265	7.69579831262643	0.0786489006044265	3.30193591481671	0.0786489006044265	7.36084814869846	0	0	3.565352297089	4.90049093381161	0	7.44898764485217	8.85141218932652	7.7242497211696	8.70955625772043	8.8430239045009	0.0786489006044265	-0.371376887723837	8.42078144823957	0
chr10:104262460..104262489,-	0.422355395884248	1.99016416344205	0.422355395884248	4.26025281941491	0	0.422355395884248	0	0.422355395884248	0	1.13662830400623	0.422355395884248	1.92690855368635	0.422355395884248	6.62017138453262	0.767355803698355	0.422355395884248	1.46088728388071	0.422355395884248	0.422355395884248	4.36301180154968	6.27310607653346	0.422355395884248	2.51726801654116	0	0.767355803698355	0.422355395884248	0.422355395884248	0.422355395884248	0	0.422355395884248	0.422355395884248	8.46601315234265	2.79239724916154	1.96194286295933	8.13426472820061	4.1098540004833	5.09025328525743	0.422355395884248	0	1.58947900158143	7.21394961111527	1.44155245894442	7.25893809243739	0.767355803698355	5.50418271211294	0.422355395884248	0.767355803698355	0	8.40114427178801
chr2:98280383..98280514,-	0.211381339927831	0.211381339927831	0.211381339927831	0	0	0.211381339927831	0	0.211381339927831	0	0.211381339927831	0.211381339927831	0	0.211381339927831	0.441461132357952	0.441461132357952	0.211381339927831	0.211381339927831	0.211381339927831	0.211381339927831	0.441461132357952	0	0.211381339927831	0.441461132357952	0	0.441461132357952	0.211381339927831	0.211381339927831	5.55597979688193	0	0.211381339927831	0.211381339927831	0.211381339927831	0.211381339927831	0.211381339927831	0.211381339927831	0	7.11021648848583	0.211381339927831	0	0	0	0.211381339927831	0	0.441461132357952	0.211381339927831	0.211381339927831	0.441461132357952	0	0
[truncated: 18,187 more rows]
[truncated: 87 more columns]
