# Supplementary material for: C1 CAGE detects transcription start sites and enhancer activity at single-cell resolution
Source: Nat Commun. 2019 Jan 21;10:360. doi: 10.1038/s41467-018-08126-5 (PMC6341120; doi:10.1038/s41467-018-08126-5)
Supplement: Supplementary file 6 — Source Data [file 41467_2018_8126_MOESM6_ESM.xls]

## Sheet: Figure1b
Row.names	ercc1	lfc	ercc2	ratio
ERCC-00002	156070	-1	193259	-0.308336
ERCC-00003	9428.69	-1	21489.5	-1.1885
ERCC-00004	44926.6	2	12086.6	1.89416
ERCC-00009	21485.6	0	13320	0.68978
ERCC-00022	6251.78	-1	8830.15	-0.498171
ERCC-00035	4842.57	0	6001.77	-0.309616
ERCC-00042	4278.82	0	3139.9	0.446496
ERCC-00043	8316.25	-1	17922.5	-1.10777
ERCC-00046	51220	-1	114561	-1.16134
ERCC-00060	978.297	0	802.427	0.285902
ERCC-00074	115481	-0.58	144390	-0.322311
ERCC-00079	1522.08	-1	2471.07	-0.699095
ERCC-00092	8859.81	2	3725.59	1.24981
ERCC-00096	168752	0	152820	0.143072
ERCC-00108	19143.1	2	3716.72	2.36472
ERCC-00111	4845.12	-0.58	6490.87	-0.421879
ERCC-00112	6429.55	-1	7843.48	-0.286776
ERCC-00113	58312.1	-0.58	71448.5	-0.293107
ERCC-00116	26458.3	2	4796.83	2.46357
ERCC-00130	162751	2	70312.7	1.21081
ERCC-00136	10435.6	2	3542.44	1.5587
ERCC-00145	13283.4	-0.58	30289.9	-1.18921
ERCC-00165	1349.68	-1	2236.9	-0.728886
ERCC-00171	62355.5	0	55553.8	0.166631

## Sheet: Figure1c S6
pos	n	pc	dataset
1	5358122	75.3995	C1_ercc
2	278901	3.9247	C1_ercc
3	16428	0.231175	C1_ercc
5	6841	0.0962666	C1_ercc
9	4752	0.0668701	C1_ercc
21	1423505	20.0316	C1_ercc
11	5870	0.0826026	C1_ercc
12	686	0.00965339	C1_ercc
7	505	0.00710636	C1_ercc
4	1289	0.0181388	C1_ercc
13	801	0.0112717	C1_ercc
8	2578	0.0362776	C1_ercc
10	2354	0.0331255	C1_ercc
18	249	0.00350393	C1_ercc
19	332	0.0046719	C1_ercc
6	245	0.00344764	C1_ercc
16	463	0.00651534	C1_ercc
14	223	0.00313806	C1_ercc
17	304	0.00427789	C1_ercc
20	702	0.00987854	C1_ercc
15	1160	0.0163235	C1_ercc
2	12259822	16.0903	BULK_genes
3	7944381	10.4265	BULK_genes
4	6251790	8.20511	BULK_genes
6	2248862	2.9515	BULK_genes
7	885624	1.16233	BULK_genes
8	1095501	1.43778	BULK_genes
10	708954	0.930461	BULK_genes
1	39108372	51.3275	BULK_genes
5	2365876	3.10508	BULK_genes
9	776099	1.01859	BULK_genes
11	434684	0.570498	BULK_genes
12	337466	0.442905	BULK_genes
14	219035	0.287471	BULK_genes
15	233393	0.306315	BULK_genes
16	344410	0.452018	BULK_genes
18	180631	0.237068	BULK_genes
19	188061	0.246819	BULK_genes
20	148807	0.195301	BULK_genes
13	253369	0.332532	BULK_genes
17	208695	0.2739	BULK_genes
2	13259946	14.0495	C1_genes
3	8517096	9.02424	C1_genes
4	8809130	9.33366	C1_genes
6	2893551	3.06585	C1_genes
7	1992848	2.11151	C1_genes
8	2164121	2.29298	C1_genes
10	1990901	2.10945	C1_genes
1	40137488	42.5274	C1_genes
5	3566118	3.77846	C1_genes
9	1440491	1.52626	C1_genes
11	1580453	1.67456	C1_genes
12	1337325	1.41695	C1_genes
14	1018674	1.07933	C1_genes
15	1031860	1.0933	C1_genes
16	1071862	1.13569	C1_genes
18	710623	0.752936	C1_genes
19	535002	0.566858	C1_genes
20	199817	0.211715	C1_genes
13	1161295	1.23044	C1_genes
17	961607	1.01887	C1_genes

## Sheet: Figure1d
variable	value	method
accuracy	0.751335	C1 CAGE (279)
accuracy	0.857127	C1 CAGE (279)
accuracy	0.758579	C1 CAGE (279)
accuracy	0.682162	C1 CAGE (279)
accuracy	0.613533	C1 CAGE (279)
accuracy	0.872466	C1 CAGE (279)
accuracy	0.763187	C1 CAGE (279)
accuracy	0.81508	C1 CAGE (279)
accuracy	0.745	C1 CAGE (279)
accuracy	0.850796	C1 CAGE (279)
accuracy	0.715866	C1 CAGE (279)
accuracy	0.832523	C1 CAGE (279)
accuracy	0.723119	C1 CAGE (279)
accuracy	0.854128	C1 CAGE (279)
accuracy	0.721536	C1 CAGE (279)
accuracy	0.885143	C1 CAGE (279)
accuracy	0.827255	C1 CAGE (279)
accuracy	0.833594	C1 CAGE (279)
accuracy	0.826289	C1 CAGE (279)
accuracy	0.714876	C1 CAGE (279)
accuracy	0.763502	C1 CAGE (279)
accuracy	0.747221	C1 CAGE (279)
accuracy	0.724773	C1 CAGE (279)
accuracy	0.755133	C1 CAGE (279)
accuracy	0.804799	C1 CAGE (279)
accuracy	0.627585	C1 CAGE (279)
accuracy	0.823618	C1 CAGE (279)
accuracy	0.674747	C1 CAGE (279)
accuracy	0.853966	C1 CAGE (279)
accuracy	0.83713	C1 CAGE (279)
accuracy	0.824368	C1 CAGE (279)
accuracy	0.616697	C1 CAGE (279)
accuracy	0.838558	C1 CAGE (279)
accuracy	0.730387	C1 CAGE (279)
accuracy	0.903205	C1 CAGE (279)
accuracy	0.853145	C1 CAGE (279)
accuracy	0.707569	C1 CAGE (279)
accuracy	0.786413	C1 CAGE (279)
accuracy	0.611892	C1 CAGE (279)
accuracy	0.807762	C1 CAGE (279)
accuracy	0.793894	C1 CAGE (279)
accuracy	0.86228	C1 CAGE (279)
accuracy	0.924577	C1 CAGE (279)
accuracy	0.800793	C1 CAGE (279)
accuracy	0.843039	C1 CAGE (279)
accuracy	0.80918	C1 CAGE (279)
accuracy	0.791877	C1 CAGE (279)
accuracy	0.851433	C1 CAGE (279)
accuracy	0.80868	C1 CAGE (279)
accuracy	0.911101	C1 CAGE (279)
accuracy	0.863395	C1 CAGE (279)
accuracy	0.65739	C1 CAGE (279)
accuracy	0.774092	C1 CAGE (279)
accuracy	0.807116	C1 CAGE (279)
accuracy	0.869253	C1 CAGE (279)
accuracy	0.858304	C1 CAGE (279)
accuracy	0.67728	C1 CAGE (279)
accuracy	0.852837	C1 CAGE (279)
accuracy	0.850784	C1 CAGE (279)
accuracy	0.790222	C1 CAGE (279)
accuracy	0.786206	C1 CAGE (279)
accuracy	0.835981	C1 CAGE (279)
accuracy	0.734186	C1 CAGE (279)
accuracy	0.881407	C1 CAGE (279)
accuracy	0.830334	C1 CAGE (279)
accuracy	0.711251	C1 CAGE (279)
accuracy	0.882312	C1 CAGE (279)
accuracy	0.854817	C1 CAGE (279)
accuracy	0.865526	C1 CAGE (279)
accuracy	0.799178	C1 CAGE (279)
accuracy	0.845263	C1 CAGE (279)
accuracy	0.784523	C1 CAGE (279)
accuracy	0.749212	C1 CAGE (279)
accuracy	0.767174	C1 CAGE (279)
accuracy	0.848111	C1 CAGE (279)
accuracy	0.777946	C1 CAGE (279)
accuracy	0.793781	C1 CAGE (279)
accuracy	0.850009	C1 CAGE (279)
accuracy	0.776273	C1 CAGE (279)
accuracy	0.879857	C1 CAGE (279)
accuracy	0.920135	C1 CAGE (279)
accuracy	0.72528	C1 CAGE (279)
accuracy	0.796472	C1 CAGE (279)
accuracy	0.635736	C1 CAGE (279)
accuracy	0.841669	C1 CAGE (279)
accuracy	0.810262	C1 CAGE (279)
accuracy	0.728464	C1 CAGE (279)
accuracy	0.60596	C1 CAGE (279)
accuracy	0.802535	C1 CAGE (279)
accuracy	0.854898	C1 CAGE (279)
accuracy	0.813909	C1 CAGE (279)
accuracy	0.789739	C1 CAGE (279)
accuracy	0.817656	C1 CAGE (279)
accuracy	0.671459	C1 CAGE (279)
accuracy	0.701767	C1 CAGE (279)
accuracy	0.86206	C1 CAGE (279)
accuracy	0.823892	C1 CAGE (279)
accuracy	0.695447	C1 CAGE (279)
accuracy	0.739657	C1 CAGE (279)
accuracy	0.879536	C1 CAGE (279)
accuracy	0.769229	C1 CAGE (279)
accuracy	0.874092	C1 CAGE (279)
accuracy	0.852051	C1 CAGE (279)
accuracy	0.871594	C1 CAGE (279)
accuracy	0.682311	C1 CAGE (279)
accuracy	0.76488	C1 CAGE (279)
accuracy	0.739629	C1 CAGE (279)
accuracy	0.820364	C1 CAGE (279)
accuracy	0.622652	C1 CAGE (279)
accuracy	0.855723	C1 CAGE (279)
accuracy	0.775083	C1 CAGE (279)
accuracy	0.731562	C1 CAGE (279)
accuracy	0.672193	C1 CAGE (279)
accuracy	0.72289	C1 CAGE (279)
accuracy	0.783608	C1 CAGE (279)
accuracy	0.665568	C1 CAGE (279)
accuracy	0.814242	C1 CAGE (279)
accuracy	0.81845	C1 CAGE (279)
accuracy	0.659902	C1 CAGE (279)
accuracy	0.79812	C1 CAGE (279)
accuracy	0.683702	C1 CAGE (279)
accuracy	0.830768	C1 CAGE (279)
accuracy	0.827999	C1 CAGE (279)
accuracy	0.794488	C1 CAGE (279)
accuracy	0.763751	C1 CAGE (279)
accuracy	0.83172	C1 CAGE (279)
accuracy	0.744123	C1 CAGE (279)
accuracy	0.799326	C1 CAGE (279)
accuracy	0.877425	C1 CAGE (279)
accuracy	0.62744	C1 CAGE (279)
accuracy	0.773257	C1 CAGE (279)
accuracy	0.774491	C1 CAGE (279)
accuracy	0.803729	C1 CAGE (279)
accuracy	0.610315	C1 CAGE (279)
accuracy	0.800271	C1 CAGE (279)
accuracy	0.799087	C1 CAGE (279)
accuracy	0.853578	C1 CAGE (279)
accuracy	0.764382	C1 CAGE (279)
accuracy	0.590346	C1 CAGE (279)
accuracy	0.761895	C1 CAGE (279)
accuracy	0.829619	C1 CAGE (279)
accuracy	0.696969	C1 CAGE (279)
accuracy	0.812337	C1 CAGE (279)
accuracy	0.852444	C1 CAGE (279)
accuracy	0.859648	C1 CAGE (279)
accuracy	0.84397	C1 CAGE (279)
accuracy	0.89264	C1 CAGE (279)
accuracy	0.75888	C1 CAGE (279)
accuracy	0.725299	C1 CAGE (279)
accuracy	0.604974	C1 CAGE (279)
accuracy	0.865223	C1 CAGE (279)
accuracy	0.786991	C1 CAGE (279)
accuracy	0.623616	C1 CAGE (279)
accuracy	0.757537	C1 CAGE (279)
accuracy	0.865213	C1 CAGE (279)
accuracy	0.725508	C1 CAGE (279)
accuracy	0.712392	C1 CAGE (279)
accuracy	0.824738	C1 CAGE (279)
accuracy	0.844416	C1 CAGE (279)
accuracy	0.772812	C1 CAGE (279)
accuracy	0.816223	C1 CAGE (279)
accuracy	0.759384	C1 CAGE (279)
accuracy	0.847932	C1 CAGE (279)
accuracy	0.725534	C1 CAGE (279)
accuracy	0.792112	C1 CAGE (279)
accuracy	0.642759	C1 CAGE (279)
accuracy	0.818411	C1 CAGE (279)
accuracy	0.696875	C1 CAGE (279)
accuracy	0.751907	C1 CAGE (279)
accuracy	0.855481	C1 CAGE (279)
accuracy	0.676538	C1 CAGE (279)
accuracy	0.699143	C1 CAGE (279)
accuracy	0.701279	C1 CAGE (279)
accuracy	0.632497	C1 CAGE (279)
accuracy	0.753791	C1 CAGE (279)
accuracy	0.631458	C1 CAGE (279)
accuracy	0.844723	C1 CAGE (279)
accuracy	0.748424	C1 CAGE (279)
accuracy	0.886223	C1 CAGE (279)
accuracy	0.866756	C1 CAGE (279)
accuracy	0.688907	C1 CAGE (279)
accuracy	0.739836	C1 CAGE (279)
accuracy	0.714725	C1 CAGE (279)
accuracy	0.75501	C1 CAGE (279)
accuracy	0.864696	C1 CAGE (279)
accuracy	0.841021	C1 CAGE (279)
accuracy	0.813449	C1 CAGE (279)
accuracy	0.80222	C1 CAGE (279)
accuracy	0.85125	C1 CAGE (279)
accuracy	0.782172	C1 CAGE (279)
accuracy	0.871276	C1 CAGE (279)
accuracy	0.659141	C1 CAGE (279)
accuracy	0.807409	C1 CAGE (279)
accuracy	0.795428	C1 CAGE (279)
accuracy	0.712399	C1 CAGE (279)
accuracy	0.836837	C1 CAGE (279)
accuracy	0.875737	C1 CAGE (279)
accuracy	0.768429	C1 CAGE (279)
accuracy	0.812858	C1 CAGE (279)
accuracy	0.849172	C1 CAGE (279)
accuracy	0.632307	C1 CAGE (279)
accuracy	0.741772	C1 CAGE (279)
accuracy	0.828367	C1 CAGE (279)
accuracy	0.880023	C1 CAGE (279)
accuracy	0.801566	C1 CAGE (279)
accuracy	0.749947	C1 CAGE (279)
accuracy	0.673441	C1 CAGE (279)
accuracy	0.789741	C1 CAGE (279)
accuracy	0.896389	C1 CAGE (279)
accuracy	0.631568	C1 CAGE (279)
accuracy	0.730305	C1 CAGE (279)
accuracy	0.857855	C1 CAGE (279)
accuracy	0.779134	C1 CAGE (279)
accuracy	0.747164	C1 CAGE (279)
accuracy	0.825464	C1 CAGE (279)
accuracy	0.647102	C1 CAGE (279)
accuracy	0.715782	C1 CAGE (279)
accuracy	0.741874	C1 CAGE (279)
accuracy	0.861503	C1 CAGE (279)
accuracy	0.815346	C1 CAGE (279)
accuracy	0.63231	C1 CAGE (279)
accuracy	0.769207	C1 CAGE (279)
accuracy	0.721186	C1 CAGE (279)
accuracy	0.819929	C1 CAGE (279)
accuracy	0.869108	C1 CAGE (279)
accuracy	0.621896	C1 CAGE (279)
accuracy	0.693862	C1 CAGE (279)
accuracy	0.839947	C1 CAGE (279)
accuracy	0.829114	C1 CAGE (279)
accuracy	0.804297	C1 CAGE (279)
accuracy	0.799985	C1 CAGE (279)
accuracy	0.890151	C1 CAGE (279)
accuracy	0.791428	C1 CAGE (279)
accuracy	0.81443	C1 CAGE (279)
accuracy	0.917596	C1 CAGE (279)
accuracy	0.880637	C1 CAGE (279)
accuracy	0.755147	C1 CAGE (279)
accuracy	0.770784	C1 CAGE (279)
accuracy	0.828978	C1 CAGE (279)
accuracy	0.661653	C1 CAGE (279)
accuracy	0.798158	C1 CAGE (279)
accuracy	0.803085	C1 CAGE (279)
accuracy	0.778618	C1 CAGE (279)
accuracy	0.806056	C1 CAGE (279)
accuracy	0.673591	C1 CAGE (279)
accuracy	0.806928	C1 CAGE (279)
accuracy	0.752665	C1 CAGE (279)
accuracy	0.888592	C1 CAGE (279)
accuracy	0.77889	C1 CAGE (279)
accuracy	0.734716	C1 CAGE (279)
accuracy	0.747537	C1 CAGE (279)
accuracy	0.77591	C1 CAGE (279)
accuracy	0.836539	C1 CAGE (279)
accuracy	0.714232	C1 CAGE (279)
accuracy	0.791041	C1 CAGE (279)
accuracy	0.799162	C1 CAGE (279)
accuracy	0.844183	C1 CAGE (279)
accuracy	0.885827	C1 CAGE (279)
accuracy	0.785362	C1 CAGE (279)
accuracy	0.831953	C1 CAGE (279)
accuracy	0.860315	C1 CAGE (279)
accuracy	0.697336	C1 CAGE (279)
accuracy	0.741132	C1 CAGE (279)
accuracy	0.789931	C1 CAGE (279)
accuracy	0.80891	C1 CAGE (279)
accuracy	0.888558	C1 CAGE (279)
accuracy	0.690412	C1 CAGE (279)
accuracy	0.866022	C1 CAGE (279)
accuracy	0.752423	C1 CAGE (279)
accuracy	0.840696	C1 CAGE (279)
accuracy	0.850604	C1 CAGE (279)
accuracy	0.784751	C1 CAGE (279)
accuracy	0.814324	C1 CAGE (279)
accuracy	0.786087	C1 CAGE (279)
accuracy	0.779896	C1 CAGE (279)
accuracy	0.783511	C1 CAGE (279)
accuracy	0.678929	C1 CAGE (279)
accuracy	0.797291	C1 CAGE (279)
accuracy	0.719387	C1 CAGE (279)
accuracy	0.651778	C1 STRT (96)
accuracy	0.905881	C1 STRT (96)
accuracy	0.658836	C1 STRT (96)
accuracy	0.734922	C1 STRT (96)
accuracy	0.805923	C1 STRT (96)
accuracy	0.905222	C1 STRT (96)
accuracy	0.552416	C1 STRT (96)
accuracy	0.420998	C1 STRT (96)
accuracy	0.772072	C1 STRT (96)
accuracy	0.82621	C1 STRT (96)
accuracy	0.826566	C1 STRT (96)
accuracy	0.839674	C1 STRT (96)
accuracy	0.682539	C1 STRT (96)
accuracy	0.665117	C1 STRT (96)
accuracy	0.811182	C1 STRT (96)
accuracy	0.847084	C1 STRT (96)
accuracy	0.700832	C1 STRT (96)
accuracy	0.777133	C1 STRT (96)
accuracy	0.810619	C1 STRT (96)
accuracy	0.713619	C1 STRT (96)
accuracy	0.84084	C1 STRT (96)
accuracy	0.762979	C1 STRT (96)
accuracy	0.824118	C1 STRT (96)
accuracy	0.707582	C1 STRT (96)
accuracy	0.711157	C1 STRT (96)
accuracy	0.816733	C1 STRT (96)
accuracy	0.563379	C1 STRT (96)
accuracy	0.786798	C1 STRT (96)
accuracy	0.601295	C1 STRT (96)
accuracy	0.605056	C1 STRT (96)
accuracy	0.742056	C1 STRT (96)
accuracy	0.607433	C1 STRT (96)
accuracy	0.554123	C1 STRT (96)
accuracy	0.762183	C1 STRT (96)
accuracy	0.68359	C1 STRT (96)
accuracy	0.767133	C1 STRT (96)
accuracy	0.878106	C1 STRT (96)
accuracy	0.910804	C1 STRT (96)
accuracy	0.755423	C1 STRT (96)
accuracy	0.828598	C1 STRT (96)
accuracy	0.757121	C1 STRT (96)
accuracy	0.726521	C1 STRT (96)
accuracy	0.823501	C1 STRT (96)
accuracy	0.886841	C1 STRT (96)
accuracy	0.523505	C1 STRT (96)
accuracy	0.825681	C1 STRT (96)
accuracy	0.704223	C1 STRT (96)
accuracy	0.80968	C1 STRT (96)
accuracy	0.773768	C1 STRT (96)
accuracy	0.547561	C1 STRT (96)
accuracy	0.586755	C1 STRT (96)
accuracy	0.529639	C1 STRT (96)
accuracy	0.702881	C1 STRT (96)
accuracy	0.773512	C1 STRT (96)
accuracy	0.855925	C1 STRT (96)
accuracy	0.760612	C1 STRT (96)
accuracy	0.829236	C1 STRT (96)
accuracy	0.762131	C1 STRT (96)
accuracy	0.824831	C1 STRT (96)
accuracy	0.664074	C1 STRT (96)
accuracy	0.823863	C1 STRT (96)
accuracy	0.644966	C1 STRT (96)
accuracy	0.810911	C1 STRT (96)
accuracy	0.691773	C1 STRT (96)
accuracy	0.833685	C1 STRT (96)
accuracy	0.667706	C1 STRT (96)
accuracy	0.683744	C1 STRT (96)
accuracy	0.682917	C1 STRT (96)
accuracy	0.74229	C1 STRT (96)
accuracy	0.729787	C1 STRT (96)
accuracy	0.758017	C1 STRT (96)
accuracy	0.87272	C1 STRT (96)
accuracy	0.798803	C1 STRT (96)
accuracy	0.693218	C1 STRT (96)
accuracy	0.640698	C1 STRT (96)
accuracy	0.904418	C1 STRT (96)
accuracy	0.808193	C1 STRT (96)
accuracy	0.688331	C1 STRT (96)
accuracy	0.875013	C1 STRT (96)
accuracy	0.715602	C1 STRT (96)
accuracy	0.670062	C1 STRT (96)
accuracy	0.886627	C1 STRT (96)
accuracy	0.737121	C1 STRT (96)
accuracy	0.73088	C1 STRT (96)
accuracy	0.670086	C1 STRT (96)
accuracy	0.600799	C1 STRT (96)
accuracy	0.778267	C1 STRT (96)
accuracy	0.681421	C1 STRT (96)
accuracy	0.47646	C1 STRT (96)
accuracy	0.670293	C1 STRT (96)
accuracy	0.571994	C1 STRT (96)
accuracy	0.64744	C1 STRT (96)
accuracy	0.700457	C1 STRT (96)
accuracy	0.790955	C1 STRT (96)
accuracy	0.861729	C1 STRT (96)

## Sheet: Figure1e
variable	value	method
sensitivity	14.058	C1 CAGE (279)
sensitivity	17.9343	C1 CAGE (279)
sensitivity	14.058	C1 CAGE (279)
sensitivity	37.3865	C1 CAGE (279)
sensitivity	25.5199	C1 CAGE (279)
sensitivity	15.8513	C1 CAGE (279)
sensitivity	39.3658	C1 CAGE (279)
sensitivity	20.5405	C1 CAGE (279)
sensitivity	20.3085	C1 CAGE (279)
sensitivity	24.2344	C1 CAGE (279)
sensitivity	20.5405	C1 CAGE (279)
sensitivity	27.1491	C1 CAGE (279)
sensitivity	25.5199	C1 CAGE (279)
sensitivity	20.5405	C1 CAGE (279)
sensitivity	23.2745	C1 CAGE (279)
sensitivity	18.3356	C1 CAGE (279)
sensitivity	32.3122	C1 CAGE (279)
sensitivity	32.3122	C1 CAGE (279)
sensitivity	19.3752	C1 CAGE (279)
sensitivity	14.8903	C1 CAGE (279)
sensitivity	20.5405	C1 CAGE (279)
sensitivity	20.2925	C1 CAGE (279)
sensitivity	17.749	C1 CAGE (279)
sensitivity	20.5405	C1 CAGE (279)
sensitivity	23.9101	C1 CAGE (279)
sensitivity	21.9319	C1 CAGE (279)
sensitivity	26.7481	C1 CAGE (279)
sensitivity	21.839	C1 CAGE (279)
sensitivity	20.5405	C1 CAGE (279)
sensitivity	20.5405	C1 CAGE (279)
sensitivity	22.9747	C1 CAGE (279)
sensitivity	20.7915	C1 CAGE (279)
sensitivity	18.7286	C1 CAGE (279)
sensitivity	18.3216	C1 CAGE (279)
sensitivity	19.3752	C1 CAGE (279)
sensitivity	20.0465	C1 CAGE (279)
sensitivity	21.3056	C1 CAGE (279)
sensitivity	22.9528	C1 CAGE (279)
sensitivity	23.5896	C1 CAGE (279)
sensitivity	21.3056	C1 CAGE (279)
sensitivity	21.0463	C1 CAGE (279)
sensitivity	26.7481	C1 CAGE (279)
sensitivity	3.93781	C1 CAGE (279)
sensitivity	20.3085	C1 CAGE (279)
sensitivity	36.124	C1 CAGE (279)
sensitivity	18.1254	C1 CAGE (279)
sensitivity	14.2385	C1 CAGE (279)
sensitivity	18.7286	C1 CAGE (279)
sensitivity	24.5448	C1 CAGE (279)
sensitivity	4.89141	C1 CAGE (279)
sensitivity	42.504	C1 CAGE (279)
sensitivity	19.9311	C1 CAGE (279)
sensitivity	16.3048	C1 CAGE (279)
sensitivity	16.9806	C1 CAGE (279)
sensitivity	23.5896	C1 CAGE (279)
sensitivity	34.2648	C1 CAGE (279)
sensitivity	21.839	C1 CAGE (279)
sensitivity	10.879	C1 CAGE (279)
sensitivity	19.5464	C1 CAGE (279)
sensitivity	33.3587	C1 CAGE (279)
sensitivity	19.2152	C1 CAGE (279)
sensitivity	21.5697	C1 CAGE (279)
sensitivity	14.8903	C1 CAGE (279)
sensitivity	23.5896	C1 CAGE (279)
sensitivity	25.2263	C1 CAGE (279)
sensitivity	21.3056	C1 CAGE (279)
sensitivity	22.6304	C1 CAGE (279)
sensitivity	20.3085	C1 CAGE (279)
sensitivity	21.3056	C1 CAGE (279)
sensitivity	14.3595	C1 CAGE (279)
sensitivity	24.5619	C1 CAGE (279)
sensitivity	23.9101	C1 CAGE (279)
sensitivity	22.9528	C1 CAGE (279)
sensitivity	17.1606	C1 CAGE (279)
sensitivity	25.5873	C1 CAGE (279)
sensitivity	19.8313	C1 CAGE (279)
sensitivity	18.3216	C1 CAGE (279)
sensitivity	20.0465	C1 CAGE (279)
sensitivity	25.9417	C1 CAGE (279)
sensitivity	34.2648	C1 CAGE (279)
sensitivity	5.49723	C1 CAGE (279)
sensitivity	20.0672	C1 CAGE (279)
sensitivity	19.8	C1 CAGE (279)
sensitivity	26.3467	C1 CAGE (279)
sensitivity	24.5635	C1 CAGE (279)
sensitivity	25.5199	C1 CAGE (279)
sensitivity	16.1477	C1 CAGE (279)
sensitivity	20.8081	C1 CAGE (279)
sensitivity	20.5405	C1 CAGE (279)
sensitivity	20.5405	C1 CAGE (279)
sensitivity	16.4669	C1 CAGE (279)
sensitivity	18.9392	C1 CAGE (279)
sensitivity	20.0465	C1 CAGE (279)
sensitivity	18.7286	C1 CAGE (279)
sensitivity	28.7965	C1 CAGE (279)
sensitivity	21.3056	C1 CAGE (279)
sensitivity	19.6006	C1 CAGE (279)
sensitivity	18.3216	C1 CAGE (279)
sensitivity	22.3946	C1 CAGE (279)
sensitivity	20.0465	C1 CAGE (279)
sensitivity	24.8983	C1 CAGE (279)
sensitivity	27.5527	C1 CAGE (279)
sensitivity	30.7974	C1 CAGE (279)
sensitivity	16.108	C1 CAGE (279)
sensitivity	23.2745	C1 CAGE (279)
sensitivity	23.5896	C1 CAGE (279)
sensitivity	21.5697	C1 CAGE (279)
sensitivity	25.5199	C1 CAGE (279)
sensitivity	17.3451	C1 CAGE (279)
sensitivity	18.1254	C1 CAGE (279)
sensitivity	32.3122	C1 CAGE (279)
sensitivity	15.9962	C1 CAGE (279)
sensitivity	15.9962	C1 CAGE (279)
sensitivity	25.9425	C1 CAGE (279)
sensitivity	18.3216	C1 CAGE (279)
sensitivity	25.5873	C1 CAGE (279)
sensitivity	22.9528	C1 CAGE (279)
sensitivity	16.4669	C1 CAGE (279)
sensitivity	12.656	C1 CAGE (279)
sensitivity	22.1139	C1 CAGE (279)
sensitivity	12.595	C1 CAGE (279)
sensitivity	16.1477	C1 CAGE (279)
sensitivity	19.1547	C1 CAGE (279)
sensitivity	23.2712	C1 CAGE (279)
sensitivity	21.3056	C1 CAGE (279)
sensitivity	37.8711	C1 CAGE (279)
sensitivity	25.9401	C1 CAGE (279)
sensitivity	19.3752	C1 CAGE (279)
sensitivity	19.1547	C1 CAGE (279)
sensitivity	20.5555	C1 CAGE (279)
sensitivity	16.9806	C1 CAGE (279)
sensitivity	14.3595	C1 CAGE (279)
sensitivity	30.5688	C1 CAGE (279)
sensitivity	31.8017	C1 CAGE (279)
sensitivity	21.0463	C1 CAGE (279)
sensitivity	23.5896	C1 CAGE (279)
sensitivity	15.1798	C1 CAGE (279)
sensitivity	27.5527	C1 CAGE (279)
sensitivity	21.839	C1 CAGE (279)
sensitivity	14.4856	C1 CAGE (279)
sensitivity	28.3751	C1 CAGE (279)
sensitivity	26.7481	C1 CAGE (279)
sensitivity	29.793	C1 CAGE (279)
sensitivity	45.415	C1 CAGE (279)
sensitivity	23.9101	C1 CAGE (279)
sensitivity	30.7974	C1 CAGE (279)
sensitivity	32.8308	C1 CAGE (279)
sensitivity	24.2344	C1 CAGE (279)
sensitivity	30.2977	C1 CAGE (279)
sensitivity	41.4796	C1 CAGE (279)
sensitivity	11.6583	C1 CAGE (279)
sensitivity	25.5873	C1 CAGE (279)
sensitivity	26.3054	C1 CAGE (279)
sensitivity	25.9425	C1 CAGE (279)
sensitivity	24.8983	C1 CAGE (279)
sensitivity	24.5635	C1 CAGE (279)
sensitivity	29.2259	C1 CAGE (279)
sensitivity	25.9401	C1 CAGE (279)
sensitivity	19.1547	C1 CAGE (279)
sensitivity	24.5635	C1 CAGE (279)
sensitivity	16.6336	C1 CAGE (279)
sensitivity	27.1491	C1 CAGE (279)
sensitivity	14.7513	C1 CAGE (279)
sensitivity	14.6163	C1 CAGE (279)
sensitivity	29.2744	C1 CAGE (279)
sensitivity	33.3587	C1 CAGE (279)
sensitivity	23.9101	C1 CAGE (279)
sensitivity	23.5896	C1 CAGE (279)
sensitivity	15.5914	C1 CAGE (279)
sensitivity	19.1547	C1 CAGE (279)
sensitivity	36.7507	C1 CAGE (279)
sensitivity	20.0465	C1 CAGE (279)
sensitivity	23.2712	C1 CAGE (279)
sensitivity	21.9319	C1 CAGE (279)
sensitivity	15.5914	C1 CAGE (279)
sensitivity	18.5227	C1 CAGE (279)
sensitivity	18.9392	C1 CAGE (279)
sensitivity	15.715	C1 CAGE (279)
sensitivity	15.1798	C1 CAGE (279)
sensitivity	18.1254	C1 CAGE (279)
sensitivity	26.3467	C1 CAGE (279)
sensitivity	29.2744	C1 CAGE (279)
sensitivity	18.9392	C1 CAGE (279)
sensitivity	27.1491	C1 CAGE (279)
sensitivity	26.3467	C1 CAGE (279)
sensitivity	31.2976	C1 CAGE (279)
sensitivity	32.8308	C1 CAGE (279)
sensitivity	27.4505	C1 CAGE (279)
sensitivity	22.9747	C1 CAGE (279)
sensitivity	18.1254	C1 CAGE (279)
sensitivity	25.9425	C1 CAGE (279)
sensitivity	14.6163	C1 CAGE (279)
sensitivity	27.9609	C1 CAGE (279)
sensitivity	12.7122	C1 CAGE (279)
sensitivity	20.5555	C1 CAGE (279)
sensitivity	29.2744	C1 CAGE (279)
sensitivity	25.9401	C1 CAGE (279)
sensitivity	32.3122	C1 CAGE (279)
sensitivity	27.0558	C1 CAGE (279)
sensitivity	19.8313	C1 CAGE (279)
sensitivity	24.216	C1 CAGE (279)
sensitivity	14.3595	C1 CAGE (279)
sensitivity	12.7526	C1 CAGE (279)
sensitivity	45.415	C1 CAGE (279)
sensitivity	23.2712	C1 CAGE (279)
sensitivity	23.5896	C1 CAGE (279)
sensitivity	35.5037	C1 CAGE (279)
sensitivity	23.2712	C1 CAGE (279)
sensitivity	25.5873	C1 CAGE (279)
sensitivity	16.3134	C1 CAGE (279)
sensitivity	13.9199	C1 CAGE (279)
sensitivity	16.1477	C1 CAGE (279)
sensitivity	21.839	C1 CAGE (279)
sensitivity	23.9101	C1 CAGE (279)
sensitivity	19.8	C1 CAGE (279)
sensitivity	17.0493	C1 CAGE (279)
sensitivity	27.9609	C1 CAGE (279)
sensitivity	24.2344	C1 CAGE (279)
sensitivity	22.2963	C1 CAGE (279)
sensitivity	25.9401	C1 CAGE (279)
sensitivity	22.3946	C1 CAGE (279)
sensitivity	20.2925	C1 CAGE (279)
sensitivity	23.9101	C1 CAGE (279)
sensitivity	20.5405	C1 CAGE (279)
sensitivity	31.2976	C1 CAGE (279)
sensitivity	26.3467	C1 CAGE (279)
sensitivity	29.2744	C1 CAGE (279)
sensitivity	21.9319	C1 CAGE (279)
sensitivity	23.2712	C1 CAGE (279)
sensitivity	20.0465	C1 CAGE (279)
sensitivity	25.5873	C1 CAGE (279)
sensitivity	18.1282	C1 CAGE (279)
sensitivity	14.1236	C1 CAGE (279)
sensitivity	15.9962	C1 CAGE (279)
sensitivity	21.3056	C1 CAGE (279)
sensitivity	23.5896	C1 CAGE (279)
sensitivity	12.656	C1 CAGE (279)
sensitivity	24.5635	C1 CAGE (279)
sensitivity	13.5373	C1 CAGE (279)
sensitivity	34.8859	C1 CAGE (279)
sensitivity	24.2344	C1 CAGE (279)
sensitivity	27.1491	C1 CAGE (279)
sensitivity	22.2963	C1 CAGE (279)
sensitivity	22.6304	C1 CAGE (279)
sensitivity	24.5635	C1 CAGE (279)
sensitivity	27.5527	C1 CAGE (279)
sensitivity	19.8313	C1 CAGE (279)
sensitivity	25.5873	C1 CAGE (279)
sensitivity	33.3587	C1 CAGE (279)
sensitivity	22.9528	C1 CAGE (279)
sensitivity	16.1398	C1 CAGE (279)
sensitivity	11.2383	C1 CAGE (279)
sensitivity	25.2394	C1 CAGE (279)
sensitivity	17.3451	C1 CAGE (279)
sensitivity	16.6336	C1 CAGE (279)
sensitivity	23.2712	C1 CAGE (279)
sensitivity	20.5405	C1 CAGE (279)
sensitivity	18.3356	C1 CAGE (279)
sensitivity	23.2712	C1 CAGE (279)
sensitivity	20.5405	C1 CAGE (279)
sensitivity	20.0672	C1 CAGE (279)
sensitivity	12.8538	C1 CAGE (279)
sensitivity	19.6006	C1 CAGE (279)
sensitivity	43.2934	C1 CAGE (279)
sensitivity	16.4669	C1 CAGE (279)
sensitivity	30.5688	C1 CAGE (279)
sensitivity	23.5896	C1 CAGE (279)
sensitivity	21.839	C1 CAGE (279)
sensitivity	22.6304	C1 CAGE (279)
sensitivity	24.5635	C1 CAGE (279)
sensitivity	26.7481	C1 CAGE (279)
sensitivity	17.749	C1 CAGE (279)
sensitivity	25.5199	C1 CAGE (279)
sensitivity	16.1398	C1 CAGE (279)
sensitivity	29.2259	C1 CAGE (279)
sensitivity	22.9528	C1 CAGE (279)
sensitivity	14.7513	C1 CAGE (279)
sensitivity	29.664	C1 CAGE (279)
sensitivity	20.0672	C1 CAGE (279)
sensitivity	98.4487	C1 STRT (96)
sensitivity	145.632	C1 STRT (96)
sensitivity	119.562	C1 STRT (96)
sensitivity	168.517	C1 STRT (96)
sensitivity	120.762	C1 STRT (96)
sensitivity	354.66	C1 STRT (96)
sensitivity	160.372	C1 STRT (96)
sensitivity	211.692	C1 STRT (96)
sensitivity	120.762	C1 STRT (96)
sensitivity	53.489	C1 STRT (96)
sensitivity	190.382	C1 STRT (96)
sensitivity	350.524	C1 STRT (96)
sensitivity	93.1973	C1 STRT (96)
sensitivity	76.4522	C1 STRT (96)
sensitivity	101.24	C1 STRT (96)
sensitivity	165.779	C1 STRT (96)
sensitivity	145.632	C1 STRT (96)
sensitivity	252.377	C1 STRT (96)
sensitivity	488.686	C1 STRT (96)
sensitivity	183.981	C1 STRT (96)
sensitivity	88.3494	C1 STRT (96)
sensitivity	107.534	C1 STRT (96)
sensitivity	177.894	C1 STRT (96)
sensitivity	197.118	C1 STRT (96)
sensitivity	155.222	C1 STRT (96)
sensitivity	132.813	C1 STRT (96)
sensitivity	110.36	C1 STRT (96)
sensitivity	141.163	C1 STRT (96)
sensitivity	141.675	C1 STRT (96)
sensitivity	212.519	C1 STRT (96)
sensitivity	204.726	C1 STRT (96)
sensitivity	93.1973	C1 STRT (96)
sensitivity	79.2277	C1 STRT (96)
sensitivity	124.558	C1 STRT (96)
sensitivity	90.7256	C1 STRT (96)
sensitivity	117.138	C1 STRT (96)
sensitivity	266.403	C1 STRT (96)
sensitivity	406.469	C1 STRT (96)
sensitivity	135.03	C1 STRT (96)
sensitivity	588.443	C1 STRT (96)
sensitivity	166.581	C1 STRT (96)
sensitivity	101.24	C1 STRT (96)
sensitivity	93.1973	C1 STRT (96)
sensitivity	490.45	C1 STRT (96)
sensitivity	76.4522	C1 STRT (96)
sensitivity	110.36	C1 STRT (96)
sensitivity	262.253	C1 STRT (96)
sensitivity	85.727	C1 STRT (96)
sensitivity	104.151	C1 STRT (96)
sensitivity	95.7697	C1 STRT (96)
sensitivity	183.73	C1 STRT (96)
sensitivity	190.382	C1 STRT (96)
sensitivity	350.524	C1 STRT (96)
sensitivity	183.981	C1 STRT (96)
sensitivity	272.71	C1 STRT (96)
sensitivity	95.7697	C1 STRT (96)
sensitivity	135.03	C1 STRT (96)
sensitivity	69.048	C1 STRT (96)
sensitivity	145.632	C1 STRT (96)
sensitivity	160.372	C1 STRT (96)
sensitivity	488.686	C1 STRT (96)
sensitivity	145.632	C1 STRT (96)
sensitivity	130.895	C1 STRT (96)
sensitivity	81.7442	C1 STRT (96)
sensitivity	252.377	C1 STRT (96)
sensitivity	85.1157	C1 STRT (96)
sensitivity	283.793	C1 STRT (96)
sensitivity	160.372	C1 STRT (96)
sensitivity	183.981	C1 STRT (96)
sensitivity	90.7256	C1 STRT (96)
sensitivity	171.462	C1 STRT (96)
sensitivity	312.887	C1 STRT (96)
sensitivity	77.2231	C1 STRT (96)
sensitivity	252.377	C1 STRT (96)
sensitivity	85.727	C1 STRT (96)
sensitivity	104.151	C1 STRT (96)
sensitivity	145.632	C1 STRT (96)
sensitivity	139.362	C1 STRT (96)
sensitivity	143.904	C1 STRT (96)
sensitivity	219.584	C1 STRT (96)
sensitivity	177.894	C1 STRT (96)
sensitivity	466	C1 STRT (96)
sensitivity	67.3641	C1 STRT (96)
sensitivity	104.151	C1 STRT (96)
sensitivity	88.3494	C1 STRT (96)
sensitivity	272.71	C1 STRT (96)
sensitivity	183.981	C1 STRT (96)
sensitivity	171.462	C1 STRT (96)
sensitivity	321.321	C1 STRT (96)
sensitivity	211.692	C1 STRT (96)
sensitivity	211.692	C1 STRT (96)
sensitivity	73.4319	C1 STRT (96)
sensitivity	116.106	C1 STRT (96)
sensitivity	88.0706	C1 STRT (96)
sensitivity	139.362	C1 STRT (96)

## Sheet: Figure1f
method	n
C1 CAGE (94)	3883
C1 CAGE (94)	3577
C1 CAGE (94)	4320
C1 CAGE (94)	2236
C1 CAGE (94)	3537
C1 CAGE (94)	3002
C1 CAGE (94)	2653
C1 CAGE (94)	3617
C1 CAGE (94)	3149
C1 CAGE (94)	2954
C1 CAGE (94)	3536
C1 CAGE (94)	2719
C1 CAGE (94)	4624
C1 CAGE (94)	2727
C1 CAGE (94)	3335
C1 CAGE (94)	4709
C1 CAGE (94)	2512
C1 CAGE (94)	1062
C1 CAGE (94)	1399
C1 CAGE (94)	2691
C1 CAGE (94)	909
C1 CAGE (94)	2453
C1 CAGE (94)	2813
C1 CAGE (94)	2329
C1 CAGE (94)	2281
C1 CAGE (94)	3922
C1 CAGE (94)	4584
C1 CAGE (94)	4604
C1 CAGE (94)	3394
C1 CAGE (94)	2717
C1 CAGE (94)	3074
C1 CAGE (94)	2851
C1 CAGE (94)	518
C1 CAGE (94)	3797
C1 CAGE (94)	3174
C1 CAGE (94)	3023
C1 CAGE (94)	4834
C1 CAGE (94)	1700
C1 CAGE (94)	2984
C1 CAGE (94)	4413
C1 CAGE (94)	2528
C1 CAGE (94)	2861
C1 CAGE (94)	2523
C1 CAGE (94)	2642
C1 CAGE (94)	3337
C1 CAGE (94)	3386
C1 CAGE (94)	1407
C1 CAGE (94)	2952
C1 CAGE (94)	4643
C1 CAGE (94)	4075
C1 CAGE (94)	4744
C1 CAGE (94)	4697
C1 CAGE (94)	2750
C1 CAGE (94)	1618
C1 CAGE (94)	1929
C1 CAGE (94)	2667
C1 CAGE (94)	1648
C1 CAGE (94)	3160
C1 CAGE (94)	2034
C1 CAGE (94)	3302
C1 CAGE (94)	4198
C1 CAGE (94)	4299
C1 CAGE (94)	4549
C1 CAGE (94)	4226
C1 CAGE (94)	3210
C1 CAGE (94)	2457
C1 CAGE (94)	3142
C1 CAGE (94)	2922
C1 CAGE (94)	3611
C1 CAGE (94)	1877
C1 CAGE (94)	2686
C1 CAGE (94)	4393
C1 CAGE (94)	3965
C1 CAGE (94)	4323
C1 CAGE (94)	3944
C1 CAGE (94)	2707
C1 CAGE (94)	3401
C1 CAGE (94)	2956
C1 CAGE (94)	2629
C1 CAGE (94)	3061
C1 CAGE (94)	2767
C1 CAGE (94)	2171
C1 CAGE (94)	2711
C1 CAGE (94)	3549
C1 CAGE (94)	4980
C1 CAGE (94)	3672
C1 CAGE (94)	2952
C1 CAGE (94)	3361
C1 CAGE (94)	2914
C1 CAGE (94)	2861
C1 CAGE (94)	1970
C1 CAGE (94)	842
C1 CAGE (94)	2703
C1 CAGE (94)	2999
C1 STRT (64)	1859
C1 STRT (64)	2175
C1 STRT (64)	2423
C1 STRT (64)	1855
C1 STRT (64)	1887
C1 STRT (64)	1678
C1 STRT (64)	2658
C1 STRT (64)	2664
C1 STRT (64)	2253
C1 STRT (64)	2255
C1 STRT (64)	2561
C1 STRT (64)	2375
C1 STRT (64)	1683
C1 STRT (64)	1835
C1 STRT (64)	2371
C1 STRT (64)	2453
C1 STRT (64)	2301
C1 STRT (64)	2734
C1 STRT (64)	2465
C1 STRT (64)	2678
C1 STRT (64)	2877
C1 STRT (64)	1996
C1 STRT (64)	1714
C1 STRT (64)	1933
C1 STRT (64)	2462
C1 STRT (64)	3137
C1 STRT (64)	2516
C1 STRT (64)	3097
C1 STRT (64)	2222
C1 STRT (64)	2101
C1 STRT (64)	2487
C1 STRT (64)	2556
C1 STRT (64)	2445
C1 STRT (64)	1788
C1 STRT (64)	2780
C1 STRT (64)	2037
C1 STRT (64)	3005
C1 STRT (64)	2339
C1 STRT (64)	1870
C1 STRT (64)	1887
C1 STRT (64)	2843
C1 STRT (64)	2536
C1 STRT (64)	2153
C1 STRT (64)	2060
C1 STRT (64)	2777
C1 STRT (64)	2240
C1 STRT (64)	1824
C1 STRT (64)	1969
C1 STRT (64)	1762
C1 STRT (64)	2817
C1 STRT (64)	2174
C1 STRT (64)	2215
C1 STRT (64)	2399
C1 STRT (64)	2413
C1 STRT (64)	2888
C1 STRT (64)	2236
C1 STRT (64)	2576
C1 STRT (64)	2377
C1 STRT (64)	2090
C1 STRT (64)	2483
C1 STRT (64)	1946
C1 STRT (64)	2275
C1 STRT (64)	2587
C1 STRT (64)	2259

## Sheet: FigureS1a
method	n
C1 CAGE (94)	10.7158
C1 CAGE (94)	10.5135
C1 CAGE (94)	10.8326
C1 CAGE (94)	9.67455
C1 CAGE (94)	9.90015
C1 CAGE (94)	10.1203
C1 CAGE (94)	10.2044
C1 CAGE (94)	10.8113
C1 CAGE (94)	9.74728
C1 CAGE (94)	11.1392
C1 CAGE (94)	11.7651
C1 CAGE (94)	10.7465
C1 CAGE (94)	9.83062
C1 CAGE (94)	10.4424
C1 CAGE (94)	10.3071
C1 CAGE (94)	10.4862
C1 CAGE (94)	9.68283
C1 CAGE (94)	10.5639
C1 CAGE (94)	10.5317
C1 CAGE (94)	10.4975
C1 CAGE (94)	9.52639
C1 CAGE (94)	10.9285
C1 CAGE (94)	10.7731
C1 CAGE (94)	10.9326
C1 CAGE (94)	9.48134
C1 CAGE (94)	9.73552
C1 CAGE (94)	11.1631
C1 CAGE (94)	9.53914
C1 CAGE (94)	10.8326
C1 CAGE (94)	10.1095
C1 CAGE (94)	9.93748
C1 CAGE (94)	10.3624
C1 CAGE (94)	10.4246
C1 CAGE (94)	8.29605
C1 CAGE (94)	10.2681
C1 CAGE (94)	11.1707
C1 CAGE (94)	9.51844
C1 CAGE (94)	9.50564
C1 CAGE (94)	9.93517
C1 CAGE (94)	10.1093
C1 CAGE (94)	10.484
C1 CAGE (94)	10.5457
C1 CAGE (94)	10.1211
C1 CAGE (94)	9.71327
C1 CAGE (94)	10.1112
C1 CAGE (94)	9.81071
C1 CAGE (94)	10.6305
C1 CAGE (94)	11.5972
C1 CAGE (94)	9.72502
C1 CAGE (94)	11.9585
C1 CAGE (94)	9.65196
C1 CAGE (94)	10.4006
C1 CAGE (94)	9.8057
C1 CAGE (94)	9.50847
C1 CAGE (94)	10.6586
C1 CAGE (94)	9.88315
C1 CAGE (94)	9.77619
C1 CAGE (94)	10.8388
C1 CAGE (94)	9.02825
C1 CAGE (94)	10.8533
C1 CAGE (94)	10.2936
C1 CAGE (94)	9.53857
C1 CAGE (94)	9.99924
C1 CAGE (94)	10.3887
C1 CAGE (94)	10.235
C1 CAGE (94)	10.9472
C1 CAGE (94)	11.3802
C1 CAGE (94)	9.97213
C1 CAGE (94)	9.42848
C1 CAGE (94)	10.0082
C1 CAGE (94)	10.4606
C1 CAGE (94)	11.5165
C1 CAGE (94)	9.45712
C1 CAGE (94)	10.8922
C1 CAGE (94)	9.48809
C1 CAGE (94)	10.1071
C1 CAGE (94)	11.2514
C1 CAGE (94)	10.3916
C1 CAGE (94)	10.2769
C1 CAGE (94)	10.293
C1 CAGE (94)	10.1298
C1 CAGE (94)	10.1795
C1 CAGE (94)	10.6075
C1 CAGE (94)	9.64434
C1 CAGE (94)	9.26353
C1 CAGE (94)	9.55902
C1 CAGE (94)	10.1176
C1 CAGE (94)	9.11624
C1 CAGE (94)	10.4654
C1 CAGE (94)	9.91807
C1 CAGE (94)	9.24791
C1 CAGE (94)	9.65824
C1 CAGE (94)	9.62102
C1 CAGE (94)	10.3362
C1 CAGE (94)	10.5575
C1 CAGE (94)	10.5303
C1 STRT (64)	15.053
C1 STRT (64)	15.979
C1 STRT (64)	15.6157
C1 STRT (64)	15.6482
C1 STRT (64)	15.4992
C1 STRT (64)	15.2751
C1 STRT (64)	15.2519
C1 STRT (64)	13.9773
C1 STRT (64)	13.6978
C1 STRT (64)	15.3335
C1 STRT (64)	14.8453
C1 STRT (64)	14.7551
C1 STRT (64)	15.0193
C1 STRT (64)	14.9432
C1 STRT (64)	15.2068
C1 STRT (64)	16.9295
C1 STRT (64)	15.1685
C1 STRT (64)	14.6896
C1 STRT (64)	15.1173
C1 STRT (64)	13.3524
C1 STRT (64)	16.8691
C1 STRT (64)	16.2445
C1 STRT (64)	14.8997
C1 STRT (64)	15.6847
C1 STRT (64)	14.2195
C1 STRT (64)	14.8735
C1 STRT (64)	14.9882
C1 STRT (64)	14.8641
C1 STRT (64)	14.7502
C1 STRT (64)	15.0121
C1 STRT (64)	15.8553
C1 STRT (64)	14.8232
C1 STRT (64)	14.2943
C1 STRT (64)	14.8506
C1 STRT (64)	14.2691
C1 STRT (64)	15.3281
C1 STRT (64)	15.1546
C1 STRT (64)	15.0318
C1 STRT (64)	14.7781
C1 STRT (64)	15.1136
C1 STRT (64)	15.0689
C1 STRT (64)	15.5911
C1 STRT (64)	15.0563
C1 STRT (64)	15.3235
C1 STRT (64)	14.9103
C1 STRT (64)	15.4638
C1 STRT (64)	14.4456
C1 STRT (64)	15.1212
C1 STRT (64)	13.5761
C1 STRT (64)	14.9149
C1 STRT (64)	13.2469
C1 STRT (64)	15.3608
C1 STRT (64)	15.4602
C1 STRT (64)	16.2661
C1 STRT (64)	14.1828
C1 STRT (64)	15.4806
C1 STRT (64)	15.4779
C1 STRT (64)	14.1119
C1 STRT (64)	15.0371
C1 STRT (64)	13.0797
C1 STRT (64)	14.7913
C1 STRT (64)	15.5049
C1 STRT (64)	14.9151
C1 STRT (64)	14.9136

## Sheet: Figure2b
library	pc	score	type	group
1	0.0692002	7029037	unknown	other
1	0.183414	18630346	exon	gene body
1	0.0639546	6496210	intron	gene body
1	0.445294	45230862	promoter	cage cluster
1	0.00688404	699249	enhancer	cage cluster
1	0.125851	12783329	rRNA	other
1	0.0578089	5871964	chrM	other
1	0.047594	4834375	ERCC	other
2	0.140015	6154618	unknown	other
2	0.163168	7172350	exon	gene body
2	0.0856938	3766831	intron	gene body
2	0.252582	11102721	promoter	cage cluster
2	0.00653788	287385	enhancer	cage cluster
2	0.136365	5994195	rRNA	other
2	0.0814722	3581265	chrM	other
2	0.134166	5897515	ERCC	other
3	0.0960758	8633738	unknown	other
3	0.183625	16501252	exon	gene body
3	0.101253	9099012	intron	gene body
3	0.32389	29105993	promoter	cage cluster
3	0.00793842	713377	enhancer	cage cluster
3	0.139269	12515219	rRNA	other
3	0.0706976	6353156	chrM	other
3	0.0772514	6942110	ERCC	other

## Sheet: Figure2_S7_pseudotime_with_mark
Sample	PC1	PC2	PC3	PC4	Time	TSCAN	ALDH3A1	SERPINE1	G2M
CAGE_4_A01	-12.0627	9.99022	-0.896683	2.68524	t24	state1	11.3671	10.9401	1
CAGE_4_A02	-0.55262	11.9895	2.60324	-2.3688	t24	state1	0.861282	12.4493	0.003
CAGE_4_A03	3.22649	6.63992	4.46725	-4.07385	t24	state4	8.87294	12.1785	0.031
CAGE_4_A04	-5.60788	-3.24822	7.72676	-0.601387	t00	state2	13.6301	1.4488	0.004
CAGE_4_A05	-11.8287	3.33354	2.75375	-0.598185	t00	state1	1.0738	6.83618	0.002
CAGE_4_A06	7.66005	6.45971	3.91598	0.641672	t24	state4	0.134584	13.3942	0.001
CAGE_4_A07	-3.54361	-3.11738	6.94051	0.932402	t00	state2	9.33471	9.07867	0.233
CAGE_4_A08	5.62058	5.90986	4.42978	-0.48841	t24	state4	0.134584	12.718	0.004
CAGE_4_A09	1.83306	3.7805	2.06712	-3.64278	t00	state4	10.5749	11.2038	0.011
CAGE_4_A11	3.75877	4.78088	2.51157	-1.30155	t24	state4	7.63972	11.7985	0
CAGE_4_A12	4.44861	4.34867	5.62019	0.256443	t24	state4	6.34799	14.1968	0.209
CAGE_4_B01	-8.74882	2.25848	1.25735	-2.1687	t00	state1	9.37757	6.46654	0.218
CAGE_4_B03	5.05728	6.36349	4.06697	-3.18727	t24	state4	0.134584	10.8772	0.254
CAGE_4_B04	-2.29859	-1.87174	1.66595	-6.03981	t06	state2	10.6145	2.68606	0.036
CAGE_4_B05	-0.653103	-1.81675	0.443111	-1.45976	t06	state2	10.5715	6.97353	0.045
CAGE_4_B06	4.31971	4.48679	0.493564	2.9996	t24	state3	1.49235	14.5769	0.001
CAGE_4_B07	4.91232	1.27623	2.47936	4.79993	t24	state2	0.134584	14.6131	0.023
CAGE_4_B09	5.01186	1.89809	2.08581	0.745133	t24	state4	0.134584	13.7205	0.107
CAGE_4_B10	4.69622	4.27653	0.0442748	-3.36938	t24	state3	0.951875	10.7558	0.002
CAGE_4_B11	-2.46423	-2.13097	-1.57893	-2.92623	t06	state2	10.213	11.1115	0.089
CAGE_4_C01	-9.43009	2.6099	-2.26949	-2.02313	t00	state1	9.49697	8.24649	0.049
CAGE_4_C04	2.03844	-2.93856	-1.79082	-2.00982	t24	state2	8.30374	11.7836	0.016
CAGE_4_C05	0.0805157	-3.35992	-0.472294	0.621953	t06	state2	10.577	13.22	0
CAGE_4_C06	-5.90462	-5.89608	-0.996824	-1.59257	t00	state2	9.99719	1.76415	0.137
CAGE_4_C08	2.58834	0.993534	-3.33338	2.51711	t06	state3	7.85779	9.9523	0.148
CAGE_4_C09	6.0698	1.50283	-2.02213	-0.571469	t24	state3	7.37278	12.0408	0.17
CAGE_4_C10	3.29374	-1.37456	-1.62038	1.64703	t24	state2	0.134584	13.2369	0.172
CAGE_4_C11	2.90327	-0.507767	-2.97439	0.293365	t24	state3	0.134584	11.2338	0.348
CAGE_4_C12	-5.72095	-6.76501	-0.581898	-1.48269	t00	state2	11.651	0.955054	0.113
CAGE_4_D04	6.655	1.04151	-3.91035	2.09648	t24	state3	1.21537	13.6256	0.07
CAGE_4_D05	4.99274	0.190387	-3.84291	1.79756	t24	state3	0.134584	10.7886	0.13
CAGE_4_D07	5.10947	-2.02377	-4.8924	-0.113931	t24	state3	0.134584	14.1098	0.001
CAGE_4_D08	4.61809	-0.651622	-3.15289	-1.48034	t24	state3	0.134584	12.602	0.013
CAGE_4_D09	5.53043	-4.45821	-1.93119	-0.558762	t24	state1	11.823	13.3194	0
CAGE_4_D10	4.63498	-1.32681	-5.41696	-0.652212	t24	state3	4.31916	13.5521	0.062
CAGE_4_D11	-5.02923	-4.63077	0.925716	-0.114329	t00	state2	10.3071	9.61412	0.136
CAGE_4_D12	-18.8498	5.98702	-6.93841	5.89839	t00	state1	8.83083	2.83255	0.527
CAGE_4_E02	5.23779	0.985275	-3.05262	-0.000166897	t24	state3	0.134584	14.0052	0.484
CAGE_4_E03	-2.33922	-5.4935	-0.204949	0.0954777	t00	state2	10.2208	9.98028	0.015
CAGE_4_E04	-6.11878	-8.35098	3.06741	2.57485	t00	state2	12.0725	0	0.057
CAGE_4_E05	-1.05442	-1.85312	-2.62827	-1.34984	t00	state2	0	9.15772	0.119
CAGE_4_E06	6.30682	-1.10084	-4.42082	1.12985	t24	state3	0.134584	13.8642	0.011
CAGE_4_E08	-5.78226	-7.14508	0.913312	-0.155301	t00	state2	4.07119	8.07552	0.133
CAGE_4_E10	-0.0582096	-2.0176	-0.757159	0.586141	t06	state2	8.75786	12.4845	0.126
CAGE_4_E12	5.631	0.322066	-3.91286	-0.0602741	t24	state3	7.82567	13.4276	0.023
CAGE_4_F03	3.43055	0.0100717	-5.48505	2.06689	t24	state3	0.134584	8.72685	0.006
CAGE_4_F04	-0.54798	-5.66957	-0.102835	0.288203	t06	state2	10.4451	11.2619	0.009
CAGE_4_F05	-4.14477	-2.71787	0.197668	0.70208	t00	state2	3.74688	9.07667	0.004
CAGE_4_F07	-4.5054	-5.37714	0.579365	-1.06026	t00	state2	12.2856	1.95334	0.008
CAGE_4_F08	4.57093	1.68525	-2.53015	-0.737245	t24	state3	0.134584	13.2302	0.214
CAGE_4_F09	1.62612	-3.5321	-3.10348	-2.09433	t24	state2	8.03153	11.7855	0.026
CAGE_4_F10	5.22349	-0.658149	-3.52786	3.30503	t24	state3	0.134584	11.9148	0.39
CAGE_4_F11	-1.21485	4.75907	-4.11083	-2.58393	t24	state1	1.81466	13.0953	0.04
CAGE_4_F12	-3.76855	-6.11451	2.54725	3.06341	t00	state2	9.73084	9.4192	0.04
CAGE_4_G03	3.41094	1.18454	1.40137	10.0341	t06	state2	6.96884	10.1201	0.421
CAGE_4_G05	0.305348	-3.31545	0.307437	1.5601	t06	state2	11.0103	12.5194	0.053
CAGE_4_G06	-11.2937	2.58798	-2.59981	0.563014	t06	state1	10.5527	10.2947	0.983
CAGE_4_G08	6.87427	3.65852	-0.320545	3.67559	t24	state2	2.64892	14.2757	0.347
CAGE_4_G10	0.589217	3.03018	-2.11201	-0.152106	t24	state3	5.53661	12.4274	0.162
CAGE_4_G11	1.2183	-2.11369	-1.1201	-2.50991	t24	state2	9.21548	9.49743	0.001
CAGE_4_G12	3.24054	0.415373	1.9663	5.07799	t24	state2	0.134584	12.2186	0.684
CAGE_4_H01	5.03115	2.31538	2.09696	-1.63988	t24	state4	4.21616	12.5443	0
CAGE_4_H02	1.26543	1.74313	2.04077	-1.46251	t06	state2	5.65055	10.9894	0.014
CAGE_4_H03	-9.13724	-0.136135	1.77532	-2.53856	t00	state1	10.3495	0	0.434
CAGE_4_H05	3.25779	-0.235078	0.165142	1.25402	t24	state2	0.134584	11.1303	0
CAGE_4_H06	-5.46825	-1.38879	0.647293	-1.31912	t06	state1	9.62568	11.5896	0.207
CAGE_4_H07	3.29515	5.57227	4.16676	-2.38343	t00	state4	7.86715	9.21789	0.008
CAGE_4_H09	5.33906	4.34969	4.00049	-3.1518	t24	state4	0.134584	9.61052	0.053
CAGE_5_A01	-11.0143	6.68025	6.71174	1.28625	t00	state1	10.0344	4.12834	0.656
CAGE_5_A03	4.71672	8.91982	7.36889	2.5913	t24	state1	0.134401	12.2648	0.232
CAGE_5_A06	-8.84981	6.25003	0.410657	2.9048	t06	state1	0.268985	11.3163	0.999
CAGE_5_A08	-10.7291	4.43219	5.24038	2.94808	t00	state1	1.22518	2.36654	0.991
CAGE_5_A09	3.17823	0.908315	2.37202	-0.285803	t24	state2	0.134401	11.5943	0.011
CAGE_5_B04	-3.4641	-1.03348	2.89288	-3.86289	t24	state2	10.5358	10.4939	0.253
CAGE_5_B08	3.2392	-3.10562	2.25246	-2.20338	t06	state2	8.93984	13.3017	0.024
CAGE_5_B10	-1.3813	-5.15609	1.88283	-5.21966	t00	state2	11.1017	4.287	0.048
CAGE_5_C04	-13.6761	1.28335	-5.02618	0.608116	t00	state1	9.90454	2.36654	0.627
CAGE_5_C07	2.54088	2.74953	-4.55049	-3.996	t24	state3	7.87135	12.1356	0
CAGE_5_C08	1.22277	-4.51906	1.38508	2.27457	t06	state2	11.3444	12.6871	0.045
CAGE_5_C09	3.53425	-3.71953	2.9121	2.21027	t06	state2	9.26001	12.6402	0.053
CAGE_5_D03	4.24916	-1.86947	-2.36683	4.5179	t24	state2	0.134401	12.7641	0.029
CAGE_5_D08	2.11185	-5.40699	-0.539596	-1.82598	t06	state2	10.7299	5.97042	0.167
CAGE_5_E02	-1.2736	-6.0065	-0.868124	0.455077	t00	state2	2.57579	12.2085	0.014
CAGE_5_E03	1.21116	0.611247	-5.38552	-0.391089	t24	state3	8.05207	10.6257	0.003
CAGE_5_E07	5.41929	-1.19424	-5.76957	0.867444	t24	state3	2.90519	13.131	0.151
CAGE_5_E08	1.19001	-5.67132	1.12426	0.502285	t06	state2	12.0955	12.9073	0.026
CAGE_5_F04	2.40948	-4.71982	-0.752083	-2.57214	t06	state2	10.5649	13.0837	0
CAGE_5_F05	7.27026	3.11331	-1.79441	5.9634	t24	state2	0.134401	14.0298	0.012
CAGE_5_F08	2.79259	2.14611	-3.35882	1.57408	t24	state3	7.28856	12.2637	0.088
CAGE_5_G01	1.91292	4.12578	-3.04194	-1.9919	t24	state3	0.134401	11.2618	0.002
CAGE_5_G08	3.9484	3.13694	-1.57543	-1.00188	t24	state2	2.4116	11.9037	0.045
CAGE_5_G10	3.78256	2.50524	-1.71954	-1.5714	t24	state2	7.52927	13.9063	0.072
CAGE_5_H04	5.45703	4.36299	-1.36399	-2.18815	t24	state2	0.134401	12.9412	0.001
CAGE_5_H10	-1.73198	-5.62604	2.02686	-1.42164	t00	state2	10.5174	4.58399	0.334
CAGE_6_A01	4.37041	5.63185	2.66896	-2.75845	t24	state4	-0.0736892	12.7562	0.012
CAGE_6_A03	-2.57802	-2.28347	8.22539	3.22381	t06	state1	0.437378	8.60815	0.146
CAGE_6_A04	-0.645859	-2.34219	2.30298	-3.3198	t06	state2	11.0793	9.95011	0
CAGE_6_A05	1.58555	-1.05271	4.5511	-0.419248	t06	state2	10.3196	9.64941	0.008
CAGE_6_A08	0.66985	1.03544	3.90604	-2.80469	t06	state2	10.2893	10.0269	0.004
CAGE_6_B02	5.38976	4.67527	0.951506	-4.30687	t24	state4	4.93364	13.5237	0
CAGE_6_B04	-0.0914915	-4.02428	1.33099	-1.92427	t06	state2	12.1814	9.75276	0.237
CAGE_6_B06	5.57079	1.67173	-0.728711	-1.81038	t24	state4	5.35723	14.4713	0.044
CAGE_6_B08	0.875663	-1.23636	3.71759	2.85078	t06	state2	10.5238	11.428	0
CAGE_6_C03	1.6765	-2.08735	2.87057	0.044223	t06	state2	11.211	10.5256	0.024
CAGE_6_C04	1.07742	0.770496	-2.11039	-1.98801	t06	state2	10.4728	11.1865	0.005
CAGE_6_D03	-8.11011	-3.93099	-0.522023	0.820459	t00	state1	11.1418	6.59372	0.882
CAGE_6_D09	2.43694	-3.53159	-3.87653	-2.65234	t24	state2	6.18696	12.0867	0.01
CAGE_6_D11	1.68171	-4.57243	-1.37509	7.55479	t06	state2	1.72844	11.079	0.016
CAGE_6_E02	-1.74465	-4.91198	-1.86889	-3.38771	t06	state2	5.98655	7.41976	0.109
CAGE_6_E05	0.191994	-2.85198	-3.3791	-2.49964	t24	state2	6.60795	12.4877	0.226
CAGE_6_E06	-14.1302	5.30942	-6.83621	-1.09696	t00	state1	11.1803	2.64323	0.972
CAGE_6_E08	-7.13868	5.26873	-3.81369	1.60262	t06	state1	8.5525	10.5027	0.608
CAGE_6_E09	-3.5778	-1.13633	2.15714	4.69148	t06	state1	10.7235	11.9637	0.036
CAGE_6_E11	0.897973	-2.96869	-3.43783	-2.2891	t06	state2	9.79643	10.5519	0.006
CAGE_6_E12	4.8469	-1.19748	0.852008	3.93553	t24	state2	-0.0736892	14.5745	0.139
CAGE_6_F01	5.1721	0.315766	-4.16161	-0.555809	t24	state3	-0.0736892	14.7367	0.062
CAGE_6_F05	1.90834	-3.5422	-1.64288	2.5756	t06	state2	9.3476	10.2717	0.02
CAGE_6_F06	0.152062	-5.9345	0.346039	-1.62719	t06	state2	10.2609	11.7781	0.073
CAGE_6_F08	-3.94602	-6.65888	5.7422	7.97351	t00	state1	9.85255	3.28915	0.12
CAGE_6_F09	4.3201	0.609906	-0.794104	4.01752	t24	state2	-0.0736892	13.4938	0.006
CAGE_6_F12	-12.8203	4.48633	-5.36742	0.632637	t00	state1	7.24262	8.41292	0.525
CAGE_6_G01	7.4858	0.974813	-1.37579	5.52975	t24	state2	-0.0736892	13.6967	0.001
CAGE_6_G03	-11.6853	8.01387	-3.52469	0.628811	t06	state1	0.437378	10.322	0.61
CAGE_6_G05	0.887155	-2.83869	-0.403908	0.692418	t06	state2	8.70932	9.09044	0.021
CAGE_6_G06	5.51095	1.86198	-1.56846	1.33901	t24	state2	1.14435	12.1395	0.05
CAGE_6_G07	5.57438	2.59782	0.139262	-2.40692	t24	state4	0.757625	13.0156	0.031
CAGE_6_G09	-1.68401	-5.7614	3.43538	-3.74138	t00	state2	8.21309	5.78851	0.034
CAGE_6_G12	2.40745	-1.20783	1.6433	-1.03758	t06	state2	11.2569	11.1283	0.008
CAGE_6_H01	4.31465	1.92725	1.86962	1.56024	t24	state2	8.92297	12.7426	0
CAGE_6_H03	4.29683	1.67678	2.56143	0.422336	t24	state2	8.85992	11.2158	0.003
CAGE_6_H06	-2.87038	-1.99428	0.302926	0.268734	t06	state1	9.92662	11.8557	0.768
CAGE_6_H07	-6.02694	0.85078	2.53503	0.747399	t00	state1	7.17433	7.99235	0.216
CAGE_6_H09	-3.35804	-3.05506	2.83316	-2.23133	t00	state1	10.6458	2.694	0.001
CAGE_6_H10	-11.0185	3.94616	-3.12771	-2.41414	t00	state1	8.41203	5.0739	0.338
CAGE_6_H11	-7.54497	-1.36843	2.81931	0.120547	t00	state1	8.02325	1.84554	0.07
CAGE_6_H12	0.818439	-3.73092	-0.0740263	-4.01706	t00	state2	10.0866	8.44305	0.005

## Sheet: FigureS2
gene	time	sd_stain	sd_nostain	means_diff	stderr	t	p-value	variable	value	sd
SERPINE1	6	0.0527346	0.155864	0.229333	0.11635	1.97107	0.261412	ddct_stain	4.16246	0.0527346
SERPINE1	24	0.0427877	0.185113	-0.182951	0.134346	-1.36179	0.386864	ddct_stain	5.18167	0.0427877
TGFBI	6	0.0331145	0.0592513	0.0221335	0.0479963	0.46115	0.700543	ddct_stain	1.60985	0.0331145
TGFBI	24	0.0474766	0.182863	-0.651028	0.133591	-4.87329	0.107077	ddct_stain	3.6656	0.0474766
KLF6	6	0.0882795	0.176265	0.404607	0.139396	2.90257	0.14247	ddct_stain	1.38802	0.0882795
KLF6	24	0.023022	0.179604	-0.365487	0.128038	-2.85452	0.208072	ddct_stain	1.51349	0.023022
ALDH3A1	6	0.0420382	0.0617336	0.431705	0.0528122	8.17434	0.0209258	ddct_stain	-0.261431	0.0420382
ALDH3A1	24	0.0137242	0.0183409	-0.311652	0.0161979	-19.2403	0.00379452	ddct_stain	-3.7196	0.0137242
CTSD	6	0.06846	0.00990232	0.143064	0.0489123	2.92491	0.201583	ddct_stain	-0.041118	0.06846
CTSD	24	0.014128	0.0535054	-0.306086	0.0391307	-7.82213	0.0627806	ddct_stain	-1.09571	0.014128
CYB5B	6	0.0340422	0.0121297	0.234333	0.0255539	9.17014	0.0424311	ddct_stain	-0.724812	0.0340422
CYB5B	24	0.0261028	0.106258	-0.305716	0.0773699	-3.95136	0.136773	ddct_stain	-2.2347	0.0261028
CCNB1	6	0.0225192	0.00186535	-0.135683	0.015978	-8.49181	0.0726533	ddct_stain	0.082979	0.0225192
CCNB1	24	0.345318	0.0100466	-0.0931735	0.24428	-0.38142	0.76794	ddct_stain	-1.85078	0.345318
SERPINE1	6	0.0527346	0.155864	0.229333	0.11635	1.97107	0.261412	ddct_nostain	3.93313	0.0527346
SERPINE1	24	0.0427877	0.185113	-0.182951	0.134346	-1.36179	0.386864	ddct_nostain	5.36462	0.0427877
TGFBI	6	0.0331145	0.0592513	0.0221335	0.0479963	0.46115	0.700543	ddct_nostain	1.58771	0.0331145
TGFBI	24	0.0474766	0.182863	-0.651028	0.133591	-4.87329	0.107077	ddct_nostain	4.31663	0.0474766
KLF6	6	0.0882795	0.176265	0.404607	0.139396	2.90257	0.14247	ddct_nostain	0.983414	0.0882795
KLF6	24	0.023022	0.179604	-0.365487	0.128038	-2.85452	0.208072	ddct_nostain	1.87898	0.023022
ALDH3A1	6	0.0420382	0.0617336	0.431705	0.0528122	8.17434	0.0209258	ddct_nostain	-0.693135	0.0420382
ALDH3A1	24	0.0137242	0.0183409	-0.311652	0.0161979	-19.2403	0.00379452	ddct_nostain	-3.40795	0.0137242
CTSD	6	0.06846	0.00990232	0.143064	0.0489123	2.92491	0.201583	ddct_nostain	-0.184182	0.06846
CTSD	24	0.014128	0.0535054	-0.306086	0.0391307	-7.82213	0.0627806	ddct_nostain	-0.789624	0.014128
CYB5B	6	0.0340422	0.0121297	0.234333	0.0255539	9.17014	0.0424311	ddct_nostain	-0.959144	0.0340422
CYB5B	24	0.0261028	0.106258	-0.305716	0.0773699	-3.95136	0.136773	ddct_nostain	-1.92898	0.0261028
CCNB1	6	0.0225192	0.00186535	-0.135683	0.015978	-8.49181	0.0726533	ddct_nostain	0.218662	0.0225192
CCNB1	24	0.345318	0.0100466	-0.0931735	0.24428	-0.38142	0.76794	ddct_nostain	-1.75761	0.345318

## Sheet: FigureS3
cell	flourescent_label		cell	genome	reads
Rev1_CAGE1-A01	HDF		Rev1_CAGE1-A01	*	21598
Rev1_CAGE1-A02	HDF		Rev1_CAGE1-A01	mm10	116112
Rev1_CAGE1-A03	HDF		Rev1_CAGE1-A01	hg38	1182568
Rev1_CAGE1-A04	HDF		Rev1_CAGE1-A02	*	19340
Rev1_CAGE1-A05	MEF		Rev1_CAGE1-A02	mm10	105875
Rev1_CAGE1-A06	MEF		Rev1_CAGE1-A02	hg38	1148239
Rev1_CAGE1-A07	HDF		Rev1_CAGE1-A03	*	20726
Rev1_CAGE1-A08	MEF		Rev1_CAGE1-A03	mm10	108915
Rev1_CAGE1-A09	MEF		Rev1_CAGE1-A03	hg38	1103073
Rev1_CAGE1-A10	HDF		Rev1_CAGE1-A04	*	21926
Rev1_CAGE1-A11	HDF		Rev1_CAGE1-A04	mm10	87387
Rev1_CAGE1-A12	HDF		Rev1_CAGE1-A04	hg38	994331
Rev1_CAGE1-B01	HDF		Rev1_CAGE1-A05	*	31132
Rev1_CAGE1-B02	MEF		Rev1_CAGE1-A05	mm10	994348
Rev1_CAGE1-B03	HDF		Rev1_CAGE1-A05	hg38	182734
Rev1_CAGE1-B04	HDF		Rev1_CAGE1-A06	*	33370
Rev1_CAGE1-B05	HDF		Rev1_CAGE1-A06	mm10	1012060
Rev1_CAGE1-B06	HDF		Rev1_CAGE1-A06	hg38	187778
Rev1_CAGE1-B07	HDF		Rev1_CAGE1-A07	*	19478
Rev1_CAGE1-B08	multiple		Rev1_CAGE1-A07	mm10	114422
Rev1_CAGE1-B09	HDF		Rev1_CAGE1-A07	hg38	1203188
Rev1_CAGE1-B10	HDF		Rev1_CAGE1-A08	*	21828
Rev1_CAGE1-B11	HDF		Rev1_CAGE1-A08	mm10	932591
Rev1_CAGE1-B12	HDF		Rev1_CAGE1-A08	hg38	413249
Rev1_CAGE1-C01	HDF		Rev1_CAGE1-A09	*	26100
Rev1_CAGE1-C02	HDF		Rev1_CAGE1-A09	mm10	998813
Rev1_CAGE1-C03	HDF		Rev1_CAGE1-A09	hg38	525563
Rev1_CAGE1-C04	MEF		Rev1_CAGE1-A10	*	27452
Rev1_CAGE1-C05	HDF		Rev1_CAGE1-A10	mm10	96697
Rev1_CAGE1-C06	HDF		Rev1_CAGE1-A10	hg38	1139407
Rev1_CAGE1-C07	HDF		Rev1_CAGE1-A11	*	54828
Rev1_CAGE1-C08	HDF		Rev1_CAGE1-A11	mm10	67596
Rev1_CAGE1-C09	HDF		Rev1_CAGE1-A11	hg38	722054
Rev1_CAGE1-C10	MEF		Rev1_CAGE1-A12	*	26072
Rev1_CAGE1-C11	HDF		Rev1_CAGE1-A12	mm10	42877
Rev1_CAGE1-C12	HDF		Rev1_CAGE1-A12	hg38	407657
Rev1_CAGE1-D01	HDF		Rev1_CAGE1-B01	*	23454
Rev1_CAGE1-D02	G/R MIX		Rev1_CAGE1-B01	mm10	118148
Rev1_CAGE1-D03	MEF		Rev1_CAGE1-B01	hg38	1302392
Rev1_CAGE1-D04	HDF		Rev1_CAGE1-B02	*	29292
Rev1_CAGE1-D05	HDF		Rev1_CAGE1-B02	mm10	1070324
Rev1_CAGE1-D06	HDF		Rev1_CAGE1-B02	hg38	309886
Rev1_CAGE1-D07	HDF		Rev1_CAGE1-B03	*	24228
Rev1_CAGE1-D08	HDF		Rev1_CAGE1-B03	mm10	113094
Rev1_CAGE1-D09	HDF		Rev1_CAGE1-B03	hg38	1148474
Rev1_CAGE1-D10	HDF		Rev1_CAGE1-B04	*	69668
Rev1_CAGE1-D11	HDF		Rev1_CAGE1-B04	mm10	170018
Rev1_CAGE1-D12	HDF		Rev1_CAGE1-B04	hg38	1151418
Rev1_CAGE1-E01	HDF		Rev1_CAGE1-B05	*	48336
Rev1_CAGE1-E02	HDF		Rev1_CAGE1-B05	mm10	96679
Rev1_CAGE1-E03	HDF		Rev1_CAGE1-B05	hg38	1104449
Rev1_CAGE1-E04	HDF		Rev1_CAGE1-B06	*	44904
Rev1_CAGE1-E05	HDF		Rev1_CAGE1-B06	mm10	96676
Rev1_CAGE1-E06	HDF		Rev1_CAGE1-B06	hg38	1099326
Rev1_CAGE1-E07	HDF		Rev1_CAGE1-B07	*	25962
Rev1_CAGE1-E08	HDF		Rev1_CAGE1-B07	mm10	98761
Rev1_CAGE1-E09	HDF		Rev1_CAGE1-B07	hg38	1089833
Rev1_CAGE1-E10	HDF		Rev1_CAGE1-B08	*	16858
Rev1_CAGE1-E11	HDF		Rev1_CAGE1-B08	mm10	886057
Rev1_CAGE1-E12	MEF		Rev1_CAGE1-B08	hg38	394155
Rev1_CAGE1-F01	MEF		Rev1_CAGE1-B09	*	29376
Rev1_CAGE1-F02	HDF		Rev1_CAGE1-B09	mm10	117981
Rev1_CAGE1-F03	MEF		Rev1_CAGE1-B09	hg38	1243167
Rev1_CAGE1-F04	HDF		Rev1_CAGE1-B10	*	117900
Rev1_CAGE1-F05	HDF		Rev1_CAGE1-B10	mm10	267424
Rev1_CAGE1-F06	MEF		Rev1_CAGE1-B10	hg38	739620
Rev1_CAGE1-F07	MEF		Rev1_CAGE1-B11	*	72398
Rev1_CAGE1-F08	G/R MIX		Rev1_CAGE1-B11	mm10	89296
Rev1_CAGE1-F09	MEF		Rev1_CAGE1-B11	hg38	663494
Rev1_CAGE1-F10	MEF		Rev1_CAGE1-B12	*	35296
Rev1_CAGE1-F11	HDF		Rev1_CAGE1-B12	mm10	46657
Rev1_CAGE1-F12	HDF		Rev1_CAGE1-B12	hg38	405649
Rev1_CAGE1-G01	HDF		Rev1_CAGE1-C01	*	32278
Rev1_CAGE1-G02	HDF		Rev1_CAGE1-C01	mm10	131586
Rev1_CAGE1-G03	HDF		Rev1_CAGE1-C01	hg38	924442
Rev1_CAGE1-G04	HDF		Rev1_CAGE1-C02	*	15356
Rev1_CAGE1-G05	MEF		Rev1_CAGE1-C02	mm10	73868
Rev1_CAGE1-G06	HDF		Rev1_CAGE1-C02	hg38	815644
Rev1_CAGE1-G07	MEF		Rev1_CAGE1-C03	*	17164
Rev1_CAGE1-G08	HDF		Rev1_CAGE1-C03	mm10	72412
Rev1_CAGE1-G09	HDF		Rev1_CAGE1-C03	hg38	854286
Rev1_CAGE1-G10	HDF		Rev1_CAGE1-C04	*	21236
Rev1_CAGE1-G11	MEF		Rev1_CAGE1-C04	mm10	752595
Rev1_CAGE1-G12	HDF		Rev1_CAGE1-C04	hg38	283051
Rev1_CAGE1-H01	HDF		Rev1_CAGE1-C05	*	32886
Rev1_CAGE1-H02	DEBRI		Rev1_CAGE1-C05	mm10	75927
Rev1_CAGE1-H03	MEF		Rev1_CAGE1-C05	hg38	987003
Rev1_CAGE1-H04	NO		Rev1_CAGE1-C06	*	29822
Rev1_CAGE1-H05	NO		Rev1_CAGE1-C06	mm10	76731
Rev1_CAGE1-H06	HDF		Rev1_CAGE1-C06	hg38	910335
Rev1_CAGE1-H07	NO		Rev1_CAGE1-C07	*	20430
Rev1_CAGE1-H08	MEF		Rev1_CAGE1-C07	mm10	81331
Rev1_CAGE1-H09	HDF		Rev1_CAGE1-C07	hg38	825535
Rev1_CAGE1-H10	POSITIVE CONTROL		Rev1_CAGE1-C08	*	14778
Rev1_CAGE1-H11	HDF		Rev1_CAGE1-C08	mm10	71436
Rev1_CAGE1-H12	NEGATIVE CONTROL		Rev1_CAGE1-C08	hg38	772592
Rev1_CAGE2-A01	MEF		Rev1_CAGE1-C09	*	21024
Rev1_CAGE2-A02	HDF		Rev1_CAGE1-C09	mm10	77571
Rev1_CAGE2-A03	HDF		Rev1_CAGE1-C09	hg38	940125
Rev1_CAGE2-A04	DEBRI		Rev1_CAGE1-C10	*	19768
Rev1_CAGE2-A05	DEBRI		Rev1_CAGE1-C10	mm10	858648
Rev1_CAGE2-A06	?		Rev1_CAGE1-C10	hg38	148362
Rev1_CAGE2-A07	HDF		Rev1_CAGE1-C11	*	53032
Rev1_CAGE2-A08	HDF		Rev1_CAGE1-C11	mm10	71213
Rev1_CAGE2-A09	MEF		Rev1_CAGE1-C11	hg38	838049
Rev1_CAGE2-A10	MEF		Rev1_CAGE1-C12	*	46986
Rev1_CAGE2-A11	MULTI		Rev1_CAGE1-C12	mm10	60968
Rev1_CAGE2-A12	MIX		Rev1_CAGE1-C12	hg38	706890
Rev1_CAGE2-B01	MULTIPLE		Rev1_CAGE1-D01	*	17056
Rev1_CAGE2-B02	MEF		Rev1_CAGE1-D01	mm10	73585
Rev1_CAGE2-B03	HDF		Rev1_CAGE1-D01	hg38	823781
Rev1_CAGE2-B04	HDF		Rev1_CAGE1-D02	*	16912
Rev1_CAGE2-B05	MEF		Rev1_CAGE1-D02	mm10	708326
Rev1_CAGE2-B06	MEF		Rev1_CAGE1-D02	hg38	333404
Rev1_CAGE2-B07	HDF		Rev1_CAGE1-D03	*	17520
Rev1_CAGE2-B08	HDF		Rev1_CAGE1-D03	mm10	719810
Rev1_CAGE2-B09	HDF		Rev1_CAGE1-D03	hg38	145654
Rev1_CAGE2-B10	HDF		Rev1_CAGE1-D04	*	16000
Rev1_CAGE2-B11	HDF		Rev1_CAGE1-D04	mm10	74294
Rev1_CAGE2-B12	MEF MULTI		Rev1_CAGE1-D04	hg38	900340
Rev1_CAGE2-C01	HDF		Rev1_CAGE1-D05	*	37698
Rev1_CAGE2-C02	HDF		Rev1_CAGE1-D05	mm10	82171
Rev1_CAGE2-C03	HDF		Rev1_CAGE1-D05	hg38	1077367
Rev1_CAGE2-C04	HDF		Rev1_CAGE1-D06	*	45532
Rev1_CAGE2-C05	MEF		Rev1_CAGE1-D06	mm10	73196
Rev1_CAGE2-C06	MEF		Rev1_CAGE1-D06	hg38	845754
Rev1_CAGE2-C07	MEF		Rev1_CAGE1-D07	*	19770
Rev1_CAGE2-C08	HDF		Rev1_CAGE1-D07	mm10	71678
Rev1_CAGE2-C09	HDF		Rev1_CAGE1-D07	hg38	829824
Rev1_CAGE2-C10	HDF		Rev1_CAGE1-D08	*	19790
Rev1_CAGE2-C11	HDF		Rev1_CAGE1-D08	mm10	88177
Rev1_CAGE2-C12	MEF		Rev1_CAGE1-D08	hg38	856755
Rev1_CAGE2-D01	HDF		Rev1_CAGE1-D09	*	21936
Rev1_CAGE2-D02	HDF		Rev1_CAGE1-D09	mm10	78382
Rev1_CAGE2-D03	HDF		Rev1_CAGE1-D09	hg38	900398
Rev1_CAGE2-D04	HDF		Rev1_CAGE1-D10	*	48610
Rev1_CAGE2-D05	MEF		Rev1_CAGE1-D10	mm10	109980
Rev1_CAGE2-D06	MEF		Rev1_CAGE1-D10	hg38	782168
Rev1_CAGE2-D07	NO		Rev1_CAGE1-D11	*	53234
Rev1_CAGE2-D08	HDF		Rev1_CAGE1-D11	mm10	55838
Rev1_CAGE2-D09	NO		Rev1_CAGE1-D11	hg38	633246
Rev1_CAGE2-D10	HDF		Rev1_CAGE1-D12	*	35282
Rev1_CAGE2-D11	MEF		Rev1_CAGE1-D12	mm10	54905
Rev1_CAGE2-D12	NO		Rev1_CAGE1-D12	hg38	869213
Rev1_CAGE2-E01	HDF		Rev1_CAGE1-E01	*	14598
Rev1_CAGE2-E02	HDF		Rev1_CAGE1-E01	mm10	67221
Rev1_CAGE2-E03	HDF		Rev1_CAGE1-E01	hg38	793893
Rev1_CAGE2-E04	G/R MIX		Rev1_CAGE1-E02	*	20352
Rev1_CAGE2-E05	MEF		Rev1_CAGE1-E02	mm10	80851
Rev1_CAGE2-E06	MEF		Rev1_CAGE1-E02	hg38	610203
Rev1_CAGE2-E07	HDF		Rev1_CAGE1-E03	*	11864
Rev1_CAGE2-E08	HDF		Rev1_CAGE1-E03	mm10	66107
Rev1_CAGE2-E09	MEF		Rev1_CAGE1-E03	hg38	716189
Rev1_CAGE2-E10	HDF		Rev1_CAGE1-E04	*	12848
Rev1_CAGE2-E11	NO		Rev1_CAGE1-E04	mm10	50584
Rev1_CAGE2-E12	HDF		Rev1_CAGE1-E04	hg38	661558
Rev1_CAGE2-F01	HDF		Rev1_CAGE1-E05	*	43836
Rev1_CAGE2-F02	HDF		Rev1_CAGE1-E05	mm10	55358
Rev1_CAGE2-F03	MEF		Rev1_CAGE1-E05	hg38	711982
Rev1_CAGE2-F04	G/R MIX		Rev1_CAGE1-E06	*	31048
Rev1_CAGE2-F05	MEF		Rev1_CAGE1-E06	mm10	60399
Rev1_CAGE2-F06	MEF		Rev1_CAGE1-E06	hg38	751435
Rev1_CAGE2-F07	HDF		Rev1_CAGE1-E07	*	16196
Rev1_CAGE2-F08	NO		Rev1_CAGE1-E07	mm10	71406
Rev1_CAGE2-F09	HDF		Rev1_CAGE1-E07	hg38	787966
Rev1_CAGE2-F10	NO		Rev1_CAGE1-E08	*	18468
Rev1_CAGE2-F11	HDF		Rev1_CAGE1-E08	mm10	79743
Rev1_CAGE2-F12	HDF		Rev1_CAGE1-E08	hg38	742385
Rev1_CAGE2-G01	MEF		Rev1_CAGE1-E09	*	20464
Rev1_CAGE2-G02	HDF		Rev1_CAGE1-E09	mm10	77382
Rev1_CAGE2-G03	HDF		Rev1_CAGE1-E09	hg38	871980
Rev1_CAGE2-G04	HDF		Rev1_CAGE1-E10	*	20338
Rev1_CAGE2-G05	MEF		Rev1_CAGE1-E10	mm10	61587
Rev1_CAGE2-G06	?		Rev1_CAGE1-E10	hg38	803979
Rev1_CAGE2-G07	HDF		Rev1_CAGE1-E11	*	48852
Rev1_CAGE2-G08	MIX		Rev1_CAGE1-E11	mm10	53291
Rev1_CAGE2-G09	MEF		Rev1_CAGE1-E11	hg38	622531
Rev1_CAGE2-G10	MEF		Rev1_CAGE1-E12	*	73926
Rev1_CAGE2-G11	HDF		Rev1_CAGE1-E12	mm10	730749
Rev1_CAGE2-G12	HDF		Rev1_CAGE1-E12	hg38	141597
Rev1_CAGE2-H01	HDF		Rev1_CAGE1-F01	*	15230
Rev1_CAGE2-H02	HDF		Rev1_CAGE1-F01	mm10	618081
Rev1_CAGE2-H03	HDF		Rev1_CAGE1-F01	hg38	140291
Rev1_CAGE2-H04	HDF		Rev1_CAGE1-F02	*	13028
Rev1_CAGE2-H05	MEF		Rev1_CAGE1-F02	mm10	59320
Rev1_CAGE2-H06	?		Rev1_CAGE1-F02	hg38	561418
Rev1_CAGE2-H07	HDF		Rev1_CAGE1-F03	*	8656
Rev1_CAGE2-H08	HDF		Rev1_CAGE1-F03	mm10	362065
Rev1_CAGE2-H09	HDF		Rev1_CAGE1-F03	hg38	85369
Rev1_CAGE2-H10	HDF		Rev1_CAGE1-F04	*	12580
Rev1_CAGE2-H11	?		Rev1_CAGE1-F04	mm10	48825
Rev1_CAGE2-H12	MEF		Rev1_CAGE1-F04	hg38	655561
			Rev1_CAGE1-F05	*	17190
			Rev1_CAGE1-F05	mm10	53095
			Rev1_CAGE1-F05	hg38	781297
			Rev1_CAGE1-F06	*	18444
			Rev1_CAGE1-F06	mm10	696075
			Rev1_CAGE1-F06	hg38	109433
			Rev1_CAGE1-F07	*	15020
			Rev1_CAGE1-F07	mm10	588629
			Rev1_CAGE1-F07	hg38	147139
			Rev1_CAGE1-F08	*	10828
			Rev1_CAGE1-F08	mm10	136797
			Rev1_CAGE1-F08	hg38	541321
			Rev1_CAGE1-F09	*	14132
			Rev1_CAGE1-F09	mm10	530754
			Rev1_CAGE1-F09	hg38	132306
			Rev1_CAGE1-F10	*	12246
			Rev1_CAGE1-F10	mm10	646731
			Rev1_CAGE1-F10	hg38	144031
			Rev1_CAGE1-F11	*	50170
			Rev1_CAGE1-F11	mm10	65361
			Rev1_CAGE1-F11	hg38	809873
			Rev1_CAGE1-F12	*	74060
			Rev1_CAGE1-F12	mm10	108611
			Rev1_CAGE1-F12	hg38	1235823
			Rev1_CAGE1-G01	*	11830
			Rev1_CAGE1-G01	mm10	53406
			Rev1_CAGE1-G01	hg38	506996
			Rev1_CAGE1-G02	*	14302
			Rev1_CAGE1-G02	mm10	53836
			Rev1_CAGE1-G02	hg38	588040
			Rev1_CAGE1-G03	*	11012
			Rev1_CAGE1-G03	mm10	48762
			Rev1_CAGE1-G03	hg38	496302
			Rev1_CAGE1-G04	*	13680
			Rev1_CAGE1-G04	mm10	44191
			Rev1_CAGE1-G04	hg38	575353
			Rev1_CAGE1-G05	*	16424
			Rev1_CAGE1-G05	mm10	582824
			Rev1_CAGE1-G05	hg38	67860
			Rev1_CAGE1-G06	*	20272
			Rev1_CAGE1-G06	mm10	52655
			Rev1_CAGE1-G06	hg38	697155
			Rev1_CAGE1-G07	*	13238
			Rev1_CAGE1-G07	mm10	648192
			Rev1_CAGE1-G07	hg38	153234
			Rev1_CAGE1-G08	*	10892
			Rev1_CAGE1-G08	mm10	56946
			Rev1_CAGE1-G08	hg38	611896
			Rev1_CAGE1-G09	*	13792
			Rev1_CAGE1-G09	mm10	71823
			Rev1_CAGE1-G09	hg38	708299
			Rev1_CAGE1-G10	*	14494
			Rev1_CAGE1-G10	mm10	62017
			Rev1_CAGE1-G10	hg38	749239
			Rev1_CAGE1-G11	*	42374
			Rev1_CAGE1-G11	mm10	742223
			Rev1_CAGE1-G11	hg38	172419
			Rev1_CAGE1-G12	*	66104
			Rev1_CAGE1-G12	mm10	112892
			Rev1_CAGE1-G12	hg38	1429596
			Rev1_CAGE1-H01	*	13898
			Rev1_CAGE1-H01	mm10	65393
			Rev1_CAGE1-H01	hg38	689359
			Rev1_CAGE1-H02	*	26604
			Rev1_CAGE1-H02	mm10	97826
			Rev1_CAGE1-H02	hg38	620952
			Rev1_CAGE1-H03	*	12696
			Rev1_CAGE1-H03	mm10	502806
			Rev1_CAGE1-H03	hg38	183812
			Rev1_CAGE1-H04	*	115362
			Rev1_CAGE1-H04	mm10	163526
			Rev1_CAGE1-H04	hg38	146724
			Rev1_CAGE1-H05	*	148626
			Rev1_CAGE1-H05	mm10	187383
			Rev1_CAGE1-H05	hg38	192907
			Rev1_CAGE1-H06	*	16140
			Rev1_CAGE1-H06	mm10	61178
			Rev1_CAGE1-H06	hg38	721628
			Rev1_CAGE1-H07	*	88970
			Rev1_CAGE1-H07	mm10	352552
			Rev1_CAGE1-H07	hg38	322218
			Rev1_CAGE1-H08	*	12140
			Rev1_CAGE1-H08	mm10	659991
			Rev1_CAGE1-H08	hg38	142997
			Rev1_CAGE1-H09	*	12034
			Rev1_CAGE1-H09	mm10	77689
			Rev1_CAGE1-H09	hg38	716807
			Rev1_CAGE1-H10	*	16704
			Rev1_CAGE1-H10	mm10	687835
			Rev1_CAGE1-H10	hg38	408889
			Rev1_CAGE1-H11	*	39082
			Rev1_CAGE1-H11	mm10	80278
			Rev1_CAGE1-H11	hg38	948612
			Rev1_CAGE1-H12	*	1088244
			Rev1_CAGE1-H12	mm10	4649
			Rev1_CAGE1-H12	hg38	10261
			Rev1_CAGE2-A01	*	16240
			Rev1_CAGE2-A01	mm10	1079784
			Rev1_CAGE2-A01	hg38	112118
			Rev1_CAGE2-A02	*	25266
			Rev1_CAGE2-A02	mm10	118696
			Rev1_CAGE2-A02	hg38	936478
			Rev1_CAGE2-A03	*	22852
			Rev1_CAGE2-A03	mm10	132041
			Rev1_CAGE2-A03	hg38	1062001
			Rev1_CAGE2-A04	*	14868
			Rev1_CAGE2-A04	mm10	853248
			Rev1_CAGE2-A04	hg38	220610
			Rev1_CAGE2-A05	*	82680
			Rev1_CAGE2-A05	mm10	530113
			Rev1_CAGE2-A05	hg38	305103
			Rev1_CAGE2-A06	*	15836
			Rev1_CAGE2-A06	mm10	875695
			Rev1_CAGE2-A06	hg38	141973
			Rev1_CAGE2-A07	*	18038
			Rev1_CAGE2-A07	mm10	71932
			Rev1_CAGE2-A07	hg38	1086382
			Rev1_CAGE2-A08	*	18664
			Rev1_CAGE2-A08	mm10	81582
			Rev1_CAGE2-A08	hg38	966282
			Rev1_CAGE2-A09	*	96590
			Rev1_CAGE2-A09	mm10	537458
			Rev1_CAGE2-A09	hg38	245836
			Rev1_CAGE2-A10	*	18690
			Rev1_CAGE2-A10	mm10	1026330
			Rev1_CAGE2-A10	hg38	227306
			Rev1_CAGE2-A11	*	19654
			Rev1_CAGE2-A11	mm10	1084193
			Rev1_CAGE2-A11	hg38	247393
			Rev1_CAGE2-A12	*	26224
			Rev1_CAGE2-A12	mm10	1368867
			Rev1_CAGE2-A12	hg38	163701
			Rev1_CAGE2-B01	*	16102
			Rev1_CAGE2-B01	mm10	1027008
			Rev1_CAGE2-B01	hg38	138846
			Rev1_CAGE2-B02	*	19778
			Rev1_CAGE2-B02	mm10	1075400
			Rev1_CAGE2-B02	hg38	138142
			Rev1_CAGE2-B03	*	18130
			Rev1_CAGE2-B03	mm10	75873
			Rev1_CAGE2-B03	hg38	862945
			Rev1_CAGE2-B04	*	23044
			Rev1_CAGE2-B04	mm10	80383
			Rev1_CAGE2-B04	hg38	971665
			Rev1_CAGE2-B05	*	15552
			Rev1_CAGE2-B05	mm10	937462
			Rev1_CAGE2-B05	hg38	149178
			Rev1_CAGE2-B06	*	19614
			Rev1_CAGE2-B06	mm10	878379
			Rev1_CAGE2-B06	hg38	157905
			Rev1_CAGE2-B07	*	19722
			Rev1_CAGE2-B07	mm10	74877
			Rev1_CAGE2-B07	hg38	1136441
			Rev1_CAGE2-B08	*	23438
			Rev1_CAGE2-B08	mm10	93202
			Rev1_CAGE2-B08	hg38	999212
			Rev1_CAGE2-B09	*	20132
			Rev1_CAGE2-B09	mm10	80994
			Rev1_CAGE2-B09	hg38	1004882
			Rev1_CAGE2-B10	*	19618
			Rev1_CAGE2-B10	mm10	83746
			Rev1_CAGE2-B10	hg38	1056130
			Rev1_CAGE2-B11	*	29924
			Rev1_CAGE2-B11	mm10	91488
			Rev1_CAGE2-B11	hg38	1170740
			Rev1_CAGE2-B12	*	34024
			Rev1_CAGE2-B12	mm10	1477772
			Rev1_CAGE2-B12	hg38	249118
			Rev1_CAGE2-C01	*	19992
			Rev1_CAGE2-C01	mm10	75759
			Rev1_CAGE2-C01	hg38	879551
			Rev1_CAGE2-C02	*	17384
			Rev1_CAGE2-C02	mm10	67294
			Rev1_CAGE2-C02	hg38	741164
			Rev1_CAGE2-C03	*	17374
			Rev1_CAGE2-C03	mm10	75679
			Rev1_CAGE2-C03	hg38	901861
			Rev1_CAGE2-C04	*	14712
			Rev1_CAGE2-C04	mm10	57529
			Rev1_CAGE2-C04	hg38	776527
			Rev1_CAGE2-C05	*	12672
			Rev1_CAGE2-C05	mm10	741794
			Rev1_CAGE2-C05	hg38	95992
			Rev1_CAGE2-C06	*	12988
			Rev1_CAGE2-C06	mm10	806393
			Rev1_CAGE2-C06	hg38	95343
			Rev1_CAGE2-C07	*	14682
			Rev1_CAGE2-C07	mm10	873141
			Rev1_CAGE2-C07	hg38	126039
			Rev1_CAGE2-C08	*	19598
			Rev1_CAGE2-C08	mm10	77367
			Rev1_CAGE2-C08	hg38	894245
			Rev1_CAGE2-C09	*	19504
			Rev1_CAGE2-C09	mm10	86982
			Rev1_CAGE2-C09	hg38	959478
			Rev1_CAGE2-C10	*	25590
			Rev1_CAGE2-C10	mm10	54941
			Rev1_CAGE2-C10	hg38	1123215
			Rev1_CAGE2-C11	*	26710
			Rev1_CAGE2-C11	mm10	93074
			Rev1_CAGE2-C11	hg38	1128768
			Rev1_CAGE2-C12	*	19886
			Rev1_CAGE2-C12	mm10	932474
			Rev1_CAGE2-C12	hg38	118294
			Rev1_CAGE2-D01	*	15622
			Rev1_CAGE2-D01	mm10	68628
			Rev1_CAGE2-D01	hg38	714726
			Rev1_CAGE2-D02	*	13436
			Rev1_CAGE2-D02	mm10	58064
			Rev1_CAGE2-D02	hg38	758526
			Rev1_CAGE2-D03	*	18334
			Rev1_CAGE2-D03	mm10	69499
			Rev1_CAGE2-D03	hg38	825729
			Rev1_CAGE2-D04	*	15950
			Rev1_CAGE2-D04	mm10	58627
			Rev1_CAGE2-D04	hg38	733927
			Rev1_CAGE2-D05	*	11084
			Rev1_CAGE2-D05	mm10	653496
			Rev1_CAGE2-D05	hg38	90690
			Rev1_CAGE2-D06	*	15274
			Rev1_CAGE2-D06	mm10	657258
			Rev1_CAGE2-D06	hg38	113404
			Rev1_CAGE2-D07	*	90756
			Rev1_CAGE2-D07	mm10	401797
			Rev1_CAGE2-D07	hg38	142625
			Rev1_CAGE2-D08	*	16108
			Rev1_CAGE2-D08	mm10	67767
			Rev1_CAGE2-D08	hg38	712787
			Rev1_CAGE2-D09	*	103544
			Rev1_CAGE2-D09	mm10	407126
			Rev1_CAGE2-D09	hg38	176398
			Rev1_CAGE2-D10	*	19198
			Rev1_CAGE2-D10	mm10	66116
			Rev1_CAGE2-D10	hg38	956686
			Rev1_CAGE2-D11	*	30064
			Rev1_CAGE2-D11	mm10	919379
			Rev1_CAGE2-D11	hg38	141555
			Rev1_CAGE2-D12	*	238412
			Rev1_CAGE2-D12	mm10	464418
			Rev1_CAGE2-D12	hg38	172390
			Rev1_CAGE2-E01	*	23116
			Rev1_CAGE2-E01	mm10	121739
			Rev1_CAGE2-E01	hg38	781465
			Rev1_CAGE2-E02	*	19560
			Rev1_CAGE2-E02	mm10	101983
			Rev1_CAGE2-E02	hg38	834667
			Rev1_CAGE2-E03	*	14194
			Rev1_CAGE2-E03	mm10	57014
			Rev1_CAGE2-E03	hg38	799402
			Rev1_CAGE2-E04	*	16496
			Rev1_CAGE2-E04	mm10	766224
			Rev1_CAGE2-E04	hg38	256550
			Rev1_CAGE2-E05	*	18200
			Rev1_CAGE2-E05	mm10	850417
			Rev1_CAGE2-E05	hg38	137227
			Rev1_CAGE2-E06	*	14824
			Rev1_CAGE2-E06	mm10	699878
			Rev1_CAGE2-E06	hg38	148078
			Rev1_CAGE2-E07	*	19464
			Rev1_CAGE2-E07	mm10	82942
			Rev1_CAGE2-E07	hg38	921782
			Rev1_CAGE2-E08	*	16458
			Rev1_CAGE2-E08	mm10	79517
			Rev1_CAGE2-E08	hg38	910729
			Rev1_CAGE2-E09	*	16632
			Rev1_CAGE2-E09	mm10	969303
			Rev1_CAGE2-E09	hg38	110277
			Rev1_CAGE2-E10	*	18348
			Rev1_CAGE2-E10	mm10	62985
			Rev1_CAGE2-E10	hg38	988881
			Rev1_CAGE2-E11	*	187856
			Rev1_CAGE2-E11	mm10	392532
			Rev1_CAGE2-E11	hg38	192842
			Rev1_CAGE2-E12	*	31580
			Rev1_CAGE2-E12	mm10	82392
			Rev1_CAGE2-E12	hg38	1204674
			Rev1_CAGE2-F01	*	19234
			Rev1_CAGE2-F01	mm10	88038
			Rev1_CAGE2-F01	hg38	819742
			Rev1_CAGE2-F02	*	16704
			Rev1_CAGE2-F02	mm10	62190
			Rev1_CAGE2-F02	hg38	868480
			Rev1_CAGE2-F03	*	23992
			Rev1_CAGE2-F03	mm10	779260
			Rev1_CAGE2-F03	hg38	63862
			Rev1_CAGE2-F04	*	15700
			Rev1_CAGE2-F04	mm10	787355
			Rev1_CAGE2-F04	hg38	282623
			Rev1_CAGE2-F05	*	19236
			Rev1_CAGE2-F05	mm10	748897
			Rev1_CAGE2-F05	hg38	234509
			Rev1_CAGE2-F06	*	13858
			Rev1_CAGE2-F06	mm10	710494
			Rev1_CAGE2-F06	hg38	114000
			Rev1_CAGE2-F07	*	17992
			Rev1_CAGE2-F07	mm10	76837
			Rev1_CAGE2-F07	hg38	962197
			Rev1_CAGE2-F08	*	76594
			Rev1_CAGE2-F08	mm10	375856
			Rev1_CAGE2-F08	hg38	138946
			Rev1_CAGE2-F09	*	20212
			Rev1_CAGE2-F09	mm10	94920
			Rev1_CAGE2-F09	hg38	1055518
			Rev1_CAGE2-F10	*	95908
			Rev1_CAGE2-F10	mm10	291973
			Rev1_CAGE2-F10	hg38	691517
			Rev1_CAGE2-F11	*	21722
			Rev1_CAGE2-F11	mm10	84229
			Rev1_CAGE2-F11	hg38	1210265
			Rev1_CAGE2-F12	*	24910
			Rev1_CAGE2-F12	mm10	76400
			Rev1_CAGE2-F12	hg38	1245280
			Rev1_CAGE2-G01	*	12614
			Rev1_CAGE2-G01	mm10	608955
			Rev1_CAGE2-G01	hg38	81659
			Rev1_CAGE2-G02	*	16268
			Rev1_CAGE2-G02	mm10	78985
			Rev1_CAGE2-G02	hg38	816119
			Rev1_CAGE2-G03	*	17072
			Rev1_CAGE2-G03	mm10	75867
			Rev1_CAGE2-G03	hg38	784769
			Rev1_CAGE2-G04	*	26048
			Rev1_CAGE2-G04	mm10	66233
			Rev1_CAGE2-G04	hg38	738243
			Rev1_CAGE2-G05	*	13750
			Rev1_CAGE2-G05	mm10	663615
			Rev1_CAGE2-G05	hg38	212195
			Rev1_CAGE2-G06	*	13910
			Rev1_CAGE2-G06	mm10	640120
			Rev1_CAGE2-G06	hg38	218878
			Rev1_CAGE2-G07	*	21512
			Rev1_CAGE2-G07	mm10	99955
			Rev1_CAGE2-G07	hg38	767141
			Rev1_CAGE2-G08	*	15276
			Rev1_CAGE2-G08	mm10	861402
			Rev1_CAGE2-G08	hg38	261612
			Rev1_CAGE2-G09	*	19434
			Rev1_CAGE2-G09	mm10	843385
			Rev1_CAGE2-G09	hg38	208433
			Rev1_CAGE2-G10	*	22508
			Rev1_CAGE2-G10	mm10	813426
			Rev1_CAGE2-G10	hg38	197804
			Rev1_CAGE2-G11	*	23156
			Rev1_CAGE2-G11	mm10	90814
			Rev1_CAGE2-G11	hg38	1158830
			Rev1_CAGE2-G12	*	31082
			Rev1_CAGE2-G12	mm10	76371
			Rev1_CAGE2-G12	hg38	1051341
			Rev1_CAGE2-H01	*	19050
			Rev1_CAGE2-H01	mm10	104126
			Rev1_CAGE2-H01	hg38	894260
			Rev1_CAGE2-H02	*	10106
			Rev1_CAGE2-H02	mm10	67980
			Rev1_CAGE2-H02	hg38	558318
			Rev1_CAGE2-H03	*	21590
			Rev1_CAGE2-H03	mm10	130073
			Rev1_CAGE2-H03	hg38	899587
			Rev1_CAGE2-H04	*	14800
			Rev1_CAGE2-H04	mm10	62270
			Rev1_CAGE2-H04	hg38	924422
			Rev1_CAGE2-H05	*	25216
			Rev1_CAGE2-H05	mm10	973450
			Rev1_CAGE2-H05	hg38	56200
			Rev1_CAGE2-H06	*	15718
			Rev1_CAGE2-H06	mm10	754260
			Rev1_CAGE2-H06	hg38	143186
			Rev1_CAGE2-H07	*	21260
			Rev1_CAGE2-H07	mm10	113323
			Rev1_CAGE2-H07	hg38	877541
			Rev1_CAGE2-H08	*	19150
			Rev1_CAGE2-H08	mm10	118706
			Rev1_CAGE2-H08	hg38	899700
			Rev1_CAGE2-H09	*	16476
			Rev1_CAGE2-H09	mm10	156712
			Rev1_CAGE2-H09	hg38	881522
			Rev1_CAGE2-H10	*	17064
			Rev1_CAGE2-H10	mm10	67198
			Rev1_CAGE2-H10	hg38	1061526
			Rev1_CAGE2-H11	*	173490
			Rev1_CAGE2-H11	mm10	443222
			Rev1_CAGE2-H11	hg38	280354
			Rev1_CAGE2-H12	*	156726
			Rev1_CAGE2-H12	mm10	414169
			Rev1_CAGE2-H12	hg38	235277

[truncated: 14 more sheets: FigureS8_OPOSSUM_All_vs_Random, Figure3_WGCNA_Eigengenes, Figure4a, Figure4b, Figure4cd S11, Figure4e, Figure4_max_exp_enhancer_vs_pro, Figure4_gini_enhancer_vs_promot, FISH_enh_gene, FISH_enh_overlap, FigureS4_uncorrected_counts_PCA, FigureS4_batch_corrected_PCA, FigureS14b, FigureS14c]
